# Supplementary material for: Transcriptional signatures in human macrophage-like cells infected by Leishmania infantum, Leishmania major and Leishmania tropica
Source: PLoS Negl Trop Dis. 2024 Apr 5;18(4):e0012085. doi: 10.1371/journal.pntd.0012085 (PMC11023634; doi:10.1371/journal.pntd.0012085)
Supplement: S1 Table — Genes with a log2 fold change >1 and <-1, and FDR-adjusted p-values < 0.05 are included. (XLSX) [file pntd.0012085.s003.xlsx]

## Sheet: Foglio1
24h post-infection	GeneName_Li	log2FC_Li	logCPM_Li	Pvalue_Li	FDR_Li		GeneName_Lm	log2FC_Lm	logCPM_Lm	Pvalue_Lm	FDR_Lm		GeneName_Lt	log2FC_Lt	logCPM_Lt	Pvalue_Lt	FDR_Lt
	APOA4	8.0854	-0.103437	8.66253e-07	7.66342e-05		GBP5	8.56715	0.724139	2.01661e-07	4.32844e-05		GBP5	8.21508	0.724139	9.68001e-07	0.000173617
	CXCL3	7.56231	-0.608113	0.000210078	0.00470985		IFI44	7.1456	1.16679	0.000238527	0.0102395		SDCBP2	7.66624	0.17498	0.00556202	0.0438696
	KRT1	7.39171	-0.834557	0.000495144	0.00860583		APOA4	7.0538	-0.103437	4.90599e-05	0.00351006		COL5A3	7.41239	1.74092	1.65863e-07	3.56008e-05
	GBP5	7.25092	0.724139	0.000110495	0.00300148		COL5A3	6.7645	1.74092	1.23689e-06	0.000198355		GSDME	6.94147	-0.637321	0.00634776	0.0473217
	AKR1C1	7.18372	-1.32314	0.000222387	0.00492675		IFI44L	6.52916	-0.0409027	0.000820568	0.0209129		IFI44	6.77837	1.16679	0.000762102	0.0150728
	LOC100130238	6.9152	-0.796957	0.00416293	0.033666		NCALD	6.41486	-1.24829	0.00149698	0.0284679		ANGPTL4	6.73556	-1.05246	0.00127612	0.0200431
	BEND6	6.52558	-1.11958	0.00140452	0.0171224		KCNA3	6.34191	-0.64584	0.000442555	0.0146232		APOA4	6.62759	-0.103437	0.000288901	0.008223
	CXCL5	6.41798	-0.20214	5.00195e-05	0.00172344		HIF1A-AS3	6.3347	-0.94057	0.00233946	0.0370381		EXOC3L2	6.2519	-1.14062	0.00332368	0.0333258
	INHBA	6.40844	6.37872	1.69972e-13	3.1792e-10		LOC102724908	5.832	9.53586	5.34158e-12	3.04075e-09		TRIM31	6.1352	-0.970565	0.00332418	0.0333258
	LRRC32	6.38946	-0.616605	0.000708838	0.0108802		CAPN11	5.01682	-0.154036	6.73771e-05	0.00428021		HIF1A-AS3	6.13514	-0.94057	0.00367364	0.0349302
	HIF1A-AS3	6.26017	-0.94057	0.00467077	0.036186		RSAD2	4.99797	2.33137	4.58264e-15	8.5715e-12		LOC102724908	6.1143	9.53586	9.60344e-13	8.98128e-10
	CABP1	6.11984	-1.53528	0.00387138	0.0322854		TKTL1	4.81785	1.57403	0.000849195	0.0213		KCNA3	6.01004	-0.64584	0.00175256	0.0234146
	MMP3	6.01126	9.3575	1.95411e-06	0.000143737		XAF1	4.79539	2.95494	2.4669e-21	3.22992e-17		MSC-AS1	5.88127	-0.585654	0.00240854	0.0275751
	CARMIL3	5.95038	-0.331964	8.53821e-06	0.000438395		SAMD9L	4.73366	5.9732	1.03181e-12	7.37776e-10		IFITM3	5.7346	-0.725782	0.00457672	0.0391397
	LOC107984482	5.94877	-1.19052	0.00492268	0.0373206		PAX5	4.70401	-0.571574	0.000969727	0.0227947		SHANK3	5.00605	-0.950528	0.00130144	0.0203338
	MSC-AS1	5.94795	-0.585654	0.0035696	0.0307075		SAMD9	4.69405	7.67456	5.42247e-08	1.22408e-05		TKTL1	4.89505	1.57403	0.000760469	0.0150709
	LOC105379003	5.94235	-1.1064	0.00344244	0.0300079		CARMIL3	4.67662	-0.331964	0.000402445	0.0136155		SAMD9L	4.70355	5.9732	1.25938e-12	1.09927e-09
	LINC02798	5.93723	-0.82905	0.00334784	0.0295962		HERC5	4.65492	4.65337	1.08045e-12	7.37776e-10		SAMD9	4.68516	7.67456	5.68784e-08	1.40511e-05
	LOC105372636	5.54904	0.691325	6.07898e-10	2.27406e-07		TRIM22	4.40991	5.56085	3.98654e-16	1.30489e-12		LOC100420587	4.64686	-1.10756	0.00202239	0.0253632
	SLC7A11	5.37145	5.72671	1.51533e-08	3.20003e-06		CMPK2	4.32767	4.30234	3.85386e-13	3.15366e-10		RSAD2	4.58058	2.33137	1.50072e-12	1.18589e-09
	CACNA1C	5.22641	-1.0396	0.000245192	0.00533273		IFIT2	4.25524	5.8947	2.18812e-11	1.06108e-08		CARMIL3	4.54375	-0.331964	0.000625674	0.0133536
	CAPN11	5.13179	-0.154036	0.000149627	0.00369636		ENPP2	4.2381	0.880662	1.64754e-07	3.65615e-05		KL	4.52072	-0.44682	0.00248165	0.0279623
	ITK	5.09668	-0.27094	0.000117517	0.0031337		DDX58	4.18554	6.41695	1.05133e-14	1.3765e-11		XAF1	4.51518	2.95494	6.89819e-19	9.0318e-15
	TKTL1	4.92137	1.57403	0.000792687	0.0117805		LOC105372636	4.06736	0.691325	4.14643e-05	0.00310224		STON1	4.4948	-0.0308367	2.04893e-05	0.00156881
	LIF	4.90086	5.9177	0.00128277	0.0162745		NT5E	3.96919	3.46239	4.33252e-09	1.28922e-06		LOC285638	4.46123	-1.10644	0.000193829	0.00661128
	KIAA0408	4.72814	0.170577	5.69884e-05	0.00186539		DNAH8	3.96037	-0.573874	0.00215869	0.0352856		CAPN11	4.45189	-0.154036	0.000592197	0.0130328
	HMOX1	4.66753	7.73588	1.45889e-09	4.34119e-07		IFIT3	3.8122	7.21097	2.0551e-14	2.44612e-11		SYT11	4.42342	-0.962218	0.00382426	0.0357169
	ITGA1	4.61136	-0.591182	0.00223899	0.0229446		RORB	3.80895	-0.412741	0.00400302	0.0499633		ACVR1C	4.42335	-0.13257	0.000860902	0.0160567
	COL5A3	4.52948	1.74092	0.00240305	0.02394		FGL2	3.79322	0.532485	3.35523e-07	6.46031e-05		HERC5	4.4228	4.65337	1.06869e-11	5.59693e-09
	SHISA4	4.51984	-1.10532	0.000855937	0.0123423		RDH8	3.77677	0.796857	0.000459466	0.0149646		NT5E	4.37336	3.46239	2.12161e-10	9.05195e-08
	C9orf47	4.49801	-0.925878	0.000617965	0.0099733		VCAN	3.72086	3.35598	1.60246e-08	4.03481e-06		HOOK1	4.16847	-0.949403	0.00577275	0.0448517
	MIR100HG	4.44123	0.617896	2.0358e-06	0.000148909		IFIT1	3.71848	7.4606	4.36535e-13	3.36209e-10		TRIM22	4.1478	5.56085	9.98947e-15	2.17987e-11
	F3	4.37966	4.61155	3.11182e-05	0.00119832		MIR100HG	3.6869	0.617896	6.93786e-05	0.00432559		H4C8	4.14584	-0.795561	0.000692937	0.0142651
	CCL20	4.34493	5.72137	1.55918e-07	1.87288e-05		CD226	3.65388	1.48032	5.30952e-05	0.00368018		IFIT2	4.11712	5.8947	6.8616e-11	3.32737e-08
	IL6	4.33561	-1.1863	0.000791287	0.0117731		TNFSF13B	3.64507	5.85604	1.09818e-09	4.10815e-07		ENPP2	4.09085	0.880662	1.41162e-07	3.2425e-05
	TBX21	4.32858	-0.88592	0.00203977	0.0215899		NCR1	3.63036	1.27097	0.000856961	0.0213		DDX58	4.07739	6.41695	3.85446e-14	6.30831e-11
	SAMD9	4.2871	7.67456	4.20053e-07	4.33156e-05		DDX60	3.58057	5.23908	2.73142e-09	8.72256e-07		RDH8	4.06087	0.796857	0.000181762	0.00639735
	ERG	4.2763	-0.626692	0.000121079	0.00320261		IFIT5	3.52436	4.34817	8.11248e-16	2.12434e-12		CMPK2	4.02275	4.30234	8.76599e-12	4.99013e-09
	CSF3	4.24227	0.842004	0.00121038	0.0155826		STON1	3.52234	-0.0308367	0.00301866	0.0427279		PAX5	4.02252	-0.571574	0.0052473	0.0426991
	LOC102724908	4.21867	9.53586	7.56676e-08	1.13502e-05		LINC01914	3.47629	-0.199173	0.00198308	0.0336628		RORB	3.90786	-0.412741	0.00316069	0.0322785
	LINC00565	4.1828	0.122323	0.000351049	0.00694736		OAS2	3.46964	6.00759	1.59239e-15	3.47487e-12		VCAN	3.90142	3.35598	3.33532e-09	1.01557e-06
	CD274	4.17714	-0.811552	0.00367702	0.031163		NKD1	3.44888	0.671908	0.000359714	0.0127635		LOC105372636	3.89086	0.691325	0.000157747	0.00578537
	FRMPD2	4.17615	-0.339688	0.00393773	0.0326102		CXCL10	3.443	1.86442	0.00399648	0.0499633		CD226	3.74458	1.48032	1.9578e-05	0.00151678
	CD226	4.13573	1.48032	5.46333e-06	0.000323671		IFIH1	3.41444	6.60204	3.55693e-14	3.88091e-11		ROS1	3.72796	-0.678886	0.00328409	0.0330759
	TM4SF1	4.12679	7.17001	7.37027e-10	2.68053e-07		FLT1	3.30845	4.14911	2.2134e-06	0.000322001		IFIT3	3.71347	7.21097	7.52783e-14	9.85619e-11
	LINC02244	4.12508	3.27422	1.79337e-08	3.55766e-06		CLEC17A	3.20524	1.87691	0.00349696	0.0465775		LOC105373386	3.69765	-0.50845	0.000635794	0.0134482
	LINC01181	4.11795	0.618971	1.03398e-06	8.72558e-05		FAM13A	3.19927	3.11043	2.08238e-07	4.39753e-05		KCNQ1OT1	3.69635	0.617894	0.000287133	0.008223
	CXCL6	4.0749	0.94932	5.80528e-05	0.00188653		IFITM1	3.1745	0.582125	0.000159299	0.00779943		CDH15	3.69058	-0.621812	0.00578602	0.0448675
	CDCP1	3.963	2.73887	3.47526e-06	0.000223047		HELZ2	3.17137	6.65237	3.24152e-09	1.01051e-06		MIR100HG	3.67824	0.617896	8.0629e-05	0.00390991
	RDH8	3.94518	0.796857	0.000403132	0.00757275		OASL	3.16617	4.97877	8.92591e-07	0.000151775		TMC3-AS1	3.61508	-0.643091	0.0021982	0.0262905
	S1PR3	3.94284	5.2764	1.43538e-11	8.17105e-09		ANK1	3.1132	1.49541	0.00382254	0.0487327		TNFSF13B	3.59737	5.85604	1.65015e-09	5.53986e-07
	APOL4	3.93224	-0.899481	0.00560167	0.0404984		OAS3	3.11284	8.42328	6.15216e-17	2.68501e-13		DDX60	3.57856	5.23908	2.78208e-09	8.88434e-07
	HERC5	3.93207	4.65337	8.65619e-10	2.90604e-07		USP18	3.09447	5.60506	1.12698e-12	7.37776e-10		PWAR6	3.56803	-0.512343	0.000838631	0.0158267
	ACVR1C	3.89823	-0.13257	0.00294446	0.0271492		LGALS3BP	3.05744	1.51535	0.00375578	0.0481234		IFIT1	3.54934	7.4606	3.34707e-12	2.30648e-09
	ROS1	3.87417	-0.678886	0.00769837	0.0491922		TRIM69	3.03742	1.71764	0.000724567	0.0196821		ZNF117	3.54167	2.8879	0.000364365	0.00956038
	H4C8	3.86857	-0.795561	0.00762941	0.0488469		PARP14	3.03609	7.27581	1.38794e-10	5.86204e-08		TRIM45	3.48445	-0.71778	0.00511312	0.0421309
	MGAM2	3.86483	0.306606	0.00148317	0.0176859		FCRLB	2.92804	6.71436	0.000720542	0.0196821		NCR1	3.46474	1.27097	0.00148372	0.0216522
	SGSM1	3.85977	1.66691	2.72468e-07	3.07537e-05		TNFSF10	2.91888	2.27383	1.14721e-06	0.000190132		IFIT5	3.45473	4.34817	2.78263e-15	9.10823e-12
	CSF2	3.82691	2.68301	0.000241799	0.00528527		ZNF117	2.88034	2.8879	0.00309777	0.0433146		FLT1	3.43732	4.14911	1.00959e-06	0.000174638
	HECW2	3.82319	2.38474	1.06473e-06	8.87929e-05		GNRH1	2.86497	0.219961	0.00045292	0.0147886		LOC105378963	3.39822	0.177279	0.00020076	0.00666507
	LOC105373386	3.77293	-0.50845	0.00132905	0.0165411		ZNF107	2.854	1.60876	3.98406e-06	0.000537767		PRG3	3.36824	-0.0638023	0.00046386	0.0111642
	SAMD9L	3.76538	5.9732	3.86793e-09	1.03353e-06		PARP9	2.85152	7.07786	1.23753e-17	8.10152e-14		IFIH1	3.36661	6.60204	7.303e-14	9.85619e-11
	MYH14	3.7322	1.36246	0.00175849	0.0198311		ISG15	2.84969	8.45328	1.64188e-06	0.000247093		TNFAIP6	3.35657	-0.166757	0.00251559	0.0281509
	SPATA31C2	3.71071	0.057888	6.31226e-05	0.00201576		RAB3C	2.8378	-0.462571	0.00213218	0.0349967		CYP1A1	3.34396	2.37975	0.00432154	0.0379236
	CXCL8	3.70968	11.7401	3.92132e-07	4.21721e-05		IQCN	2.83173	-0.22056	0.00318057	0.0441136		C3orf20	3.32587	-0.835893	0.00356508	0.0345394
	DDX58	3.70509	6.41695	3.03009e-12	3.05177e-09		MT1E	2.82616	4.50502	1.43244e-06	0.000218081		OAS2	3.32352	6.00759	1.72988e-14	3.23561e-11
	ITGB3	3.70195	-0.570555	0.00457157	0.0357774		PLSCR1	2.80005	6.26851	3.91198e-14	3.93996e-11		LINC00565	3.30892	0.122323	0.00502602	0.0416755
	IFIT3	3.69512	7.21097	1.01103e-13	2.20623e-10		CTTN	2.79706	1.36225	4.65144e-05	0.00338341		TJP3	3.22107	0.958011	0.000517745	0.0120377
	CPNE6	3.68781	-0.557402	0.000475188	0.00838496		LOC105370135	2.79486	2.01393	0.00226126	0.0362382		TRIM69	3.21788	1.71764	0.000312199	0.00869708
	ITGBL1	3.66735	0.142645	4.3362e-05	0.00158586		NCOA7	2.79173	4.47521	2.88068e-08	6.98457e-06		NKD1	3.18421	0.671908	0.00107581	0.0180817
	MMP12	3.66304	8.16786	0.00149324	0.0177414		CCL20	2.78752	5.72137	0.000318253	0.0119076		LOC202181	3.12527	0.159406	0.000143322	0.00551917
	IFIT2	3.65753	5.8947	3.6986e-09	1.00887e-06		CXCR5	2.74651	2.09172	0.00187028	0.0326502		LOC100996664	3.12035	-0.603524	0.00136732	0.0206538
	TNFAIP6	3.63085	-0.166757	0.000910575	0.012861		PNPT1	2.74439	6.11188	1.26079e-09	4.46148e-07		LOC105373195	3.10545	-0.362546	0.00199903	0.0251425
	IL1RN	3.61481	7.24708	4.64375e-12	4.3429e-09		MT1G	2.74377	4.44812	3.23637e-07	6.32445e-05		FAM13A	3.10402	3.11043	4.22494e-07	8.13488e-05
	TRIM54	3.59511	3.49262	8.07385e-10	2.85705e-07		TRIM5	2.73656	4.57065	1.33845e-10	5.84144e-08		LYSMD1	3.10054	1.09523	0.00449091	0.0387064
	ROR1-AS1	3.56525	3.10203	2.08359e-08	3.95569e-06		HERC6	2.72314	4.58239	3.39298e-13	2.96162e-10		CTTN	3.09294	1.36225	3.76277e-06	0.000435981
	ANK1	3.55769	1.49541	0.00107427	0.0143398		FCRLA	2.71207	7.34663	3.5656e-08	8.48807e-06		LOC102723989	3.09164	-0.307757	0.00609915	0.0461063
	IL1A	3.5145	1.88787	0.00668655	0.0450577		NR4A3	2.71195	4.0143	0.00386312	0.0489778		CLEC17A	3.06836	1.87691	0.00534645	0.0431041
	LOC100128059	3.51201	-1.0784	0.00457934	0.0357919		EIF2AK2	2.70533	7.51642	7.07901e-12	3.8619e-09		PAXBP1-AS1	3.03385	-0.289613	0.00105171	0.0178434
	CXCL2	3.50878	4.21777	1.3521e-07	1.68601e-05		TMEM45A	2.68378	2.67281	0.000609805	0.0176994		HELZ2	3.0335	6.65237	1.26144e-08	3.37062e-06
	CMPK2	3.50144	4.30234	2.24344e-09	6.52741e-07		TRIM34	2.64123	3.82151	1.62816e-12	1.01512e-09		TMEM45A	3.02108	2.67281	0.000151901	0.0056824
	XAF1	3.4886	2.95494	1.03865e-10	5.03666e-08		ZNF430	2.6371	1.91096	4.65113e-05	0.00338341		DERL3	3.02058	0.026092	0.000121361	0.0050766
	MMP10	3.46866	7.86167	5.99049e-07	5.68359e-05		BATF2	2.63259	4.14976	8.57292e-07	0.000147691		PARP14	3.00035	7.27581	2.14321e-10	9.05195e-08
	LOC101928554	3.45739	-0.0815897	0.00281988	0.0265235		FCGR3A	2.6142	5.43529	1.22481e-09	4.45457e-07		OASL	2.98562	4.97877	3.17404e-06	0.000382192
	IFIT1	3.456	7.4606	1.05693e-11	6.36238e-09		MTMR11	2.59093	1.97214	0.00387565	0.0490753		NKAIN1	2.95966	-0.0673579	0.000835055	0.0157997
	CATSPERE	3.45422	-0.609893	0.0015737	0.0183804		MT1X	2.58779	5.55079	0.00010099	0.00560279		LOC105370135	2.93919	2.01393	0.00148742	0.0216627
	NCR1	3.45242	1.27097	0.00158284	0.0184378		OLR1	2.57396	3.75844	0.0002747	0.0109989		DDO	2.89992	-0.398919	0.000957266	0.0170521
	NR4A3	3.44332	4.0143	0.000375385	0.00720662		KLK10	2.53544	-0.558497	0.00247862	0.0383601		ITGA9	2.89872	-0.439411	0.00130583	0.0203539
	ST3GAL5-AS1	3.44057	-1.25964	0.00149681	0.0177601		LOC105373595	2.53193	1.63248	0.000391559	0.0134206		FCRLB	2.89542	6.71436	0.000811872	0.0155635
	KLHL29	3.40102	1.06722	9.21657e-06	0.000464125		TENT5A	2.52539	4.81873	6.70712e-15	9.83291e-12		NPIPB6	2.88588	-0.469496	0.00689311	0.0492908
	MUC17	3.39712	-0.484413	0.00364621	0.0310604		ATP8A1	2.52506	-0.165006	0.00228091	0.0364639		DAPP1	2.88148	1.54324	3.58157e-07	6.99903e-05
	IFIT5	3.39271	4.34817	1.40164e-14	5.05395e-11		STAT1	2.51876	9.23496	6.75904e-15	9.83291e-12		OAS3	2.87797	8.42328	5.90611e-15	1.54657e-11
	LINC02561	3.37324	-0.944337	0.00289087	0.0268822		LINC02244	2.50214	3.27422	0.000391195	0.0134206		USP18	2.84294	5.60506	4.26044e-11	2.14546e-08
	RSAD2	3.35326	2.33137	4.33626e-06	0.000269074		ENTHD1	2.45457	3.388	2.43601e-06	0.000346681		ZNF107	2.82646	1.60876	6.09803e-06	0.000638732
	GPR4	3.34207	-0.191011	0.0030061	0.0274754		DAPP1	2.4421	1.54324	2.60481e-05	0.00221315		CCL20	2.824	5.72137	0.00027709	0.00810164
	SYNPO	3.33913	-0.569112	0.00246989	0.0243511		CEACAM1	2.4394	2.15795	0.000678408	0.019049		PARP9	2.81217	7.07786	3.16641e-17	2.07289e-13
	PRG3	3.33904	-0.0638023	0.00168433	0.019277		EBF1	2.43207	1.20482	9.07496e-05	0.00521134		CXCR5	2.79145	2.09172	0.00169135	0.0230397
	GPR27	3.32964	-0.643465	0.00417256	0.0337048		CHROMR	2.43052	1.89631	1.27993e-06	0.00020123		SCG3	2.75278	0.743274	0.00218514	0.0262435
	CXCR5	3.32746	2.09172	0.00025724	0.00548152		H4C15	2.40972	0.906392	0.00280198	0.0413432		LOC105373595	2.73293	1.63248	0.000154071	0.00569942
	KDM7A	3.29131	2.48982	3.90085e-05	0.00144276		HECW2	2.40528	2.38474	0.00150987	0.0285264		ZNF430	2.7316	1.91096	3.06335e-05	0.00208898
	FGL2	3.26312	0.532485	0.000181203	0.00431831		TRANK1	2.40252	5.44524	8.28337e-05	0.00488532		TRIM5	2.71458	4.57065	1.92127e-10	8.6742e-08
	LOC105378963	3.25911	0.177279	0.00176586	0.0198799		HMOX1	2.30681	7.73588	0.000928876	0.0223932		OLR1	2.71335	3.75844	0.000141015	0.00551138
	CDK5RAP2	3.16481	5.86757	1.00947e-06	8.63112e-05		SLC39A10	2.29736	5.26187	0.00254823	0.0392518		EIF2AK2	2.70946	7.51642	6.73282e-12	4.00695e-09
	LINC02535	3.16188	1.30951	1.24206e-07	1.59434e-05		TRIM54	2.28323	3.49262	5.46445e-05	0.00375671		TMEM91	2.70688	0.933615	0.00420412	0.0374707
	OASL	3.13906	4.97877	1.1004e-06	9.11867e-05		CALB2	2.27509	2.17698	0.00076331	0.0200035		HLA-DOB	2.69863	-0.0113105	0.000425145	0.0105027
	PTGS2	3.12016	5.38528	0.000239158	0.00524505		LINC02154	2.26965	1.37216	0.00303099	0.0428098		LOC101929216	2.69124	1.07203	0.00133313	0.0204385
	LINC02154	3.09453	1.37216	5.3387e-05	0.00180345		IFI6	2.26582	10.5213	2.53403e-06	0.000353277		NCOA7	2.69075	4.47521	8.33494e-08	1.98417e-05
	ADGRG1	3.06404	0.965807	6.90673e-06	0.000379984		DTX3L	2.25831	6.77944	1.55974e-13	1.45869e-10		TNFSF10	2.68619	2.27383	8.61653e-06	0.000854669
	BIRC3	3.06196	0.985277	0.00198722	0.0212225		C4orf33	2.24966	2.17387	1.73805e-05	0.00164901		NR4A3	2.68577	4.0143	0.00408162	0.0368811
	LOC105373175	3.05941	-0.704857	0.00540318	0.0394996		SIGLEC1	2.2457	8.06931	2.769e-07	5.57762e-05		MEDAG	2.67299	-0.770518	0.0067055	0.0487794
	DST	3.05111	1.37022	0.00177752	0.0199482		CADM1	2.23796	6.98301	3.87768e-06	0.000528859		PLSCR1	2.67112	6.26851	4.45008e-13	4.48191e-10
	NT5E	3.04375	3.46239	5.12498e-06	0.000305006		ZNF302	2.2372	2.04064	1.53536e-05	0.00151146		LINC02244	2.66018	3.27422	0.000142054	0.00551917
	IFIH1	3.04174	6.60204	8.56683e-12	6.36238e-09		ITGAE	2.22512	5.00318	7.1763e-07	0.000128711		PNPT1	2.65753	6.11188	3.67182e-09	1.06834e-06
	MUCL1	3.03412	-0.96678	0.00626125	0.0434471		LOC100507403	2.21333	6.03471	2.31377e-07	4.8086e-05		FCGR3A	2.6542	5.43529	7.58344e-10	2.68351e-07
	MLPH	3.02315	-0.6545	0.00382904	0.0320548		PLEKHA4	2.20989	4.89609	2.89048e-11	1.305e-08		HMGN5	2.64352	0.317947	0.00119151	0.0192165
	MT1X	3.01291	5.55079	8.41822e-06	0.000435651		ZNF816	2.19675	1.57567	0.000324769	0.0120029		FCRLA	2.59511	7.34663	1.17589e-07	2.74928e-05
	SLC25A48	3.00318	0.781677	7.45781e-07	6.78091e-05		ZNF366	2.18468	1.85847	3.05777e-05	0.00251101		ITGAE	2.59036	5.00318	1.12779e-08	3.07628e-06
	HELZ2	3.00098	6.65237	1.76405e-08	3.55335e-06		GCA	2.18376	3.16905	2.18613e-05	0.001974		TRIM34	2.58308	3.82151	5.46546e-12	3.57797e-09
	MCTP2	2.99885	-0.0730862	0.000202272	0.00458987		IRF7	2.18263	6.24203	4.83748e-06	0.000620952		MT1E	2.58022	4.50502	8.5794e-06	0.000854669
	RGS16	2.98188	7.844	0.00789163	0.049988		KDELR3	2.16312	2.06111	0.00151604	0.0286016		ZNF366	2.57367	1.85847	1.00554e-06	0.000174638
	ZNF117	2.97503	2.8879	0.00233551	0.0233604		ID1	2.16109	2.74758	0.000383777	0.0132869		FGL2	2.57364	0.532485	0.0037739	0.0354556
	ZNF366	2.96811	1.85847	2.4787e-08	4.57093e-06		PSMB9	2.16024	3.40949	4.03483e-06	0.000539061		SGO2	2.57022	1.08676	0.000279963	0.00810164
	CALB2	2.93347	2.17698	1.87979e-05	0.000818444		SP110	2.15684	6.07974	2.87088e-10	1.12675e-07		WWTR1	2.56691	1.07468	0.00242464	0.0276668
	PPBP	2.92087	8.55982	5.3045e-05	0.00179927		CDK5RAP2	2.15668	5.86757	0.000527502	0.0163276		ID1	2.56021	2.74758	3.00846e-05	0.00206736
	NR1D1	2.91753	0.986167	7.5342e-05	0.00227293		ZNF611	2.15133	0.891315	0.00225156	0.036127		HERC6	2.55358	4.58239	9.64072e-12	5.25941e-09
	BRCA2	2.8932	1.54052	0.000196687	0.00452587		LOC105375855	2.14675	4.4029	2.57094e-09	8.41534e-07		MT1G	2.54179	4.44812	1.94398e-06	0.000292557
	SEMA3B	2.88184	-0.753862	0.00220584	0.0227052		FBXO15	2.13718	1.51796	0.000952334	0.0226758		BATF2	2.53328	4.14976	2.05123e-06	0.000298409
	IL1B	2.86582	11.1066	0.000182389	0.00431831		PRG2	2.12816	6.14877	7.3634e-06	0.000884486		LOC286178	2.53068	-0.0590343	0.0025047	0.0281012
	ARHGAP20	2.84363	0.774902	0.000138461	0.00349974		IGSF10	2.12221	3.51015	0.000186991	0.00874381		MS4A14	2.52822	1.45806	0.00080937	0.0155635
	LOC102724584	2.83029	1.33191	0.00124017	0.0158415		DDX60L	2.1222	6.62459	6.5509e-05	0.00420446		MTMR11	2.51742	1.97214	0.00471198	0.0398619
	DDX60	2.82511	5.23908	1.59428e-06	0.000120659		ADGRE3	2.10955	4.19904	1.11773e-05	0.0011898		SLC39A10	2.51006	5.26187	0.00106575	0.0179818
	GCLM	2.81664	4.76981	1.5497e-06	0.000117966		CEP85L	2.10913	1.3858	0.000245236	0.0103657		CFAP44	2.5095	1.89179	0.00625854	0.0468778
	LOC107986453	2.81168	1.43357	1.7682e-05	0.000791409		INHBA	2.09853	6.37872	0.00378686	0.0484193		CFAP58	2.48721	2.28288	0.00296989	0.0310581
	FLT1	2.80421	4.14911	4.89366e-05	0.00171317		APOL6	2.09524	6.18963	1.10731e-08	2.8996e-06		ERV3-1	2.47958	2.57086	6.942e-05	0.00353129
	F5	2.79416	2.64252	2.54289e-10	1.074e-07		IFI35	2.08589	5.33774	3.52013e-07	6.67158e-05		LOC107984459	2.47451	-0.00826379	0.00151358	0.0218493
	MICALCL	2.78853	3.78853	1.79952e-05	0.000795984		ZNF585B	2.08357	1.00139	0.00310681	0.0433366		LOC107984016	2.46271	0.482389	0.00301259	0.0313104
	LUCAT1	2.77291	3.11364	9.87358e-05	0.0027682		ZNF136	2.0613	0.744664	0.000722021	0.0196821		ISG15	2.45231	8.45328	2.79288e-05	0.00194506
	LOC100130357	2.75426	-0.238221	0.0036773	0.031163		NRXN3	2.04229	1.72168	0.00322058	0.044344		MT1X	2.45059	5.55079	0.000212536	0.00688472
	CAVIN4	2.73205	-0.303576	0.00263503	0.0254428		OAS1	2.03579	7.59963	9.22131e-09	2.62467e-06		CEACAM1	2.44328	2.15795	0.000657407	0.0138161
	MT1G	2.72663	4.44812	4.23463e-07	4.33156e-05		RAPGEF4	2.0356	0.812164	0.00111177	0.0247558		GCA	2.44257	3.16905	2.3005e-06	0.000313754
	LOC100419170	2.7231	5.32194	6.75164e-07	6.22681e-05		SDC3	2.0237	2.39982	4.41651e-06	0.000578254		NRXN3	2.42153	1.72168	0.000555208	0.0125261
	MT1E	2.71707	4.50502	3.24755e-06	0.000212601		CCDC186	2.0139	2.88375	0.000905357	0.0220399		C4orf33	2.41128	2.17387	3.08229e-06	0.000382192
	SLC16A6	2.71289	5.27818	0.000831412	0.0121357		LINC02535	1.99639	1.30951	0.00132191	0.0269592		CADM1	2.41104	6.98301	7.62906e-07	0.000140686
	SEMA3C	2.70579	2.9298	0.00192191	0.0208826		KIR2DL4	1.99142	4.0692	0.00171097	0.0306453		CCDC186	2.41081	2.88375	9.05328e-05	0.00420335
	ENTHD1	2.69825	3.388	2.83934e-07	3.17739e-05		GCC2	1.98973	4.74948	0.00141189	0.0277983		HMOX1	2.39906	7.73588	0.000600292	0.0130776
	HERC6	2.65294	4.58239	2.23738e-12	2.44117e-09		SKIL	1.98812	4.70481	0.000464546	0.0150552		ZNF585B	2.3954	1.00139	0.000439982	0.0107275
	TENT5A	2.64968	4.81873	6.16276e-16	8.0689e-12		BLZF1	1.98571	4.97714	9.24197e-05	0.00523832		LOC102724584	2.39402	1.33191	0.00512139	0.0421725
	PARP14	2.64562	7.27581	1.37455e-08	2.95032e-06		CXCL8	1.98463	11.7401	0.00359245	0.0470939		TENT5A	2.39392	4.81873	1.54839e-13	1.84301e-10
	PARP9	2.64197	7.07786	1.70536e-15	1.11641e-11		TIE1	1.97874	4.3903	4.27922e-06	0.000565938		KIR2DL4	2.39169	4.0692	0.000197716	0.00662072
	JUN	2.64186	9.63963	4.54882e-06	0.000279614		C21orf91	1.97863	1.8747	0.000287849	0.0114554		EBF1	2.39164	1.20482	7.96713e-05	0.00389841
	ASAP2	2.63471	2.04946	2.68442e-05	0.00107483		F5	1.97813	2.64252	6.84113e-06	0.000845008		LOC389602	2.38506	1.97053	0.00111489	0.0185359
	IL36RN	2.63078	-0.484558	0.00474599	0.0365095		P4HA1	1.97464	7.69926	0.000124461	0.00641851		BRCA2	2.37241	1.54052	0.00225956	0.0266767
	EIF2AK2	2.61714	7.51642	2.97441e-11	1.55776e-08		COLEC12	1.96515	4.9384	1.24227e-06	0.000198355		STAT1	2.33172	9.23496	3.85529e-13	4.20645e-10
	TNFSF14	2.61389	7.86672	1.06761e-07	1.44105e-05		PITPNM3	1.95178	2.78079	2.2577e-06	0.000324836		ZNF816	2.31712	1.57567	0.000181605	0.00639735
	CCL4	2.61165	4.08465	4.41531e-05	0.0016103		IL1RN	1.94893	7.24708	6.87153e-05	0.00432543		TRPV1	2.31631	2.66383	0.00473331	0.03997
	LOC105373595	2.6039	1.63248	0.000457542	0.00818866		ZBTB1	1.9453	6.37781	0.000328292	0.0120406		CDK5RAP2	2.29615	5.86757	0.000240162	0.00745662
	RAP1GAP	2.60305	0.77481	0.00725701	0.0472942		ERO1A	1.943	7.89027	0.000384342	0.0132869		ADGRE3	2.27271	4.19904	2.45628e-06	0.000321601
	OAS3	2.60199	8.42328	9.99685e-13	1.30889e-09		MT1F	1.93641	4.3577	1.46585e-05	0.00145397		SGIP1	2.26996	2.58221	0.000201077	0.00666507
	OAS2	2.58879	6.00759	9.92228e-10	3.24781e-07		TCAF2	1.93461	2.79409	1.31018e-05	0.00135072		TRANK1	2.26558	5.44524	0.000193085	0.00661128
	TRIM22	2.58601	5.56085	4.16472e-07	4.33156e-05		GPR160	1.93008	2.36114	1.27414e-05	0.001324		GPR160	2.25202	2.36114	3.03061e-07	6.10458e-05
	KIR2DL4	2.58451	4.0692	6.52415e-05	0.00204513		TMEM123	1.91386	7.80016	2.24871e-05	0.0020166		KCNMB3	2.24026	0.894824	0.00584667	0.0450916
	GNRH1	2.56582	0.219961	0.00788662	0.0499804		NAPSB	1.91181	3.17284	0.000132151	0.00673251		CHROMR	2.23661	1.89631	1.29666e-05	0.00117246
	LOC105370135	2.54886	2.01393	0.00626855	0.0434484		ZCCHC2	1.90481	6.23768	0.000103071	0.00569414		KLHL29	2.22722	1.06722	0.00411125	0.0369883
	SOWAHC	2.54591	3.67075	1.34604e-07	1.68601e-05		CHRM5	1.90086	0.909724	0.000202395	0.00929808		LOC105369477	2.22699	0.234947	0.00636146	0.0473242
	USP18	2.53769	5.60506	3.19584e-09	8.90279e-07		ADM	1.89317	5.74459	3.06852e-05	0.00251101		PEAR1	2.22645	1.65227	5.02713e-05	0.00288685
	RCAN1	2.53618	5.47357	2.0928e-08	3.95569e-06		RBM43	1.87964	3.71576	0.000306193	0.0117641		LOC105375855	2.21403	4.4029	9.33384e-10	3.216e-07
	TNFSF15	2.53225	8.32703	0.000671034	0.0105094		SAMHD1	1.87733	5.3654	9.81914e-09	2.73536e-06		LINC01283	2.21267	3.66299	0.000459998	0.0111121
	TIE1	2.51204	4.3903	9.90916e-09	2.3168e-06		COL6A3	1.8762	5.78201	0.00236669	0.0371993		LOC100507403	2.2126	6.03471	2.35723e-07	4.89892e-05
	CTTN	2.50721	1.36225	0.000323754	0.00655163		LMAN1	1.85573	8.32586	7.33303e-05	0.00446565		HESX1	2.2105	0.227617	0.00177628	0.0235604
	NRXN3	2.50619	1.72168	0.000394	0.00742819		MX2	1.85552	7.44663	1.80824e-12	1.07615e-09		H4C15	2.20609	0.906392	0.00488716	0.0407764
	LOC107986031	2.49303	1.53114	0.000355143	0.00698181		EPHB2	1.85263	3.22294	7.45931e-07	0.00013165		SLF1	2.19625	0.525955	0.0064552	0.0477772
	TXNRD1	2.48598	7.86286	1.54533e-08	3.21158e-06		LILRB4	1.84195	3.20447	0.000740465	0.0197778		IGSF10	2.1895	3.51015	0.000117309	0.00495462
	TRIM16L	2.47548	2.50304	4.45522e-05	0.00162034		LINC01283	1.84122	3.66299	0.00320196	0.0442229		FAM72B	2.18293	0.293595	0.00182847	0.0238447
	LOC105375523	2.47376	3.13612	0.00211555	0.0220302		BST2	1.84043	8.12659	3.62561e-09	1.10396e-06		RAPGEF4	2.17336	0.812164	0.000273856	0.00810164
	EBF1	2.47295	1.20482	0.000131177	0.00338306		SGIP1	1.83937	2.58221	0.00268717	0.0403476		ZCWPW2	2.17041	1.11296	0.00330569	0.0332423
	MT1F	2.46115	4.3577	5.74144e-08	9.05695e-06		ERV3-1	1.83656	2.57086	0.00293559	0.0422835		DTX3L	2.15648	6.77944	1.53977e-12	1.18589e-09
	PNPT1	2.46096	6.11188	4.16881e-08	7.27763e-06		SOWAHC	1.83359	3.67075	0.000109796	0.00585342		LOC112267915	2.15366	1.74074	0.00232264	0.0270074
	TRIM5	2.44818	4.57065	9.01851e-09	2.1469e-06		ZNF292	1.83232	4.90541	0.0039171	0.0493522		ZNF302	2.14818	2.04064	4.25163e-05	0.00257716
	LOC100996724	2.44504	1.99396	0.000461718	0.00822487		GIMAP2	1.82929	2.45308	0.000159377	0.00779943		GINS4	2.13837	3.37247	0.00431305	0.0379236
	NCOA7	2.42525	4.47521	1.24501e-06	0.000101248		SP100	1.82426	6.63855	2.65809e-05	0.00223092		INHBA	2.12931	6.37872	0.00337388	0.0335112
	COL4A2-AS2	2.42288	0.849204	0.00404227	0.0331543		EPB41L1	1.81796	2.59755	0.000594801	0.0175053		SKIL	2.11668	4.70481	0.000200899	0.00666507
	XIRP1	2.4192	4.35895	0.00490553	0.0372613		GPSM2	1.81474	1.56316	0.000764827	0.0200035		CALB2	2.11469	2.17698	0.00160241	0.0225595
	LINC01283	2.41364	3.66299	0.000149141	0.0036913		CCDC18	1.81251	2.18274	0.00183721	0.0322447		PATL2	2.11458	0.992528	0.000241911	0.00748748
	LINC00504	2.39896	4.17676	0.000253429	0.00543067		BNIP3L	1.80403	7.59449	0.00195004	0.0333859		BLZF1	2.11085	4.97714	3.51193e-05	0.00229909
	CFAP58	2.38176	2.28288	0.00413726	0.0336363		LAP3	1.78295	7.36027	7.95056e-12	4.16387e-09		IFT80	2.10672	1.64066	0.00134677	0.0205038
	WWTR1	2.3799	1.07468	0.00673645	0.0452542		PEAR1	1.78269	1.65227	0.00149347	0.0284679		CUBN	2.1051	0.927271	0.00280115	0.0299391
	MDGA1	2.36943	4.11738	2.95518e-07	3.279e-05		TMEM140	1.78088	4.02289	0.000966352	0.0227947		APOL6	2.09523	6.18963	1.1083e-08	3.07628e-06
	LOC105369313	2.36781	2.67461	6.54116e-05	0.00204513		ERO1B	1.7557	3.98993	0.00118219	0.0253329		DNAJB9	2.09076	4.9807	3.82409e-06	0.0004392
	RAPH1	2.36094	1.5432	5.2667e-05	0.00179663		CD86	1.73878	5.04305	8.08765e-06	0.000919002		WWOX	2.0813	2.4042	0.000729696	0.0147046
	LOC105370202	2.35438	0.607055	0.000831098	0.0121357		MBNL2	1.73711	4.8784	0.000726716	0.0196996		IRF7	2.07795	6.24203	1.28486e-05	0.00117246
	ZNF782	2.35154	0.724995	5.61078e-05	0.00185979		DLL1	1.72174	2.10207	0.000227802	0.00987621		ERO1B	2.07148	3.98993	0.000140599	0.00551138
	ATF3	2.35056	5.91415	1.29267e-08	2.82081e-06		KMO	1.71918	4.07267	0.000390164	0.0134206		C21orf91	2.06979	1.8747	0.000169572	0.00606615
	CCDC186	2.34161	2.88375	0.000139997	0.00352495		TXNIP	1.71872	7.00273	1.02076e-08	2.78434e-06		TUBD1	2.06789	1.39001	0.000612444	0.013167
	STAT1	2.33655	9.23496	3.54065e-13	5.79472e-10		PARP10	1.71816	7.30248	4.34706e-07	8.01635e-05		CEP85L	2.06478	1.3858	0.000276969	0.00810164
	MTHFD2L	2.33633	2.03473	0.000191628	0.00445645		CALHM6	1.71532	1.83172	0.000511061	0.0160463		PRG2	2.05659	6.14877	1.40629e-05	0.0012275
	MT2A	2.33441	8.09723	0.000411311	0.00765938		MIS18BP1	1.70381	4.76391	0.00311044	0.0433366		SP110	2.04533	6.07974	2.02568e-09	6.63056e-07
	TMEM45A	2.32456	2.67281	0.00304762	0.0277679		JUN	1.69877	9.63963	0.0023066	0.0367848		ZBTB1	2.04454	6.37781	0.000167755	0.00605075
	ZFP69B	2.2771	1.25718	3.08971e-05	0.00119685		PTPN12	1.69477	7.96786	0.000271018	0.0109859		SGSM1	2.0443	1.66691	0.00606076	0.0460195
	PLIN2	2.27392	7.43924	7.50479e-06	0.000399432		S1PR3	1.68949	5.2764	0.00168611	0.030538		LMAN1	2.03835	8.32586	1.49215e-05	0.00127691
	ADTRP	2.27331	4.29383	7.10049e-09	1.78782e-06		DEK	1.67134	5.2327	0.00195068	0.0333859		TSPYL2	2.03823	2.90069	0.00069458	0.0142765
	SDC3	2.26797	2.39982	5.35556e-07	5.23286e-05		BMPR2	1.67091	5.55007	0.000185845	0.00872141		MT1F	2.03574	4.3577	5.19633e-06	0.000566963
	ENTPD7	2.26776	2.95279	1.91829e-05	0.000828915		PLIN2	1.66318	7.43924	0.000830968	0.0210442		DIPK2A	2.03366	3.04343	0.00019855	0.00663168
	BLZF1	2.24103	4.97714	1.23988e-05	0.000594645		NLRC4	1.66094	3.27237	1.87084e-05	0.001725		DZIP3	2.0334	0.760818	0.00378855	0.0355326
	GRHL1	2.23896	0.416654	0.00626504	0.0434471		POLK	1.63964	4.31874	0.0039494	0.0495302		ZNF611	2.03245	0.891315	0.00477123	0.0401301
	RRM2	2.23442	4.26178	0.0029257	0.0270699		ZNF577	1.63511	1.65984	0.00340109	0.0458955		TIE1	2.03226	4.3903	2.25301e-06	0.000313754
	LOC105376486	2.21642	0.579736	0.00696797	0.0462568		TMED7-TICAM2	1.63474	3.18783	0.000154403	0.0076867		COL6A3	2.0317	5.78201	0.00104992	0.0178434
	METTL7B	2.21089	2.11385	0.000100227	0.00279801		XRN1	1.63421	5.01358	0.000608449	0.0176994		SAMHD1	2.02408	5.3654	7.11267e-10	2.58684e-07
	RAPGEF4	2.2046	0.812164	0.00097434	0.013471		MYO10	1.62759	2.30716	5.83665e-05	0.00389894		KDELR3	2.02379	2.06111	0.00335919	0.0335112
	MSANTD3-TMEFF1	2.1877	2.13349	4.43342e-06	0.000273805		IFT81	1.6273	1.91684	0.00142885	0.0280006		ENTHD1	2.01304	3.388	0.000103203	0.00453436
	ERRFI1	2.17891	4.17469	0.000897752	0.0127764		WASHC4	1.6242	6.47363	0.00212542	0.0349967		ERO1A	2.01271	7.89027	0.000242951	0.00748748
	LOC101927888	2.17556	5.33605	8.66753e-06	0.000441572		ALCAM	1.6188	5.47421	0.000624041	0.0180366		EPB41L1	2.01002	2.59755	0.00014038	0.00551138
	SLC12A8	2.16853	5.18245	9.47321e-05	0.0026879		TRIM14	1.61547	5.8962	2.82594e-10	1.12675e-07		TUFT1	2.00233	1.56371	0.00389791	0.0360343
	COL6A3	2.16821	5.78201	0.000507428	0.00869719		BISPR	1.60943	3.85073	0.00082099	0.0209129		DDX60L	1.99356	6.62459	0.000164571	0.0059523
	LOC107985217	2.16491	1.58738	0.00013126	0.00338306		IFT74	1.6036	2.08618	0.00334944	0.0454919		ZNF292	1.99133	4.90541	0.00180364	0.0237131
	BATF2	2.1638	4.14976	4.61183e-05	0.00165887		ZFP69B	1.59397	1.25718	0.00244072	0.0379301		NFXL1	1.98208	2.62649	0.000280306	0.00810164
	GPAT3	2.15068	4.14124	0.00300712	0.0274754		ZNF845	1.59324	2.16002	0.00172595	0.0308292		P4HA1	1.97491	7.69926	0.000124256	0.00511269
	H2BC4	2.13791	1.86358	0.000680328	0.0106168		PRXL2A	1.58909	4.76286	0.000743732	0.0197778		ZNF577	1.96839	1.65984	0.000321707	0.00880865
	C4orf33	2.12257	2.17387	8.66701e-05	0.00251971		CRYBG3	1.58796	5.61944	0.00287524	0.0417356		MBNL2	1.9632	4.8784	0.000149496	0.00567347
	GAL	2.11912	1.16534	0.00197024	0.0211023		ZFAND2A	1.58345	3.59972	0.00042206	0.0141693		SIGLEC1	1.95897	8.06931	6.02788e-06	0.000636476
	N4BP2	2.11304	5.27642	0.0023268	0.0232911		TMTC2	1.57009	1.68555	0.00239477	0.0375956		CAPN3	1.95839	1.55575	0.00392945	0.0361112
	ZNF611	2.11047	0.891315	0.0055003	0.039942		PHF11	1.56813	5.81291	2.10261e-09	7.05884e-07		RBM43	1.95784	3.71576	0.000173444	0.00617094
	PARP8	2.10157	0.486326	0.0008451	0.0122129		SHFL	1.56473	6.18714	6.68004e-07	0.000121475		PLEKHA4	1.95608	4.89609	3.23832e-09	1.00951e-06
	IRF7	2.09723	6.24203	1.09809e-05	0.000544596		GPR180	1.5647	4.95338	0.000675556	0.0190216		SWT1	1.95235	3.48326	0.00255465	0.0283218
	PLSCR1	2.09717	6.26851	7.90943e-09	1.95393e-06		RBAK	1.56305	4.57439	0.00197039	0.0336338		F5	1.93819	2.64252	9.70464e-06	0.000941207
	CORO2B	2.09376	3.6831	0.00125764	0.0160022		RNF165	1.55956	3.00701	0.000366734	0.0129424		TMEM123	1.93362	7.80016	1.87229e-05	0.00148569
	DTX3L	2.09131	6.77944	7.29028e-12	5.96573e-09		SHOX2	1.55823	3.13739	0.00068438	0.0191466		GCC2	1.9309	4.74948	0.00192084	0.0245362
	GOLGA4	2.0861	6.18193	0.00352583	0.030471		XRCC4	1.55616	3.18463	0.00101521	0.0235259		PITPNM3	1.93045	2.78079	3.17677e-06	0.000382192
	LIG4	2.08395	4.03929	0.00295972	0.0272132		BACH1	1.54874	6.27266	0.00185228	0.0324236		LOC105369313	1.92429	2.67461	0.00112294	0.0185406
	LINC-PINT	2.0818	2.55654	0.00129446	0.0163752		TCAF1	1.54728	3.4364	0.000512406	0.0160501		LINC02449	1.92408	0.36618	0.00391097	0.0360742
	PMAIP1	2.07732	2.36168	2.52627e-05	0.00102513		UBE2L6	1.53662	6.83878	0.000400207	0.0136155		CXCL8	1.92215	11.7401	0.00471292	0.0398619
	LINC02458	2.0693	1.56909	0.000539743	0.00909505		DNAJB9	1.53442	4.9807	0.000584071	0.0173801		ZNF701	1.91965	0.218909	0.00600635	0.0457748
	PRG2	2.0665	6.14877	1.31803e-05	0.000627527		NUCB2	1.53173	5.36675	0.00157248	0.0293283		LOC105370202	1.91874	0.607055	0.00599839	0.0457748
	LOC389602	2.05916	1.97053	0.00588653	0.0418644		IL18R1	1.53021	2.15681	0.00169537	0.0306311		TRIM54	1.91468	3.49262	0.000688007	0.0142083
	GOLGA6L9	2.05673	1.5003	0.00049553	0.00860583		PPM1K	1.50865	3.64228	0.000866893	0.0214155		CCDC18	1.91303	2.18274	0.000972896	0.0170982
	GUCY1A2	2.04679	3.18868	0.00735647	0.0477533		UGDH	1.50539	5.66955	0.000309523	0.0118184		ZNF136	1.90934	0.744664	0.0021062	0.0257966
	SEL1L3	2.04389	2.834	6.60578e-05	0.00205175		TNFSF14	1.50036	7.86672	0.00154911	0.0290996		IFI6	1.90605	10.5213	6.132e-05	0.00326367
	DPYSL3	2.04293	5.58169	9.60053e-05	0.0027078		UFM1	1.49886	5.85848	0.000419941	0.0141344		H2BC4	1.8951	1.86358	0.00218126	0.0262435
	FAM151B	2.04115	1.26686	0.000109615	0.00298997		PAM	1.49838	6.3758	1.44999e-05	0.00144922		NRG4	1.8891	0.500148	0.00537761	0.0432175
	SAT1	2.03235	9.48804	9.3621e-07	8.11775e-05		TAP1	1.49705	6.69547	0.000258606	0.0106229		COLEC12	1.88393	4.9384	3.18177e-06	0.000382192
	ATP2B1	2.02872	4.70523	7.79158e-05	0.00232875		SAT1	1.49315	9.48804	0.000249157	0.0104558		CHRM5	1.87108	0.909724	0.000349823	0.00921577
	ZBTB1	2.02779	6.37781	0.000191163	0.00445354		MAP3K8	1.49127	3.49555	1.54833e-05	0.00151285		LOC107986820	1.86717	4.40278	0.00447908	0.0387064
	ARHGAP5	2.02422	3.35273	0.00231983	0.0232736		KIAA1958	1.48929	2.31868	0.000322338	0.0120029		ZCCHC2	1.85754	6.23768	0.000148996	0.00567095
	NUCB2	2.02388	5.36675	3.83398e-05	0.00142205		RLF	1.482	5.37418	0.00342866	0.0460425		OAS1	1.85098	7.59963	1.51054e-07	3.40991e-05
	PGM3	2.01864	5.13972	4.36589e-07	4.43121e-05		HMGB3	1.47911	4.08988	4.12079e-05	0.00310078		DEK	1.84876	5.2327	0.000668218	0.0139315
	SMTN	2.01587	2.26221	4.12071e-05	0.00151128		TMED5	1.47828	7.23151	0.000556188	0.0168569		SP100	1.84677	6.63855	2.13807e-05	0.00161417
	C21orf91	2.01315	1.8747	0.000421894	0.0078131		ZNF761	1.478	1.86725	0.00359285	0.0470939		BNIP3L	1.84251	7.59449	0.00157756	0.0223322
	WI2-87327B8.2	2.01299	1.42211	0.00106862	0.0143294		H2BC5	1.47757	2.75973	8.3465e-05	0.00490048		KIF5C	1.83672	1.42667	0.00235159	0.0271518
	MAP4K5	2.01273	3.92206	8.33674e-05	0.0024419		FKBP14	1.47023	2.97888	0.00203953	0.0341915		TCAF1	1.83403	3.4364	3.89573e-05	0.00246255
	TNFSF13B	2.0123	5.85604	0.000368351	0.00713196		BBX	1.4686	4.73756	0.00357186	0.0469542		LOC100507103	1.82912	1.06963	0.00167482	0.0229617
	PHLDA1	2.01097	8.10742	1.03984e-09	3.32065e-07		IBTK	1.46442	5.74452	0.00362924	0.0472875		ADM	1.81235	5.74459	6.26137e-05	0.00329238
	ISG15	2.00476	8.45328	0.000504288	0.0086959		EXOSC9	1.46131	3.21506	0.000148124	0.00740224		MX2	1.80906	7.44663	6.00963e-12	3.74686e-09
	IGF2BP2	2.00352	0.82257	0.00193907	0.0209753		DDIT3	1.46014	4.72241	0.00374238	0.0481234		GOLGB1	1.80687	6.10606	0.00176296	0.0234578
	ZCCHC2	1.99951	6.23768	4.86912e-05	0.00170933		RAB8B	1.45992	6.86721	9.5091e-05	0.00532062		FKBP14	1.80606	2.97888	0.000155231	0.0057252
	DNAJB9	1.9846	4.9807	1.17884e-05	0.000578072		STX17	1.45988	4.30138	4.89707e-05	0.00351006		LILRB4	1.80289	3.20447	0.000887844	0.0163726
	GCC2	1.97779	4.74948	0.00157196	0.0183765		PLIN4	1.45389	4.65134	0.00211718	0.0349967		UFM1	1.80241	5.85848	2.55911e-05	0.00180142
	DLL1	1.96737	2.10207	3.45842e-05	0.00130493		TRIM56	1.45026	6.30544	0.000746215	0.0197778		IFI35	1.79875	5.33774	1.00286e-05	0.000965475
	GALNT4	1.96661	4.34021	6.47195e-05	0.00204263		PHACTR2	1.44957	4.88333	0.000384031	0.0132869		TATDN1	1.79587	3.62923	0.0010056	0.0173728
	AK5	1.96286	0.536812	0.00194901	0.0209856		ITPR3	1.44894	5.83062	1.97116e-06	0.000289983		NLRC4	1.79377	3.27237	3.31489e-06	0.000394562
	VCAN	1.96193	3.35598	0.00231274	0.0232736		NSRP1	1.43338	4.85636	0.00363323	0.0472875		CDK3	1.78656	0.480864	0.00372052	0.0351717
	ZNF430	1.9547	1.91096	0.00437825	0.0346951		FANCF	1.43026	1.02317	0.00366923	0.0475194		MIS18BP1	1.78477	4.76391	0.00202479	0.025369
	RNF168	1.94887	3.30638	2.2643e-07	2.60057e-05		CEP170	1.42515	7.32976	0.00115138	0.0250017		ZFP69B	1.77884	1.25718	0.000756019	0.0150458
	EXT1	1.93236	1.4939	0.000820205	0.0120392		TFEC	1.42474	5.80477	0.000905834	0.0220399		ZNF587	1.77728	3.06277	0.0026855	0.0292766
	ERV3-1	1.92711	2.57086	0.00208259	0.0219135		STAT2	1.42289	7.03223	3.17995e-05	0.00257006		PTPN12	1.77661	7.96786	0.000140004	0.00551138
	H2BC5	1.92467	2.75973	3.32635e-07	3.65982e-05		DHX58	1.41392	3.44734	0.000224258	0.00984201		TMEM140	1.77484	4.02289	0.000999339	0.0173073
	OTUD7B	1.92275	3.69766	2.68008e-06	0.000182762		PGM3	1.41055	5.13972	0.000325444	0.0120029		RBAK	1.77214	4.57439	0.000477037	0.0114393
	CEP85L	1.91161	1.3858	0.00131273	0.0164318		LNPEP	1.40535	6.00622	0.00048472	0.0153701		ZNF432	1.76867	0.931731	0.00555851	0.0438683
	NSRP1	1.90911	4.85636	0.000132618	0.00340465		CASP1	1.39989	4.1321	7.11233e-05	0.00437191		TMED7-TICAM2	1.76843	3.18783	4.57515e-05	0.00271052
	MIR22HG	1.90539	4.87773	8.00959e-06	0.000421672		WDHD1	1.39813	3.82663	0.0027101	0.0404138		HTATSF1P2	1.76739	1.95633	0.00134536	0.0205038
	KLHL4	1.90229	1.52492	0.000731486	0.0110721		FOSL2	1.39729	6.96754	2.53632e-06	0.000353277		FAM76B	1.75889	2.5878	0.00112288	0.0185406
	DUSP1	1.89894	4.26449	0.000231226	0.00511392		FPGT	1.3969	2.81624	0.00285079	0.0416578		CEP44	1.75364	2.27404	0.00421455	0.0375218
	MMP19	1.89831	7.2426	6.4245e-06	0.00036321		MDGA1	1.39507	4.11738	0.00197544	0.0336338		WASHC4	1.75089	6.47363	0.000977474	0.0171326
	KMO	1.89348	4.07267	0.000118034	0.00313987		SLC38A2	1.39145	7.29774	0.000221952	0.00978456		TMTC2	1.74046	1.68555	0.000709941	0.0144464
	OCA2	1.89217	2.69873	0.000332588	0.00666858		MSANTD3-TMEFF1	1.38639	2.13349	0.00360273	0.0471705		CRYBG3	1.73445	5.61944	0.00117839	0.0191275
	SP110	1.89178	6.07974	2.86327e-08	5.20677e-06		DENND11	1.38591	5.11848	0.00116924	0.0251798		FPGT	1.73367	2.81624	0.000177189	0.0062701
	GOLGB1	1.88918	6.10606	0.00112689	0.0148584		C1GALT1	1.38465	4.24531	0.000931817	0.0223932		PGM3	1.73221	5.13972	1.16801e-05	0.00109234
	UGDH	1.88505	5.66955	8.05147e-06	0.000421672		USO1	1.38321	6.92051	0.000857337	0.0213		H2BC5	1.73215	2.75973	2.48222e-06	0.00032178
	TMED5	1.88494	7.23151	1.3619e-05	0.000643731		IFI16	1.37907	8.25075	6.91839e-05	0.00432559		PSMB9	1.72868	3.40949	0.000204756	0.0067231
	CCL7	1.88441	9.32689	0.00116352	0.0152036		PPIL3	1.37764	3.37084	0.000220789	0.00977173		ALCAM	1.72698	5.47421	0.000276428	0.00810164
	DDX60L	1.88235	6.62459	0.000363892	0.00707686		LINC02777	1.37743	3.98211	0.000274633	0.0109989		ZNF138	1.72647	1.01412	0.00368328	0.0349458
	MIR155HG	1.88107	4.65544	1.41315e-06	0.000110541		CHMP5	1.37143	6.6095	7.35232e-06	0.000884486		EMC2	1.72348	4.83795	0.000287006	0.008223
	CLCF1	1.87954	3.01011	7.29889e-06	0.000391657		ZNF507	1.36889	3.24932	0.000488842	0.0154599		IL1RN	1.71871	7.24708	0.000407889	0.0102519
	BNIP3L	1.87783	7.59449	0.00129934	0.016403		PDS5B	1.36701	4.75932	0.00157518	0.0293369		SERPINE2	1.71633	2.2023	0.00584217	0.0450916
	RBAK	1.87255	4.57439	0.000253869	0.00543122		SLFN5	1.36525	6.37966	0.000292833	0.0115484		HMGB3	1.71489	4.08988	2.24361e-06	0.000313754
	CDC14B	1.86515	1.24457	0.00509871	0.0382022		ZBTB21	1.36135	4.41648	7.79323e-05	0.00465921		LZTFL1	1.71156	3.41238	0.00126744	0.0199934
	TRAF1	1.85877	4.65505	0.000710013	0.0108855		UBA7	1.36131	5.46442	0.000696071	0.0194146		GPR155	1.7096	1.91989	0.000987863	0.0172632
	CHROMR	1.85733	1.89631	0.000577579	0.0094765		LRIF1	1.36033	5.2411	6.00161e-05	0.00397634		TRIM56	1.70505	6.30544	8.16945e-05	0.00394531
	TNFSF10	1.85452	2.27383	0.00277064	0.0261803		HSP90B1	1.34539	10.2256	0.000220235	0.00977173		TCAF2	1.69999	2.79409	0.000142403	0.00551917
	THBD	1.84982	8.36591	5.79449e-07	5.53776e-05		ZNF518B	1.34501	2.71164	0.00360889	0.047204		ZNF37A	1.69705	4.70777	0.00397963	0.0364373
	CYP19A1	1.84942	3.88582	5.64412e-05	0.00186539		GORAB	1.34356	3.81593	0.000852573	0.0213		OTUD6B-AS1	1.69601	4.31084	0.00104708	0.017837
	PTPN12	1.84765	7.96786	7.80814e-05	0.00232875		BTG1	1.3428	6.5936	0.00189497	0.032862		ATM	1.68999	6.11949	0.00387125	0.0359634
	RANBP2	1.84443	7.43144	0.000718255	0.0109558		NME7	1.33608	2.78976	0.000280352	0.011191		TXNIP	1.67715	7.00273	2.22483e-08	5.7117e-06
	PEAR1	1.83972	1.65227	0.00130261	0.016403		TNFRSF21	1.33316	7.99629	2.93072e-05	0.00244407		EAF2	1.67224	2.47181	0.00347939	0.0341496
	WDHD1	1.83905	3.82663	0.000109508	0.00298997		SIGLEC10	1.33162	4.39634	4.05564e-05	0.00309398		SMC2	1.67171	3.27595	0.00200908	0.0252221
	TMEM217	1.83506	2.49327	0.000714394	0.0109271		ZNF395	1.32649	8.01244	0.000811651	0.0208364		BISPR	1.66949	3.85073	0.000559346	0.0125834
	PAX8	1.83369	1.6213	0.000612602	0.00991446		GBE1	1.32481	6.08543	0.00037852	0.0132512		LIMS4	1.66783	1.86852	0.00113676	0.0186591
	MMP13	1.83174	1.64197	0.00102438	0.0138843		RUNX1	1.32444	5.92706	1.29102e-06	0.00020123		KMO	1.66539	4.07267	0.000626221	0.0133536
	KIAA1522	1.82768	4.19487	4.94442e-08	8.27124e-06		ZNF654	1.32129	4.6858	0.00208658	0.0348021		CD86	1.66443	5.04305	1.93965e-05	0.00151166
	RYBP	1.82391	6.67774	4.60468e-05	0.00165887		ODF2L	1.31967	3.07725	0.00283185	0.0415665		MIR155HG	1.65753	4.65544	1.70384e-05	0.00141751
	ZNF804A	1.82075	2.63764	0.000780453	0.0116517		BIRC2	1.31909	5.23583	0.00362514	0.0472875		PARP10	1.65431	7.30248	1.09901e-06	0.000182144
	MAP3K8	1.8191	3.49555	2.46034e-07	2.80115e-05		ETFDH	1.30746	3.9742	8.81456e-05	0.00510659		BMPR2	1.65359	5.55007	0.000211029	0.00687315
	TWF1	1.816	5.64981	0.00210154	0.0219799		TVP23B	1.29613	5.6755	0.00137375	0.027478		TNFRSF21	1.65233	7.99629	2.76815e-07	5.66303e-05
	CRYBG3	1.81348	5.61944	0.000742014	0.0112055		CYP4F12	1.29203	3.59097	0.00133978	0.0271888		G2E3	1.6516	2.88678	0.00251464	0.0281509
	EDN1	1.81114	4.68021	0.000578704	0.00948307		LTN1	1.29152	5.60551	0.00295925	0.0423348		NUCB2	1.65026	5.36675	0.00068406	0.0141715
	PIKFYVE	1.80946	6.2446	3.33766e-05	0.00127346		MAP3K2	1.29027	6.53676	0.003656	0.047441		JUN	1.65008	9.63963	0.0030321	0.031358
	SEPTIN10	1.80944	5.10199	3.10003e-06	0.000204993		MIR155HG	1.2891	4.65544	0.000778245	0.0202576		TRMT10A	1.64881	1.60707	0.00303049	0.031358
	ERAP2	1.7991	2.4026	0.0021974	0.022639		PPP4R2	1.28866	6.28696	0.00241168	0.0376804		ZNF845	1.64678	2.16002	0.00104275	0.0178001
	LOC105374357	1.79639	3.77191	0.00458004	0.0357919		RBBP6	1.28431	5.91498	0.00390593	0.0493156		ETFDH	1.6448	3.9742	9.06519e-07	0.000164848
	ZNF292	1.77833	4.90541	0.005133	0.0382667		TMEM263	1.28204	5.52747	0.000746219	0.0197778		ZBTB41	1.64197	2.3777	0.0042756	0.0377878
	LOC105375855	1.77638	4.4029	1.18768e-06	9.71897e-05		FGD2	1.28184	3.45108	0.00240215	0.037666		POLI	1.64121	3.03298	0.00287985	0.0304326
	ATP1B1	1.77235	0.815328	0.00150954	0.017854		NUS1	1.28075	6.96174	0.00030639	0.0117641		LOC107985241	1.64117	4.00462	0.00463904	0.0395179
	SNTB2	1.76777	3.08926	6.16426e-06	0.00035244		ABRAXAS1	1.27924	2.861	0.00163146	0.0301392		EPHB2	1.64026	3.22294	1.47394e-05	0.00127634
	ZNF721	1.76738	2.24157	0.00612727	0.0429524		NMI	1.27658	5.73826	2.36661e-05	0.00205205		PDS5B	1.63959	4.75932	0.000162196	0.00591541
	TDP2	1.76636	6.04918	0.000963573	0.0133362		FAM124A	1.27198	5.85692	3.31552e-05	0.00261506		PIBF1	1.6394	3.43898	0.00461213	0.0393293
	CEP135	1.76079	2.51978	0.00415891	0.033666		PIKFYVE	1.27129	6.2446	0.00307548	0.0431589		MYO10	1.63195	2.30716	5.48216e-05	0.00305565
	PIGA	1.75773	4.12576	0.000245991	0.00534124		EPC2	1.27079	4.95552	0.00309981	0.0433146		ARL5B	1.63176	4.40499	0.00131785	0.0203968
	LMAN1	1.75592	8.32586	0.000168716	0.00408319		RNFT1	1.26548	4.80135	0.000572472	0.0172308		RIF1	1.63107	5.35153	0.00586426	0.0451193
	PHACTR2	1.75583	4.88333	2.09579e-05	0.000888033		LY6E	1.25812	7.87474	0.00256723	0.039427		GPR180	1.6301	4.95338	0.000416982	0.0103482
	SPRY4	1.75054	4.50451	1.52609e-06	0.000117243		FMR1	1.25663	4.79849	0.00200237	0.0337849		EXOSC9	1.62963	3.21506	2.20441e-05	0.00163567
	WBP4	1.74985	3.5556	0.00042172	0.0078131		ATF2	1.2566	5.54873	0.00187746	0.0326888		LARP7	1.62774	4.38799	0.00150796	0.0218493
	SRXN1	1.74913	6.72264	7.04806e-06	0.000379984		RNF168	1.24589	3.30638	0.000904931	0.0220399		MINAR1	1.62628	3.17392	0.00133738	0.0204559
	MAP7	1.74723	5.12411	4.82715e-07	4.78802e-05		TRIM38	1.24403	6.04419	9.86627e-06	0.00108554		BST2	1.62569	8.12659	1.58292e-07	3.45419e-05
	TMED7-TICAM2	1.74531	3.18783	8.04113e-05	0.00237658		TBC1D9	1.2409	3.20105	0.00114752	0.0250017		PHF11	1.62371	5.81291	6.12222e-10	2.29024e-07
	CCL3L3	1.74496	6.97866	0.00130701	0.0164221		PPAT	1.24083	3.47336	0.00126042	0.0264465		LAP3	1.61198	7.36027	5.38983e-10	2.08802e-07
	ISG20	1.74336	2.75548	0.0053721	0.0394721		ODR4	1.22999	4.24786	0.00346193	0.0462124		ZFAND2A	1.60717	3.59972	0.000322136	0.00880865
	ANXA1	1.74048	8.76869	1.88283e-05	0.000818444		ITGA6-AS1	1.22779	4.34141	0.00245484	0.0380821		GPRIN3	1.60198	5.54939	0.00117977	0.0191275
	CCDC18	1.74019	2.18274	0.00330261	0.0293558		AZI2	1.22608	6.2064	0.00258336	0.0395139		IPMK	1.60094	2.80502	0.00174706	0.0233888
	CYP27B1	1.73386	3.60268	0.000668524	0.0104942		HIPK2	1.21847	5.95682	0.00187749	0.0326888		TMF1	1.59431	5.67626	0.00404271	0.0367151
	HIVEP1	1.73307	4.88061	3.07033e-05	0.00119287		UTP23	1.20772	3.70479	0.00127419	0.026475		ZDBF2	1.59423	2.79361	0.00413228	0.0370321
	LOC100287896	1.7321	0.978339	0.00191508	0.0208761		EPB41L3	1.20752	5.99587	0.000679438	0.019049		TRIM14	1.59288	5.8962	5.03297e-10	2.05927e-07
	SMAD7	1.73032	5.84416	1.36341e-06	0.000107537		PRKCE	1.20016	2.26588	0.00311131	0.0433366		ZNF254	1.59191	2.11725	0.00655626	0.0482237
	SLC5A3	1.72846	7.9382	0.000187103	0.00439809		SIPA1L1	1.20013	5.16285	0.00107091	0.0242977		TMED5	1.59043	7.23151	0.000212696	0.00688472
	OAS1	1.72609	7.59963	9.19971e-07	8.08402e-05		ZNF616	1.20007	3.37829	0.00292564	0.0421866		CCDC14	1.58909	3.68755	0.00384596	0.03584
	ZBTB38	1.72551	4.37733	9.87472e-07	8.5059e-05		N4BP1	1.20006	6.13708	8.74746e-06	0.000978893		FAM135B	1.58752	2.20406	0.00395913	0.0363038
	FNIP2	1.72474	7.51832	1.48615e-07	1.80799e-05		OTUD7B	1.19713	3.69766	0.00286994	0.0417356		POLK	1.58744	4.31874	0.00519504	0.0424718
	RGS1	1.71838	8.50028	0.000946901	0.0131891		NEDD4L	1.19235	4.90559	4.20955e-05	0.00313157		SNAPC1	1.58732	3.10271	0.00243316	0.0276779
	SP100	1.7083	6.63855	8.07748e-05	0.00238195		ERVK13-1	1.19008	3.63051	0.00212502	0.0349967		PAM	1.58562	6.3758	4.67895e-06	0.000514803
	RIF1	1.70196	5.35153	0.00423445	0.0339894		WASHC3	1.18756	3.03071	0.00121323	0.0258289		NMNAT2	1.58068	1.33735	0.00248851	0.0280155
	LRIF1	1.69729	5.2411	7.6246e-07	6.88475e-05		TMX1	1.18486	5.76073	0.000744026	0.0197778		IBTK	1.57684	5.74452	0.00181294	0.0237131
	KTN1	1.69592	6.41499	0.00290336	0.026941		ATF3	1.18255	5.91415	0.00319347	0.0442073		CHN1	1.57561	1.90448	0.00218086	0.0262435
	AHI1	1.69063	4.54666	0.000840158	0.0121818		ZNF124	1.17994	3.7635	0.000542667	0.0166881		ZNF675	1.57559	1.50395	0.00555841	0.0438683
	HTRA1	1.68845	2.08684	0.00537608	0.0394721		IFRD1	1.17951	4.5692	0.00145281	0.0281058		TNFSF14	1.57482	7.86672	0.000913679	0.016569
	PLEKHA4	1.68621	4.89609	4.11652e-07	4.33156e-05		FEM1C	1.1792	4.95575	0.00240603	0.037666		UGGT2	1.573	4.52529	0.00160576	0.0225824
	HIPK2	1.68559	5.95682	2.14111e-05	0.000898513		ARFGEF3	1.17315	3.45181	0.00349203	0.0465593		ZNF570	1.56861	0.79482	0.00525844	0.0427587
	TRIM34	1.68351	3.82151	1.27464e-05	0.000609082		HK2	1.17314	8.70555	0.00138026	0.0274925		PLIN4	1.56479	4.65134	0.000998506	0.0173073
	SCG5	1.68214	5.76116	4.97035e-05	0.00172161		INTS6	1.1675	6.15101	0.000735899	0.0197778		GIMAP2	1.56322	2.45308	0.00167051	0.0229507
	TRIM9	1.67775	1.83932	0.00269714	0.0257953		ZNF226	1.16528	3.37104	0.00272939	0.040517		SDC3	1.563	2.39982	0.000566055	0.0127125
	CCDC82	1.67626	4.76062	0.00278788	0.026317		HSPB11	1.15967	4.44506	0.00241674	0.0377048		PUS7L	1.56275	3.54494	0.00301793	0.0313104
	FAM13A	1.67595	3.11043	0.00675495	0.0453529		MORC3	1.15872	5.93535	0.00231726	0.0369003		SOWAHC	1.55556	3.67075	0.00107293	0.0180675
	TRIP11	1.67541	5.04552	0.00435983	0.0346169		HSPA13	1.15789	6.07309	0.00322698	0.0443811		SLFN5	1.55444	6.37966	4.06009e-05	0.00253137
	LIMS4	1.6747	1.86852	0.00143016	0.0173541		SPCS3	1.15545	6.48765	0.000588897	0.0174444		NME7	1.55378	2.78976	1.79641e-05	0.00146757
	FLJ42627	1.67158	3.09122	0.0077734	0.0495211		CLIC4	1.15382	6.80311	0.000740512	0.0197778		ZNF708	1.55193	1.823	0.000240239	0.00745662
	NAMPT	1.6706	8.43753	0.000928878	0.0130491		SEPTIN10	1.15129	5.10199	0.00255503	0.0393102		KLHL4	1.55118	1.52492	0.00507145	0.0418667
	DEK	1.66744	5.2327	0.0021018	0.0219799		STYX	1.14828	4.21159	0.00274422	0.0406546		UGDH	1.54945	5.66955	0.000206365	0.00675483
	TRANK1	1.66104	5.44524	0.00549421	0.039942		GMPR	1.14784	4.4413	0.00142913	0.0280006		DNAI4	1.54732	1.46931	0.00360915	0.0345934
	BZW1	1.66024	8.18767	4.63302e-07	4.66616e-05		TRIM25	1.14055	7.49005	0.00212583	0.0349967		MST1	1.54522	4.76178	0.00610735	0.0461417
	USP12	1.65922	5.7224	7.68808e-05	0.00230343		TAP2	1.13662	5.25681	1.04657e-05	0.00113246		NSRP1	1.54376	4.85636	0.00174443	0.0233888
	PITPNM3	1.65885	2.78079	0.000121835	0.00320963		SP140L	1.13194	5.29747	0.000105328	0.00574609		ZNF124	1.542	3.7635	5.52206e-06	0.000597523
	HOMER1	1.65734	2.80032	0.000914575	0.0128933		HSPA5	1.12933	10.0343	9.40033e-05	0.00530029		APOE	1.53133	2.78042	0.00154804	0.0221514
	PNPLA8	1.65585	5.15369	0.000453152	0.00817731		GRPEL2	1.12842	3.52271	0.00220824	0.0356194		FGD2	1.52902	3.45108	0.000277775	0.00810164
	SIK1B	1.65356	2.67415	0.000599744	0.00976151		UGP2	1.12715	6.87353	0.00112555	0.0248134		LINC02700	1.52731	2.85779	0.000611256	0.013167
	ITPR3	1.65324	5.83062	7.54153e-08	1.13502e-05		SEL1L	1.12681	7.23216	0.00129089	0.0266166		PRXL2A	1.52501	4.76286	0.00118884	0.0192165
	SERTAD2	1.65073	6.79435	0.000927596	0.0130451		SRBD1	1.11957	3.78342	0.000551914	0.0168051		ZNF84	1.52395	4.26416	0.00436675	0.0382178
	LOC101928143	1.65026	3.34169	0.00130945	0.0164221		NLRC5	1.11405	4.29469	0.000257581	0.0106229		IFT74	1.522	2.08618	0.00672494	0.0487809
	BEX1	1.64725	6.34227	4.23149e-06	0.000263892		AK4	1.11327	5.55047	0.000939521	0.0224977		NUS1	1.51654	6.96174	2.11165e-05	0.00160743
	FAM124A	1.6434	5.85692	1.15142e-07	1.52278e-05		OARD1	1.11219	4.63624	0.00204299	0.0342058		MTERF1	1.51391	2.08327	0.00449468	0.0387064
	KCNJ1	1.64318	4.28622	2.10012e-06	0.000151916		PARP12	1.1117	5.48692	0.000234591	0.0101036		RICTOR	1.51345	4.83593	0.00545871	0.0433157
	UBLCP1	1.64021	4.62645	0.00378779	0.031852		AGRN	1.10863	8.3451	0.000107783	0.00580095		ZNF143	1.51076	3.92214	0.000890116	0.0163825
	RPLP0P2	1.63933	4.61683	3.99021e-06	0.000252787		PHLDA1	1.10736	8.10742	0.00057969	0.0173285		XRCC4	1.51014	3.18463	0.00151309	0.0218493
	LOC100507403	1.63301	6.03471	0.000109272	0.00298997		TDRD7	1.10375	4.79613	0.000183506	0.00870524		SIGLEC10	1.50891	4.39634	3.36582e-06	0.000397015
	KRR1	1.6287	5.01755	0.000881262	0.0125965		BCL2A1	1.09158	9.64893	0.00394729	0.0495302		MAP4K5	1.50445	3.92206	0.00287153	0.0303836
	TMF1	1.62791	5.67626	0.00347268	0.0301915		LTBP1	1.09103	5.64352	0.000965802	0.0227947		BBS7	1.50351	2.24772	0.0029289	0.030777
	SNAPC1	1.6224	3.10271	0.00242469	0.0240511		CEBPG	1.08002	5.75837	0.00258271	0.0395139		RNF165	1.50341	3.00701	0.000639605	0.013507
	ERO1A	1.62001	7.89027	0.0028089	0.0264392		KLF10	1.07992	5.18083	6.24598e-05	0.00409625		PHACTR2	1.50123	4.88333	0.000240309	0.00745662
	SKIL	1.61948	4.70481	0.00414984	0.0336641		BNIP3	1.06978	5.361	4.07601e-05	0.00309398		TFEC	1.49892	5.80477	0.000494934	0.0116971
	ATP13A3	1.61816	7.99968	0.000136372	0.00347378		TOR1B	1.06944	6.35731	0.000177944	0.00853414		TMEM182	1.49642	1.30022	0.00401349	0.0366448
	GCLC	1.61404	5.90075	3.38788e-06	0.000220684		PSME2	1.06776	6.38882	0.000107597	0.00580095		ESRRB	1.49559	0.905024	0.00622548	0.0468235
	ZNF577	1.60901	1.65984	0.00503278	0.0379287		HSPA6	1.06607	4.3623	0.00286538	0.0417356		XRN1	1.49281	5.01358	0.00170183	0.0230662
	DNTTIP2	1.60521	5.62117	0.00111913	0.0148051		DCLRE1C	1.06574	4.37155	0.00182364	0.0320926		CCDC30	1.49067	2.45513	0.00439463	0.0382827
	CHD9	1.60279	5.3837	0.0033454	0.0295962		SHC3	1.06126	4.80925	0.0014404	0.0280006		CDKL5	1.49061	1.73134	0.00681123	0.0490782
	DNAJC3	1.59807	7.41869	9.14898e-05	0.00261545		MIA3	1.05861	5.54861	0.00260791	0.0397501		BRWD3	1.48963	4.5381	0.00356909	0.0345394
	RBBP6	1.5962	5.91498	0.000378333	0.00721308		TMEM260	1.05561	3.71438	0.00218832	0.0354378		PLIN2	1.48913	7.43924	0.00264508	0.0289808
	RNF6	1.58521	5.80403	0.00156942	0.0183765		CTSS	1.05131	8.94042	0.00148666	0.0284573		ITPR3	1.48909	5.83062	1.03973e-06	0.000176009
	FEM1C	1.57648	4.95575	6.04556e-05	0.00194006		ITGB7	1.04976	6.84417	0.00259055	0.0395776		DLL1	1.48815	2.10207	0.0013906	0.0208436
	TMEM140	1.57585	4.02289	0.00352507	0.030471		KAZN	1.04874	3.76839	0.00144543	0.028037		OBSCN	1.48668	2.97399	0.00360263	0.0345744
	RUNX1	1.57456	5.92706	1.26445e-08	2.80601e-06		ASAP1	1.04781	7.23704	0.00299864	0.0424914		DNAJB14	1.48548	4.50604	0.0036482	0.0347975
	MED13	1.57246	5.91165	0.000114833	0.00308948		CHURC1	1.0454	5.45039	0.00107956	0.0242977		CEP57	1.48396	3.56146	0.00218626	0.0262435
	MIER3	1.57095	3.29705	0.000557368	0.00924992		ZNF217	1.04442	6.03669	0.00183156	0.0321887		LINC00476	1.4837	1.83066	0.000384283	0.00984622
	FKBP14	1.56863	2.97888	0.00138386	0.0169335		IER3IP1	1.0401	6.03996	0.00138203	0.0274925		HSP90B1	1.48328	10.2256	4.92931e-05	0.00284315
	MKLN1	1.56461	6.24417	2.01989e-05	0.000864261		AIDA	1.03693	6.21112	0.000600265	0.0176217		C1GALT1	1.48272	4.24531	0.000399359	0.0101728
	LINC02009	1.56436	2.26291	0.00343546	0.029967		SPATS2L	1.03607	4.20978	0.000355171	0.0126365		SAT1	1.4824	9.48804	0.000275065	0.00810164
	ASAP1	1.56248	7.23704	1.22222e-05	0.00059063		CMTR2	1.03498	4.42235	0.00205949	0.0344379		HACD4	1.48186	3.62878	0.00218561	0.0262435
	ADM	1.55958	5.74459	0.000543533	0.00911428		LGALS8	1.03003	7.74947	0.00227091	0.0363484		CALHM6	1.47761	1.83172	0.00252526	0.0281687
	LOC105370324	1.5587	1.41727	0.00237508	0.0236839		GNB4	1.02517	5.07664	0.00163437	0.0301392		FMR1	1.47499	4.79849	0.000301666	0.00847577
	IPMK	1.55603	2.80502	0.00298821	0.027379		CYP2R1	1.02221	4.57821	0.00233345	0.0370381		UFL1	1.47436	4.87293	0.00390525	0.0360588
	HSPA6	1.5506	4.3623	1.86437e-05	0.000816396		ZEB2	1.02048	7.82	0.00191721	0.0331346		RNFT1	1.47377	4.80135	6.43162e-05	0.00334944
	MOB1B	1.55001	4.96311	0.0020134	0.0213973		EIF2AK3	1.01849	4.31769	0.00284211	0.0416238		SFR1	1.47139	2.12492	0.00427505	0.0377878
	MIR3945HG	1.54977	2.52734	6.47438e-05	0.00204263		YEATS2	1.01559	5.32541	0.00319746	0.0442073		USO1	1.47097	6.92051	0.000403648	0.0102512
	RBM43	1.54913	3.71576	0.00299311	0.0274047		NFIL3	1.01189	5.28507	0.000333567	0.0120646		SHOX2	1.4701	3.13739	0.00143846	0.0213293
	PRKXP1	1.54772	1.57509	0.00429129	0.0342597		PARP4	1.00835	7.33123	4.80503e-05	0.00347581		PNPLA8	1.46828	5.15369	0.00171859	0.0231833
	MTSS1	1.54389	3.10894	0.00718475	0.0470115		OSTC	1.00582	6.36063	0.00148335	0.0284356		ZNF761	1.46621	1.86725	0.00376842	0.0354556
	AMIGO3	1.54331	2.8884	2.96753e-05	0.00115982		BZW1	1.0016	8.18767	0.002013	0.0338768		RAB8B	1.46576	6.86721	8.95118e-05	0.00417074
	LINC02777	1.54305	3.98211	6.46913e-05	0.00204263		ICOSLG	-1.0003	5.04338	0.00280147	0.0413432		CEBPZ	1.46194	5.60201	0.00542725	0.0432506
	MYO10	1.54064	2.30716	0.000357387	0.00700489		HACL1	-1.00065	4.16952	0.00209502	0.0348125		LNPEP	1.46011	6.00622	0.000291594	0.00828165
	LOC105370850	1.5406	1.93975	0.00226939	0.0230986		FIS1	-1.00085	5.82287	0.00365052	0.0474169		FAM151B	1.45776	1.26686	0.00625481	0.0468778
	UPF3B	1.53929	4.0428	0.00166933	0.0191892		BABAM1	-1.00086	6.93211	0.00152413	0.0286716		STX17	1.45508	4.30138	5.39299e-05	0.00303958
	SLC38A2	1.53831	7.29774	4.83481e-05	0.0017069		UNC45A	-1.00194	6.72967	0.00121564	0.0258382		DENND11	1.45504	5.11848	0.000659015	0.0138277
	GLIPR1	1.53827	5.15831	0.000549509	0.00918866		NSUN5	-1.00294	4.66031	0.00298541	0.0424408		KNTC1	1.45461	2.71039	0.00228596	0.0268431
	DGKH	1.53099	4.00698	0.00696302	0.0462541		MREG	-1.00498	4.10621	0.00103193	0.0237037		GPSM2	1.45395	1.56316	0.00604998	0.0460002
	SGMS2	1.52674	2.46963	0.00287089	0.0268107		COTL1	-1.00548	7.66192	0.000266754	0.0108804		METTL4	1.45254	3.05263	0.00383512	0.0357899
	ZDBF2	1.5235	2.79361	0.00745334	0.0481909		SREBF1	-1.00597	5.40592	0.00106378	0.0242228		CEP170	1.45252	7.32976	0.000930728	0.0167852
	CPEB4	1.52296	5.47027	9.02214e-05	0.0025905		AREL1	-1.00629	5.48408	0.00140902	0.0277983		SETX	1.45037	6.51763	0.0050839	0.0419185
	NQO1	1.52282	6.02826	0.00341255	0.0298606		PHETA1	-1.0071	4.62157	0.00143522	0.0280006		RLF	1.44761	5.37418	0.00427743	0.0377878
	SIPA1L2	1.52187	4.78411	0.000131079	0.00338306		GAB2	-1.00816	4.76069	0.00281709	0.0414429		DBT	1.44716	2.58211	0.00155098	0.0221601
	SLTM	1.52019	6.41746	0.00680023	0.0454268		SLC66A1	-1.00896	5.7078	0.00122838	0.0259406		PPIG	1.44673	6.05063	0.00684041	0.0491826
	IBTK	1.51473	5.74452	0.00272389	0.0259318		CISD3	-1.01068	4.90672	0.00338842	0.0457839		NAPSB	1.44619	3.17284	0.00391242	0.0360742
	RICTOR	1.50149	4.83593	0.00608495	0.0427645		GPR84	-1.0119	6.70999	0.000577811	0.0173119		CUL5	1.43989	4.9597	0.00368681	0.0349531
	ANKRD11	1.50022	6.46608	6.90734e-05	0.00211303		DCAF15	-1.01554	4.83177	0.00346249	0.0462124		SGMS2	1.43969	2.46963	0.00360147	0.0345744
	MX2	1.49928	7.44663	1.01691e-08	2.33587e-06		TMEM250	-1.01557	5.21161	0.00192081	0.0331346		MPHOSPH9	1.43882	3.54057	0.00439787	0.0382855
	CEP170	1.49724	7.32976	0.000659667	0.0103935		UBALD2	-1.01637	6.13129	0.00130672	0.0268585		PYROXD1	1.43851	4.61672	0.00411891	0.0369883
	GBE1	1.49453	6.08543	6.58387e-05	0.00205175		MED16	-1.02117	5.06365	0.00221176	0.0356194		LYSMD3	1.43777	4.017	0.0021641	0.0261873
	SACS	1.49229	4.5819	0.00628976	0.0435264		MRPS11	-1.02124	4.60222	0.00375637	0.0481234		SP3	1.43741	6.61539	0.00398948	0.0365019
	TLR2	1.49136	5.8165	0.000730883	0.0110721		TSC2	-1.02181	5.46728	0.000854507	0.0213		LRIF1	1.43533	5.2411	2.44617e-05	0.00174063
	STK17A	1.48683	5.03699	0.00010787	0.00296088		MCRS1	-1.02185	4.84785	0.00332351	0.0453751		DENND1B	1.43369	4.03006	0.00256301	0.0283665
	RLF	1.48607	5.37418	0.00341169	0.0298606		FAF1	-1.02211	4.25718	0.00170556	0.0306453		HSPA13	1.43274	6.07309	0.000295678	0.00836136
	THAP5	1.48401	3.75875	0.00334667	0.0295962		BDH1	-1.02346	4.84476	0.00383562	0.0488166		BACH1	1.43157	6.27266	0.00395126	0.036279
	FCGR3A	1.48257	5.43529	0.000444703	0.0080868		GSS	-1.02609	5.70095	0.0015015	0.0284679		ZNF507	1.43102	3.24932	0.000259199	0.00782562
	ABL2	1.48189	7.28315	5.77793e-06	0.000334737		SNX12	-1.02627	6.56628	0.000519744	0.0162024		RBBP6	1.43036	5.91498	0.00134506	0.0205038
	EPB41L1	1.47953	2.59755	0.00596795	0.0422827		DEF8	-1.02667	6.0864	0.000732524	0.019776		DHX58	1.42777	3.44734	0.000194537	0.00661128
	ZNF654	1.47952	4.6858	0.000626122	0.0100463		CHST2	-1.02905	6.63934	0.000173327	0.00834329		DNAJC3	1.42457	7.41869	0.000455659	0.0110276
	SH3BP5	1.47862	7.0578	8.0214e-06	0.000421672		VASP	-1.02963	8.77416	0.00143554	0.0280006		TMEM198	1.42275	1.54353	0.00387899	0.0359717
	KIF5B	1.47775	6.97378	0.00309151	0.0280507		RSAD1	-1.0304	4.24505	0.000713668	0.0196459		THUMPD2	1.41964	4.1143	0.00124345	0.0197339
	UFM1	1.47568	5.85848	0.000535374	0.00903306		CCDC22	-1.03251	5.9709	0.00221637	0.0356498		ZNF616	1.41739	3.37829	0.000439213	0.0107275
	THAP1	1.47363	3.5763	0.000506173	0.00869719		ABCC5	-1.03311	4.3117	0.00293948	0.042293		CMAHP	1.4164	2.24992	0.00382005	0.0357169
	HIVEP2	1.47001	5.75307	0.000568282	0.00934803		C1orf21	-1.03472	5.13659	0.000696928	0.0194146		TIPARP	1.41568	4.0229	0.000580875	0.0129218
	MSTO2P	1.46859	2.04826	0.00259458	0.0251636		DLST	-1.03584	6.28587	0.000370589	0.0130433		ODR4	1.41514	4.24786	0.000793546	0.0154382
	TSKU	1.46706	4.5222	0.00704724	0.04646		LAMTOR1	-1.03595	5.73853	0.00266696	0.0402881		BET1	1.41513	4.8475	0.00266101	0.0291309
	TLK1	1.46507	5.52093	0.000830125	0.0121357		CUEDC2	-1.03629	5.3868	0.00383658	0.0488166		C7orf31	1.41257	2.12556	0.00673534	0.0488023
	USP38	1.46338	4.40817	5.35375e-05	0.00180345		ZDHHC18	-1.0392	5.14683	0.000594965	0.0175053		FOSL2	1.41208	6.96754	2.00489e-06	0.000296183
	JMJD1C	1.46115	5.35356	0.00724193	0.0472204		UQCRC1	-1.03946	8.23901	0.00345997	0.0462124		RGS1	1.41048	8.50028	0.00619913	0.0467273
	PAM	1.46084	6.3758	2.48703e-05	0.00101441		RNF115	-1.03969	5.12525	0.000903046	0.0220399		UBXN8	1.40803	3.52649	0.00133468	0.0204385
	APOL6	1.45814	6.18963	5.69236e-05	0.00186539		GGT1	-1.04131	6.31057	0.00295502	0.0423348		C22orf46	1.4074	3.47682	0.000436824	0.0107104
	PDE4DIP	1.45419	4.79804	1.22249e-05	0.00059063		MSN	-1.04324	10.5209	0.000461086	0.0149801		TMEM263	1.40373	5.52747	0.000230329	0.00728429
	USP16	1.45316	5.35776	0.00479053	0.0367874		BAIAP2	-1.04441	4.54459	0.00305189	0.042966		ODF2L	1.39954	3.07725	0.00142396	0.0211862
	CCL4L2	1.45177	2.83548	0.00347503	0.0301915		CLCN7	-1.04524	6.95456	0.000484387	0.0153701		ERCC6L2	1.39724	3.61768	0.00127482	0.0200431
	UPF2	1.45054	4.71866	0.00344874	0.0300428		TMEM183A	-1.04559	6.41136	0.00156973	0.0293283		ZNF638	1.39197	6.42397	0.00700182	0.0498233
	CCL3	1.44997	8.55695	0.00387802	0.0323201		MCM6	-1.04605	4.42785	0.000574421	0.0172498		GBE1	1.39088	6.08543	0.000191536	0.00659943
	MSX1	1.44748	2.34917	0.00598181	0.042358		PRDX1	-1.04651	9.0669	0.00113984	0.0249729		BOD1L1	1.39069	5.2663	0.00577902	0.0448517
	BOD1L1	1.44601	5.2663	0.00429866	0.0342805		ANXA6	-1.04678	8.74144	0.0017901	0.0317585		DDIT3	1.38857	4.72241	0.00581425	0.0449657
	TMEM123	1.44572	7.80016	0.00119404	0.0154482		TANGO2	-1.04858	5.12012	0.000699209	0.0194368		TAP1	1.3885	6.69547	0.000682621	0.0141641
	HSPH1	1.44337	6.49214	0.00194006	0.0209753		SLC25A11	-1.05045	5.56174	0.0027009	0.0403879		ZBTB21	1.38356	4.41648	5.94521e-05	0.00321656
	LINC02693	1.44167	1.15298	0.00612323	0.0429524		CERS4	-1.05404	4.22968	0.00309024	0.0432733		KLHL28	1.37776	2.73706	0.00671557	0.0487809
	EIF5A2	1.44068	2.43851	0.00384875	0.0321605		CDC34	-1.05431	5.36721	0.00170842	0.0306453		LTN1	1.37571	5.60551	0.00156126	0.0222372
	PRKAG2	1.44043	4.80645	1.72412e-07	2.05217e-05		EIPR1	-1.05481	4.45556	0.0038642	0.0489778		ITGA6-AS1	1.37511	4.34141	0.00069108	0.0142493
	TRIM56	1.43959	6.30544	0.00083668	0.0121527		TBC1D14	-1.05826	6.47133	0.000795423	0.0205009		RAB11FIP2	1.37494	3.08616	0.00541192	0.0432506
	USO1	1.43807	6.92051	0.000547075	0.00915967		IP6K1	-1.05862	5.85449	0.00141057	0.0277983		KRR1	1.37436	5.01755	0.00466049	0.0395976
	VWA8	1.43227	4.71811	2.48596e-06	0.000171309		PYGL	-1.06001	8.44651	0.00019314	0.00893561		AGL	1.37233	2.46094	0.00346273	0.0340628
	MSANTD3	1.42994	4.59084	2.597e-05	0.00104623		MICAL1	-1.06019	4.37413	0.00162012	0.0300032		TVP23B	1.37008	5.6755	0.000740427	0.0148687
	LOC652276	1.42684	2.24393	0.00441539	0.0349098		LRMDA	-1.06049	3.95244	0.00270528	0.0403879		SHFL	1.36938	6.18714	1.29846e-05	0.00117246
	RAB11FIP2	1.42409	3.08616	0.00489649	0.037258		ATP5MF	-1.06139	7.11508	0.00149962	0.0284679		SUCO	1.36546	4.77576	0.00379799	0.0355841
	GOLT1B	1.42259	5.47226	7.07412e-05	0.00215901		MARS1	-1.06257	6.53768	0.000484828	0.0153701		ZRANB2	1.36452	5.95649	0.000336841	0.00906803
	FBXO32	1.41906	5.32149	0.000261244	0.00553473		SPSB1	-1.0628	6.27828	0.000768284	0.0200381		HSPB11	1.36263	4.44506	0.000381283	0.00978851
	SLC41A2	1.41764	4.63481	0.000427089	0.00787589		KLHL18	-1.06457	4.83684	0.00178433	0.031699		PPP4R2	1.36155	6.28696	0.00136649	0.0206538
	DNAJB14	1.4155	4.50604	0.00602162	0.0424562		MRPL24	-1.0649	5.56174	0.00229809	0.0366938		KIAA1958	1.35722	2.31868	0.00109729	0.0183251
	DNAJC2	1.41338	5.28568	0.00759493	0.0486737		MTHFR	-1.06727	5.38152	0.000209821	0.00953883		EVI2A	1.35652	6.08356	0.00455497	0.0390047
	TRAM1	1.41165	8.12917	1.73323e-05	0.000779835		FLYWCH2	-1.06778	3.93552	0.00332343	0.0453751		PIGA	1.35591	4.12576	0.0041833	0.0373106
	SOCS3	1.40967	3.48894	0.00267956	0.0256905		SIRPA	-1.06925	9.67301	0.000185788	0.00872141		ATF2	1.35567	5.54873	0.000830981	0.0157514
	MINAR1	1.40752	3.17392	0.00588047	0.041844		ARMC9	-1.07109	3.91667	0.00334511	0.0454803		KLF9	1.35424	4.42774	0.00670609	0.0487794
	ZNF800	1.40688	4.5022	0.000645623	0.0102587		VPS4A	-1.07205	5.88129	0.00282346	0.0414899		GABPA	1.3535	4.964	0.00334869	0.0334674
	RAB18	1.40562	5.85957	0.00011333	0.00305945		HMGCR	-1.0724	6.13118	1.8639e-05	0.001725		TRIM38	1.35172	6.04419	1.60582e-06	0.000247352
	SHB	1.40217	4.09492	0.00310132	0.0280813		EVI5L	-1.07242	4.9427	0.000530407	0.0163788		LOC100310756	1.3516	2.2246	0.00405422	0.0367151
	RPAP3	1.40048	4.56618	0.00460534	0.0358275		ATP5F1B	-1.07301	9.01338	0.00127707	0.026475		EBLN3P	1.35008	5.39926	0.00108424	0.0181766
	ZCCHC14	1.39943	5.07478	0.00163371	0.0189127		CD22	-1.07317	2.81559	0.00219236	0.0354378		MAP3K2	1.34893	6.53676	0.00240937	0.0275751
	TMPPE	1.39059	1.65756	0.000991793	0.0135974		NSDHL	-1.07343	5.44605	0.000672889	0.0189873		DNAJC24	1.34506	2.90286	0.00295071	0.0309565
	SUCO	1.38947	4.77576	0.00342578	0.0299025		PSMB5	-1.07346	6.46974	0.00356544	0.0469542		WDHD1	1.34442	3.82663	0.00413011	0.0370321
	MICU2	1.38894	5.1334	0.000901917	0.0128078		EIF2B2	-1.07596	4.24758	0.000348823	0.0124785		GNPDA2	1.34286	1.86418	0.00597507	0.0456427
	ZBTB21	1.38813	4.41648	6.87692e-05	0.00210865		SNX8	-1.07717	6.40296	0.000732555	0.019776		SEC62	1.34282	6.48518	0.000540019	0.0123179
	PPP4R2	1.38784	6.28696	0.00114188	0.0150201		TUBG1	-1.07787	4.94768	0.00394841	0.0495302		SLC25A46	1.34197	5.10431	0.00171932	0.0231833
	PNRC2	1.38669	6.76963	0.00123116	0.0157805		ZMYND19	-1.07812	3.65519	0.00131966	0.0269552		RNF168	1.34144	3.30638	0.000322932	0.00880865
	BMPR2	1.38486	5.55007	0.00187472	0.0206613		ETV5	-1.07939	5.32603	0.0013738	0.027478		ZNF654	1.34118	4.6858	0.00177998	0.0235604
	NUS1	1.38054	6.96174	0.000106308	0.00293647		CEP131	-1.07982	3.45639	0.00199444	0.0337816		YAE1	1.33746	2.91091	0.00130791	0.020362
	LNPEP	1.38035	6.00622	0.000641247	0.0102139		LOXL3	-1.08059	3.84544	0.00288433	0.0417749		AZI2	1.33648	6.2064	0.00104048	0.0178001
	TSC22D2	1.37792	4.4259	0.000202975	0.00459783		C2CD2L	-1.08064	4.87965	0.000140338	0.00704004		EHBP1	1.33482	4.1181	0.000840108	0.0158267
	DNAJC24	1.37743	2.90286	0.00327608	0.0291794		DDX39A	-1.08224	6.36662	0.00386318	0.0489778		PPM1K	1.33481	3.64228	0.00303675	0.0313814
	DAG1	1.37698	4.64048	0.000291538	0.0060493		DENND3	-1.08427	5.9779	0.00350211	0.0465888		TLR4	1.32977	6.43015	0.00235165	0.0271518
	RGPD8	1.37631	4.56798	0.00586611	0.04181		HGSNAT	-1.08428	6.19756	0.00175731	0.0312838		STAT2	1.32927	7.03223	9.87028e-05	0.00444095
	NFAT5	1.37627	4.87736	0.0041969	0.0337946		IPO13	-1.08809	5.90757	0.000650675	0.01848		UBE2L6	1.32883	6.83878	0.00210122	0.0257899
	GLS	1.37477	6.92013	0.000251097	0.00542365		CERK	-1.08914	4.72419	0.000111642	0.00591794		NMI	1.32792	5.73826	1.13409e-05	0.00106824
	DUSP6	1.37453	9.03255	1.55745e-05	0.000723109		CLPB	-1.08939	5.0617	0.000204516	0.0093627		UPF3B	1.32622	4.0428	0.00618866	0.0467021
	TMEM263	1.37164	5.52747	0.000349242	0.00694727		COMMD5	-1.08948	5.55606	0.00319563	0.0442073		TNFRSF11A	1.32504	2.30358	0.00667656	0.048727
	CHIC2	1.36955	4.56552	2.34318e-05	0.000964757		MAP2K2	-1.08955	7.7614	0.00118912	0.0253966		SCFD1	1.31399	5.505	0.00081345	0.0155709
	CSGALNACT2	1.36858	7.6069	0.000777746	0.0116377		NECAP2	-1.09037	6.25192	6.42513e-05	0.00416518		ZNF395	1.31332	8.01244	0.000911797	0.016569
	INO80D	1.36845	3.79335	0.00743127	0.0481208		PYROXD2	-1.0931	5.79009	0.000301785	0.0117123		SLC38A2	1.31316	7.29774	0.000482205	0.0115078
	R3HCC1L	1.36737	4.81587	0.000955058	0.0132655		PITPNA	-1.09346	6.45357	0.000873568	0.0215053		ATAD2	1.31281	3.46235	0.00124246	0.0197339
	CUL5	1.36559	4.9597	0.00614844	0.043049		NUP210	-1.09396	7.0175	0.000788552	0.0203767		GTPBP10	1.31211	3.41287	0.00153041	0.0219917
	TIGD6	1.36512	2.69316	0.000203432	0.00459897		PSKH1	-1.09501	4.13632	0.00250202	0.0386765		ZNF12	1.3113	4.39884	0.00393022	0.0361112
	EPC2	1.36402	4.95552	0.0016383	0.0189389		HINT1	-1.0956	5.49894	0.00133538	0.0271553		IFI16	1.31129	8.25075	0.00015117	0.0056824
	RAD50	1.36308	4.36937	0.00417287	0.0337048		SFXN2	-1.09599	2.6337	0.00373483	0.0481234		APPL1	1.30982	5.31365	0.00400858	0.0366411
	HK2	1.3615	8.70555	0.000219852	0.00488713		RHOC	-1.09795	5.59314	0.00268338	0.0403476		TTC3	1.30417	7.45868	0.00671764	0.0487809
	TRIB2	1.35868	5.82771	0.0028655	0.0267945		ACLY	-1.09879	6.87933	0.000873811	0.0215053		FEM1C	1.30415	4.95575	0.000785752	0.0153321
	TRIM14	1.35828	5.8962	1.37269e-07	1.69553e-05		ACSF3	-1.09907	4.51153	0.000125007	0.00641851		TBC1D23	1.30067	5.89716	0.00514835	0.0423183
	SHFL	1.3573	6.18714	1.63986e-05	0.000753358		ZYX	-1.09981	8.93081	0.00137004	0.027478		ZNF614	1.30012	2.42236	0.0053264	0.0430248
	ERBIN	1.35661	7.18277	0.00426294	0.0340957		HSD17B10	-1.10104	5.6587	0.00198486	0.0336628		MAP3K8	1.29984	3.49555	0.000195427	0.00661128
	ZNF770	1.35469	5.53009	0.00336584	0.0296603		AGTRAP	-1.10151	5.8235	0.00179536	0.0317632		DIS3	1.29974	6.46677	0.0026417	0.0289808
	MORC3	1.35207	5.93535	0.000416874	0.00774204		FADS1	-1.10197	4.07021	0.00104912	0.0239724		SPCS3	1.29952	6.48765	0.000115598	0.00491405
	FCRLA	1.35189	7.34663	0.0042425	0.0340154		ARHGAP4	-1.10247	7.84271	0.00134803	0.0271953		KRIT1	1.29787	4.65129	0.00587001	0.0451193
	TCAF2	1.35028	2.79409	0.00347291	0.0301915		SUFU	-1.10256	5.12414	0.0011658	0.0251798		LINC00909	1.29216	3.37716	0.000641303	0.0135211
	LOC105373311	1.34814	1.87654	0.00404154	0.0331543		PEPD	-1.1029	7.0551	0.00108231	0.024298		LEPR	1.29206	4.33682	0.00316301	0.0322785
	CHD1	1.34804	4.42952	0.00447394	0.0351393		ACO2	-1.10352	7.48773	0.000656718	0.0186113		RUNX1	1.29194	5.92706	2.40712e-06	0.000318348
	CHM	1.34448	5.30169	0.00147978	0.0176777		MFSD2A	-1.10499	5.84743	0.000586699	0.0174187		TMX1	1.29146	5.76073	0.000238882	0.00745662
	GPR180	1.34358	4.95338	0.00366866	0.031163		ADAP1	-1.10533	5.82062	0.000813215	0.0208364		CYP4F12	1.2911	3.59097	0.0014096	0.0210205
	RECQL	1.34297	5.90034	0.00513093	0.0382667		WWP2	-1.10564	5.43695	0.000158579	0.00779943		SEL1L	1.28902	7.23216	0.000243044	0.00748748
	TBC1D9	1.34134	3.20105	0.000633922	0.0101277		RAB5C	-1.10627	8.3069	0.00363333	0.0472875		RAD50	1.28877	4.36937	0.00652346	0.0480237
	DNAJA1	1.34096	6.62075	1.96424e-05	0.000845981		KLF16	-1.108	5.13308	0.00112543	0.0248134		EPB41L3	1.28662	5.99587	0.000295039	0.00836135
	IL18R1	1.34008	2.15681	0.00752814	0.0484622		PLEKHO2	-1.10835	8.07061	0.00131962	0.0269552		SMARCAD1	1.28487	4.31123	0.0036343	0.0347328
	DUSP5	1.33925	7.03505	0.00367165	0.031163		LYPLA2	-1.11106	6.75986	0.000751398	0.0198348		PIKFYVE	1.27963	6.2446	0.00289374	0.0305054
	BACH1	1.33778	6.27266	0.00697454	0.0462568		CDCA4	-1.11408	3.83787	0.000309608	0.0118184		HIPK2	1.2795	5.95682	0.0010999	0.0183452
	RO60	1.33777	5.05113	0.00225058	0.0230059		DAP3	-1.11514	6.66231	0.000985922	0.0230101		ZNF800	1.27932	4.5022	0.0017246	0.0232307
	PTPRE	1.33745	7.49457	1.38773e-05	0.00065358		TUBB	-1.11515	10.9033	0.000745235	0.0197778		HELQ	1.27518	3.44955	0.00286471	0.0303706
	ZFAND2A	1.33719	3.59972	0.00311169	0.0281363		ITGA3	-1.11588	7.35206	0.00144141	0.0280006		PNRC2	1.27418	6.76963	0.00284298	0.0302381
	LRRC8A	1.33715	5.75872	0.000213958	0.00477232		MRPL34	-1.11707	5.61273	0.00243948	0.0379301		TAF1D	1.27229	4.67594	0.00179376	0.0236361
	SP3	1.33481	6.61539	0.00752192	0.0484622		MGAT4B	-1.11899	6.81161	0.000251788	0.0105325		LTBP1	1.2702	5.64352	0.000124566	0.00511269
	UGGT2	1.33389	4.52529	0.00774109	0.0493929		VAC14	-1.12065	7.78021	0.000334528	0.012066		MED7	1.27001	3.11448	0.00152489	0.0219883
	BAZ1A	1.32654	5.80812	0.00106467	0.0143118		CYB5R1	-1.1211	4.58176	0.00234638	0.0370714		SRBD1	1.26687	3.78342	8.80223e-05	0.00413074
	TRIM25	1.32593	7.49005	0.000378476	0.00721308		JUNB	-1.12333	7.66832	0.0013134	0.0269113		LOC105369828	1.26549	2.65012	0.00230685	0.0269586
	FAM13B	1.32509	4.97979	0.000747532	0.0112648		ATG7	-1.12871	6.67844	0.000315159	0.0119076		ZNF770	1.26144	5.53009	0.00597321	0.0456427
	ETFDH	1.32414	3.9742	0.000111443	0.00302097		KIAA0513	-1.13026	4.88873	0.000241936	0.0103181		BIRC2	1.26057	5.23583	0.00545719	0.0433157
	NLK	1.32035	3.08697	0.000388428	0.00733866		MID1IP1	-1.13146	7.37253	0.000114039	0.00599645		KCNK6	1.25955	6.33214	8.47023e-05	0.00403275
	HAUS6	1.31479	4.15669	0.00749614	0.0483721		C9orf16	-1.13289	5.88273	0.00337285	0.0457624		UGP2	1.25949	6.87353	0.000282788	0.00815537
	SMG1	1.3136	6.48886	0.00215627	0.0223105		PRMT5	-1.13361	5.38762	0.00354058	0.046819		ABRAXAS1	1.25824	2.861	0.00198702	0.0250878
	LMO4	1.31291	4.09319	0.000897117	0.0127764		MIEN1	-1.13535	4.56535	0.00321758	0.044344		BAZ1A	1.25624	5.80812	0.00182455	0.0238174
	ODF2L	1.31152	3.07725	0.00338134	0.0297326		CIAPIN1	-1.13737	4.86047	0.00207534	0.0346587		STYX	1.25531	4.21159	0.00108098	0.0181452
	CLOCK	1.30833	3.7678	0.00720294	0.0470834		SLC35F6	-1.13892	6.18141	0.000720968	0.0196821		THAP9-AS1	1.25342	3.88541	0.00675722	0.0488904
	TMED7	1.30705	6.15446	0.000681654	0.0106249		TRAPPC6A	-1.13915	3.33189	0.00337964	0.0457839		ZBTB11	1.25065	4.28451	0.00449704	0.0387064
	MOB4	1.30612	6.03923	0.000354514	0.00697992		CCNQ	-1.13977	4.79781	0.00330436	0.0452079		ZCCHC14	1.25054	5.07478	0.00465195	0.0395764
	ZCCHC10	1.30529	2.40936	0.00310946	0.0281355		SLC25A44	-1.14162	5.00377	0.00185235	0.0324236		CYP2R1	1.24956	4.57821	0.000192183	0.00660435
	MAPK6	1.30415	7.07203	0.00117618	0.0153175		PIN1	-1.1432	5.2231	0.00106969	0.0242977		PDCD4	1.24786	5.41373	0.00630491	0.047064
	AK6	1.30405	3.94331	0.00210885	0.0220009		LRP3	-1.14415	4.95542	0.00200112	0.0337849		RNMT	1.24551	5.24091	0.00136924	0.0206538
	LNPK	1.30258	5.56307	0.000890746	0.0127181		MAP2K3	-1.14654	6.94292	0.000544774	0.0166881		HSPA5	1.24463	10.0343	1.75803e-05	0.00144767
	YOD1	1.30087	4.06945	0.00648112	0.0443351		P2RX4	-1.14713	6.47433	7.56356e-05	0.00458308		PTCD2	1.24423	2.44925	0.00607077	0.0460228
	OARD1	1.30081	4.63624	0.000361796	0.00707014		SH3PXD2B	-1.1473	5.74747	0.00217127	0.0354028		MTUS1	1.24356	5.17917	0.00147992	0.0216522
	ZNF81	1.29835	3.45326	0.00399601	0.0329355		CYP51A1	-1.14796	5.64605	0.000452931	0.0147886		PTER	1.24047	4.05856	0.00101065	0.0174341
	AIDA	1.2967	6.21112	2.09453e-05	0.000888033		KIAA1671	-1.14838	3.7039	0.00384772	0.0489108		ABITRAM	1.23855	3.45426	0.0020758	0.0257428
	LOC112268437	1.29373	3.00851	0.00209204	0.021941		ELP6	-1.14861	3.92518	0.00305529	0.0429677		TNFAIP8	1.23715	3.97221	0.00119865	0.0192564
	RASAL2	1.29315	3.98189	0.000801084	0.0118248		AP2S1	-1.14946	8.02487	0.00175856	0.0312838		ZZZ3	1.23632	5.08333	0.00698489	0.0497569
	TENT4B	1.29093	3.4404	0.00703716	0.0464169		PUF60	-1.14972	6.38304	0.00141183	0.0277983		SNTB2	1.23568	3.08926	0.00140918	0.0210205
	RAB8B	1.29049	6.86721	0.000557147	0.00924992		NAPRT	-1.15003	4.96316	0.00113687	0.0249729		PPWD1	1.2338	3.96821	0.0021193	0.0258844
	XRCC4	1.29038	3.18463	0.00745942	0.0482064		PRORP	-1.15127	4.7305	0.000218855	0.00977173		CHM	1.2337	5.30169	0.00331268	0.0332788
	HSPA5	1.28918	10.0343	8.93604e-06	0.000451736		SLC25A39	-1.15223	6.65917	0.00110702	0.0247342		CTDSPL2	1.2309	4.62646	0.00337276	0.0335112
	TANK	1.28823	6.02188	0.000510484	0.00872554		CASTOR2	-1.15286	3.14488	0.00064685	0.01848		OFD1	1.23064	4.0936	0.00581213	0.0449657
	EIF2AK3	1.2865	4.31769	0.000194284	0.00449428		CBX6	-1.15314	6.13133	0.000851852	0.0213		SSB	1.22731	7.25592	0.00387294	0.0359634
	MFN1	1.28546	5.10883	0.000463564	0.00823785		MPP1	-1.15601	6.65517	0.00307059	0.0431365		EPC2	1.22725	4.95552	0.00429676	0.0378583
	KLF10	1.28424	5.18083	2.5267e-06	0.000173204		CTSD	-1.15698	12.8142	0.00291712	0.0421566		GLIPR1	1.22622	5.15831	0.00537	0.0432141
	GFPT1	1.28421	7.01885	5.95401e-06	0.000341925		CYP2S1	-1.15742	4.3621	0.00114782	0.0250017		IL1RAP	1.21991	4.4264	0.00137538	0.0206986
	TFEC	1.28307	5.80477	0.00285665	0.026754		APEH	-1.16048	7.07561	0.000849757	0.0213		MORC3	1.21903	5.93535	0.00135148	0.0205298
	PHACTR1	1.28277	3.91332	0.00105809	0.0142673		GGA1	-1.16117	6.57339	1.20319e-05	0.00126027		ZNF226	1.21423	3.37104	0.00185786	0.0240603
	TULP4	1.28259	4.04248	0.000407717	0.00760433		SIRT2	-1.1617	6.90912	0.000526761	0.0163276		R3HCC1L	1.21192	4.81587	0.00317108	0.0323104
	LAP3	1.28179	7.36027	7.37214e-07	6.74989e-05		TPRG1L	-1.16191	6.08669	0.000124382	0.00641851		USP1	1.21184	3.84247	0.00635115	0.0473217
	TBK1	1.27929	4.98639	0.00406711	0.0332609		NPLOC4	-1.16225	7.14746	0.00129446	0.0266483		HSDL2	1.20865	4.27669	0.000111556	0.00482046
	DENND4C	1.2773	5.68336	0.000403793	0.00757365		TBL3	-1.16455	4.53116	0.00392013	0.0493522		SPAST	1.20861	4.62973	0.00426454	0.0377878
	HBEGF	1.27283	7.58631	0.00145808	0.0175226		NAXE	-1.16611	5.61069	0.00197507	0.0336338		PPIL3	1.20738	3.37084	0.00123908	0.0197124
	SYNJ1	1.27188	4.45012	0.00325719	0.0290613		PQBP1	-1.16704	5.95903	0.00117287	0.0252157		TMEM243	1.20729	3.81718	0.00472862	0.0399689
	USP34	1.26908	6.72391	0.006865	0.0457794		ACOT8	-1.16735	4.17668	0.00169848	0.0306311		ERGIC2	1.20692	5.17307	0.00640467	0.0475773
	PPIL3	1.26737	3.37084	0.000795169	0.0117856		NPC1	-1.17165	8.98116	1.79655e-05	0.00168016		ARFGEF3	1.20575	3.45181	0.0027387	0.0295892
	TVP23B	1.26539	5.6755	0.00185875	0.0205719		CCT7	-1.17187	7.57036	0.00164419	0.0301647		RYBP	1.20542	6.67774	0.00622621	0.0468235
	ZNF143	1.2651	3.92214	0.00581771	0.0416237		GPR162	-1.17367	3.12338	0.00304369	0.0429041		ACADSB	1.20536	4.39075	0.0067587	0.0488904
	TRIM38	1.263	6.04419	8.25913e-06	0.000429114		UBXN1	-1.17378	5.42277	0.000303494	0.0117217		ZNF280D	1.20214	3.84576	0.00589683	0.0452033
	STAG1	1.263	4.88033	0.000773099	0.0115815		LAMP1	-1.17423	8.89047	0.00156155	0.0292495		GORAB	1.19933	3.81593	0.00291818	0.0307136
	TRIM52	1.25976	2.41728	0.00415904	0.033666		FMNL1	-1.17728	7.68805	8.51052e-05	0.00497448		IKZF5	1.19738	3.57975	0.00645191	0.0477772
	CREB5	1.25947	2.87799	0.00676021	0.0453529		SLC26A11	-1.18069	7.67315	3.28491e-05	0.00261418		CASP1	1.19672	4.1321	0.000752873	0.0150265
	TNIK	1.25723	5.92768	0.000352054	0.00695241		SREBF2	-1.1826	6.19004	0.000477782	0.0153198		MIA3	1.19503	5.54861	0.000703504	0.0143697
	ZNF786	1.25614	1.68306	0.00438028	0.0346951		OGDH	-1.18281	7.27252	0.000447939	0.0147358		KAT6B	1.19425	3.86922	0.00391719	0.0360928
	CCDC91	1.2525	4.28933	0.00472922	0.0364234		PSMA7	-1.18628	8.04798	0.00150407	0.0284679		ZC3HAV1	1.19382	6.56478	0.000311881	0.00869708
	MMP9	1.25158	10.2082	0.00231068	0.0232736		MRPL4	-1.18663	5.63868	0.00134563	0.0271888		CHMP5	1.1918	6.6095	9.36623e-05	0.00430288
	IL7R	1.25069	6.41752	0.00164408	0.0189656		PNKD	-1.18759	6.63734	0.00036337	0.0128584		CCDC91	1.18993	4.28933	0.00666807	0.0486922
	LIN7C	1.24794	3.9425	0.0023168	0.0232736		TRAF7	-1.18976	5.83025	0.00194683	0.0333859		MCEE	1.18859	2.84693	0.0032215	0.0326211
	PHF11	1.24776	5.81291	2.29312e-06	0.000161625		PA2G4	-1.19056	6.75811	0.00298501	0.0424408		ERVK13-1	1.18837	3.63051	0.00226759	0.0267474
	ATG5	1.24658	4.41313	0.00300175	0.0274646		CAPNS1	-1.19085	8.43284	0.000932124	0.0223932		USPL1	1.18688	4.11537	0.00217089	0.0262435
	FBXO30	1.24546	4.61794	0.00177849	0.0199482		RRP12	-1.19092	5.57416	0.000401863	0.0136155		SMG1	1.18324	6.48886	0.00551541	0.0436862
	SRP19	1.24491	4.8555	0.000371514	0.00715328		LSS	-1.19117	5.66564	6.50198e-05	0.00419361		SECISBP2L	1.18127	6.05345	0.00379952	0.0355841
	CLDND1	1.24436	7.6281	0.000107238	0.00294972		NDUFAF2	-1.19161	3.65733	0.00163888	0.0301647		BCAS2	1.18113	4.55469	0.0044928	0.0387064
	UBA5	1.24409	4.50062	0.00263791	0.0254518		MTOR	-1.19376	6.13161	0.003885	0.0491462		CD164	1.17664	9.21323	0.00196569	0.0249218
	ZNF407	1.24383	3.99061	0.000552034	0.00919566		VCP	-1.19487	9.02164	0.00294315	0.0422992		UTP23	1.17446	3.70479	0.00178414	0.0235604
	SECISBP2L	1.24236	6.05345	0.00246157	0.0243056		DUS1L	-1.19794	5.8761	0.00127672	0.026475		PPAT	1.17426	3.47336	0.00224972	0.0266535
	SIGLEC10	1.24224	4.39634	0.000166869	0.004061		UBTD1	-1.19796	5.09313	0.000749069	0.0198133		CIR1	1.1732	5.40197	0.00335109	0.0334674
	RFX8	1.24163	4.68853	0.00641263	0.0439814		KIF3C	-1.19819	3.53537	0.000502151	0.0158045		FAM200B	1.17263	3.42891	0.00248032	0.0279623
	SAMHD1	1.2398	5.3654	0.000158077	0.00387584		NFKB2	-1.20154	6.30241	0.000179071	0.00855687		VSIG10	1.17201	2.09931	0.00672	0.0487809
	ZC3HAV1	1.23929	6.56478	0.000190644	0.00444939		HSPB1	-1.20196	7.37791	0.00198356	0.0336628		RRM2B	1.17157	5.2482	0.00637786	0.0474193
	RAPGEF2	1.23731	3.84645	0.00599262	0.0423969		PPP5C	-1.20283	5.61774	0.00122253	0.0259007		PHLDA1	1.17073	8.10742	0.000279804	0.00810164
	STXBP5	1.2363	4.15041	0.000319212	0.00646973		PSMD13	-1.20299	6.73716	0.0010231	0.0236251		BTG1	1.16587	6.5936	0.00680736	0.0490782
	DDI2	1.2359	6.54498	0.000914833	0.0128933		UBL7	-1.20353	5.28621	0.000993483	0.0231453		OARD1	1.16464	4.63624	0.00125799	0.0198787
	PPID	1.23404	4.80032	0.000347798	0.00694727		PTRHD1	-1.20528	4.23484	0.00111141	0.0247558		ADD3	1.16453	4.21896	0.00606012	0.0460195
	FICD	1.23335	3.877	0.00151959	0.0179405		FAM207A	-1.20588	5.48123	0.00060188	0.0176296		IKBIP	1.16237	4.84024	0.00246434	0.0278633
	IFI16	1.2252	8.25075	0.000394302	0.00742819		ATPAF2	-1.20683	4.55257	0.000650334	0.01848		MICU2	1.16072	5.1334	0.00523221	0.0426028
	FCAR	1.22437	9.10947	0.000849593	0.0122643		ICMT	-1.2073	5.84022	0.00341258	0.0458955		FAM13B	1.16069	4.97979	0.00299508	0.0312264
	IFI35	1.22321	5.33774	0.00254311	0.0247745		PIK3CD	-1.20911	6.41214	0.00107334	0.0242977		ARL5A	1.15774	5.66163	0.00428927	0.0378178
	N4BP1	1.22268	6.13708	6.94711e-06	0.000379984		L3MBTL2	-1.21084	4.47421	0.0015523	0.0291179		CHD2	1.15644	6.8078	0.00544932	0.0433157
	SPEN	1.22077	6.05716	0.000325229	0.00656158		RUVBL2	-1.2125	5.86877	0.0014962	0.0284679		TUG1	1.15631	6.43348	0.00438894	0.0382827
	BIRC2	1.21976	5.23583	0.00744426	0.048156		GRHPR	-1.21287	5.60626	0.00022551	0.00984201		SIPA1L1	1.15556	5.16285	0.00166216	0.0229507
	CAMSAP2	1.21853	4.99527	0.00466426	0.0361671		CFL1	-1.21367	9.34967	0.00240788	0.037666		SREK1IP1	1.15313	4.61104	0.00372826	0.0352194
	ZNF674-AS1	1.2181	2.16777	0.00665966	0.0450469		AMDHD2	-1.21515	4.65554	7.59587e-05	0.00458308		ZNF510	1.15298	3.03197	0.00142642	0.0211988
	KYNU	1.21731	5.54126	0.000147462	0.0036636		UBE2M	-1.216	6.64341	0.000315832	0.0119076		THAP1	1.15268	3.5763	0.00609584	0.0461063
	HSPA13	1.21706	6.07309	0.00205588	0.0217253		DGCR6L	-1.21621	4.53774	0.003679	0.047598		GPR89A	1.15097	3.3551	0.00250369	0.0281012
	TASOR2	1.21674	4.73981	0.00137025	0.0167983		SCAMP4	-1.21779	5.62078	0.000467279	0.0151064		OTUD7B	1.15087	3.69766	0.00433201	0.03799
	TDRD7	1.2117	4.79613	5.24973e-05	0.00179663		MRPS18A	-1.21889	5.61882	0.000426205	0.0142383		ZNF180	1.15032	2.70807	0.00532779	0.0430248
	ASH1L	1.20999	5.57213	0.00455918	0.0357325		SLC25A3	-1.22137	7.79348	0.000165855	0.00804272		GOLGA2P10	1.14925	3.23221	0.000962285	0.0170521
	USP15	1.20825	5.97405	0.00393588	0.0326102		FDFT1	-1.22287	6.65761	0.000410731	0.0138601		TRAM1	1.14918	8.12917	0.000430925	0.0105856
	RGCC	1.2073	7.69425	0.00411737	0.0335436		MAPKAPK3	-1.22345	8.48975	0.000478562	0.0153198		HNMT	1.14749	5.759	0.00198938	0.0250935
	SMIM15	1.20725	4.86786	0.00601291	0.0424562		PSMB7	-1.22354	7.13323	0.00072313	0.0196821		N4BP1	1.14584	6.13708	2.19437e-05	0.00163567
	NDFIP2	1.20463	4.23727	0.00165008	0.0190014		GAS7	-1.22557	6.49682	0.000155559	0.00771492		COX19	1.14562	4.23166	0.00222639	0.0265001
	SEC62	1.20414	6.48518	0.00191577	0.0208761		GPS1	-1.22663	5.50641	0.00285421	0.0416613		CDK17	1.14257	4.54288	0.00682953	0.0491567
	MAP3K2	1.20223	6.53676	0.0067781	0.045371		APRT	-1.22663	6.0372	0.000861502	0.0213226		PCF11	1.14149	5.48995	0.00626565	0.0468778
	SIPA1L1	1.19963	5.16285	0.00114575	0.0150275		EIF6	-1.22885	7.20618	0.00150372	0.0284679		WASHC3	1.13795	3.03071	0.00211808	0.0258844
	PHF20L1	1.19594	5.7477	0.00367005	0.031163		MMAB	-1.22945	2.98464	0.0028688	0.0417356		ZNF431	1.13697	2.74428	0.00439071	0.0382827
	ARFGEF1	1.19493	6.26586	0.00379351	0.0318796		NPM3	-1.22953	4.34615	0.00260326	0.0397255		C4orf3	1.13656	6.82074	0.0034654	0.0340634
	EIF4E	1.19197	6.09733	0.00136409	0.01677		ULK3	-1.23067	5.9023	0.000231468	0.010002		HSPA6	1.13574	4.3623	0.00149176	0.021682
	ZNF148	1.19078	4.54822	0.00578828	0.0414811		C5AR2	-1.2319	7.14637	0.000264928	0.0108397		CYB5R4	1.13359	5.04729	0.002765	0.0297227
	INTS6	1.18733	6.15101	0.000632082	0.0101196		GYPC	-1.23204	6.7994	0.00147202	0.0283846		GNB4	1.13317	5.07664	0.000513661	0.0120223
	CHMP5	1.18186	6.6095	0.000114915	0.00308948		TSPAN18	-1.2338	3.49446	0.00354438	0.046819		USP38	1.13025	4.40817	0.00161447	0.0225836
	HSPB11	1.18128	4.44506	0.00221361	0.0227494		DHRS1	-1.23758	4.06779	0.000583796	0.0173801		TARS3	1.12839	4.11986	0.0044931	0.0387064
	CCND2	1.17924	3.28338	0.00191263	0.0208761		SENP3	-1.23965	5.34545	0.000648205	0.01848		SERINC1	1.12836	7.46317	0.00165951	0.0229507
	ZBTB43	1.17566	5.40681	0.000106569	0.0029375		AKR1A1	-1.24052	7.00026	0.000162456	0.00790722		UBA7	1.12536	5.46442	0.00492636	0.041031
	CEP63	1.17561	3.36438	0.00221309	0.0227494		SELENOO	-1.24142	4.29067	0.00167599	0.0305197		EBAG9	1.12442	3.07811	0.0035657	0.0345394
	SBDSP1	1.17491	3.89244	0.00676403	0.0453529		LILRA5	-1.24669	5.53746	0.0032605	0.0447481		MFN1	1.12377	5.10883	0.00200921	0.0252221
	VRK2	1.1741	5.35045	0.00702453	0.0463895		CA11	-1.25228	2.99456	0.00213835	0.0349967		STAG1	1.1232	4.88033	0.00252578	0.0281687
	CD58	1.1724	4.36134	0.00301703	0.0275275		RBM38	-1.25276	6.77724	9.18635e-05	0.00522943		SLC36A4	1.12242	3.69064	0.00146189	0.0215062
	PCF11	1.17126	5.48995	0.0051883	0.0385312		USF2	-1.25306	8.0275	0.000128812	0.00658803		OSTC	1.12099	6.36063	0.000406354	0.0102512
	RIOK2	1.17075	4.47657	0.0026543	0.0255347		SPNS1	-1.25384	6.69533	0.000159646	0.00779943		MED13	1.11822	5.91165	0.005606	0.0439888
	PARP12	1.16948	5.48692	0.000121712	0.00320963		HRAS	-1.25433	4.15058	0.00219013	0.0354378		EVI2B	1.11749	6.44485	0.00194137	0.0247021
	B3GNT5	1.16717	5.54318	0.00672593	0.0452355		ALAS1	-1.2551	6.94256	0.000253314	0.0105364		LINC02777	1.11557	3.98211	0.00341283	0.0337494
	TRIM16	1.16657	3.8435	0.00416048	0.033666		HS3ST2	-1.25535	6.49202	7.70708e-05	0.00462885		SP140L	1.11496	5.29747	0.000133445	0.00535949
	RABGEF1	1.16606	6.32113	4.67126e-05	0.00167106		ELOB	-1.25738	6.67612	0.00392944	0.0494218		IFRD1	1.11456	4.5692	0.00269097	0.0292875
	SPAG9	1.16555	6.61603	0.00131476	0.0164414		COQ8A	-1.26039	4.8128	0.000517062	0.0161573		RBM7	1.11214	4.47812	0.000338092	0.00907099
	ARL5A	1.16476	5.66163	0.00420149	0.0338107		TIMM50	-1.26357	5.57689	0.0016096	0.0298506		TRIM25	1.11168	7.49005	0.00273903	0.0295892
	GOLGA3	1.16275	6.55907	6.71484e-05	0.00207637		BLVRB	-1.26444	6.17086	0.000350255	0.0124956		BORCS7	1.11147	4.20056	0.00284989	0.0302625
	ZFX	1.1624	4.89187	0.00191163	0.0208761		EIF3K	-1.26683	6.83035	0.000324115	0.0120029		IER3IP1	1.10408	6.03996	0.000697407	0.0143121
	ELL2	1.15829	5.25335	0.000202183	0.00458987		CCNB2	-1.27052	2.75628	0.000907316	0.0220399		TMED7	1.10318	6.15446	0.00387933	0.0359717
	HSP90AA1	1.15728	9.17404	0.00271984	0.0259318		SMPD1	-1.27126	6.05284	0.000318313	0.0119076		SLC10A7	1.10009	3.16525	0.0059369	0.0454482
	TXN	1.15592	7.56734	0.000600169	0.00976151		NME1	-1.27224	6.11779	0.00122197	0.0259007		PITPNM2	1.0973	4.5377	0.0056189	0.044025
	TRMT6	1.15571	5.18847	0.000454878	0.00818866		MSRA	-1.27292	4.67235	0.000545522	0.0166881		TBC1D9	1.09583	3.20105	0.00464742	0.0395635
	KLF7	1.15567	4.03911	0.00201147	0.0213941		IL10RA	-1.28189	6.22858	2.32738e-05	0.00203149		SEPTIN10	1.09476	5.10199	0.00402291	0.0366542
	NUMB	1.15472	7.37103	1.27007e-06	0.000102648		TUFM	-1.28284	7.30187	0.00082287	0.0209201		DDI2	1.09354	6.54498	0.00319957	0.0324492
	XIAP	1.15466	6.8631	0.00312363	0.0282053		BTG2	-1.28305	5.48429	1.77973e-06	0.000264796		TRPM7	1.09163	6.75642	0.00541018	0.0432506
	AZI2	1.15177	6.2064	0.00471662	0.0363905		BYSL	-1.28364	5.59329	0.00308038	0.0431815		CYP4F3	1.09102	5.02576	0.00168636	0.0230397
	HECTD1	1.15149	6.69926	0.00225102	0.0230059		CITED4	-1.28486	4.7787	0.000293833	0.011553		LYRM2	1.08748	5.08085	0.00181214	0.0237131
	DNAJC25	1.15079	3.0149	0.006407	0.0439659		MAEA	-1.28542	5.98459	3.98657e-05	0.00308853		SEC63	1.08665	6.43374	0.00275476	0.0296384
	CDC73	1.15033	5.9439	0.000482567	0.00845817		VARS1	-1.28862	6.80596	0.00167309	0.0305094		VPS13B	1.08363	5.24225	0.00668323	0.0487485
	HSP90B1	1.15025	10.2256	0.00151415	0.0178923		STAB1	-1.28895	3.88822	0.00233403	0.0370381		INTS6	1.08283	6.15101	0.00170943	0.0231214
	ARFGAP3	1.14966	5.38539	0.00726809	0.0473203		TRPM2	-1.29023	8.19919	6.767e-05	0.00428021		CGGBP1	1.0787	6.42535	0.00301701	0.0313104
	IER3IP1	1.14844	6.03996	0.000453427	0.00817731		UNC13B	-1.29033	5.05048	0.00166816	0.0304619		BZW1	1.07755	8.18767	0.000907117	0.0165511
	UEVLD	1.13777	4.6211	0.0041144	0.0335429		TKT	-1.29487	9.03645	0.000384613	0.0132869		MPHOSPH8	1.07565	5.29413	0.0022911	0.0268553
	FAM114A1	1.13719	4.41399	0.000110339	0.00300148		UBB	-1.29592	7.91638	0.0028829	0.0417749		ACTR6	1.07497	3.74997	0.00594843	0.0454923
	SCFD1	1.1364	5.505	0.00390704	0.0324381		TRAPPC9	-1.29618	4.72491	0.00114059	0.0249729		SMIM20	1.07401	3.17199	0.00405484	0.0367151
	AHCTF1	1.13592	6.46207	0.00664853	0.0450469		CCDC124	-1.29967	5.27735	0.00126325	0.0264636		LGALS8	1.07275	7.74947	0.00149206	0.021682
	SOS1	1.13542	5.19529	0.00788331	0.0499804		PCCB	-1.30102	4.09727	0.000894905	0.0219831		ZNF407	1.0677	3.99061	0.00267913	0.0292581
	BNIP2	1.13307	6.83823	0.00350921	0.0303751		ATP6V0C	-1.30152	8.03023	0.00114503	0.0250017		MOSPD2	1.06283	4.99345	0.00402032	0.0366542
	IMPA1	1.13116	4.80115	0.00202127	0.0214461		METTL7A	-1.30417	4.71409	0.00108006	0.0242977		TMEM30A	1.06215	7.03822	0.00436423	0.0382178
	LACTB2	1.12842	3.99727	0.000203727	0.00459897		MIPEP	-1.3046	3.76415	0.000316923	0.0119076		NKAP	1.06144	4.75696	0.000880399	0.0162873
	CHD2	1.12825	6.8078	0.00676501	0.0453529		SLC31A2	-1.30517	6.33047	1.40085e-05	0.00142181		IMPA1	1.06118	4.80115	0.0035779	0.0345394
	TIPARP	1.12651	4.0229	0.00678551	0.0453974		CHCHD6	-1.30563	2.29575	0.0035149	0.0466268		SLFN12	1.0603	3.92914	0.00219335	0.0262741
	TAP1	1.12204	6.69547	0.00589793	0.0419227		LMNA	-1.30613	9.61474	0.000998641	0.023183		TAB3	1.059	4.85215	0.0028729	0.0303836
	SLFN5	1.11975	6.37966	0.00293076	0.0270788		OSGEP	-1.30983	4.45965	0.000267979	0.0108964		SEC61G	1.05874	5.71104	0.00559364	0.0439601
	EPHB2	1.11737	3.22294	0.00485783	0.0371474		GET3	-1.31423	6.12889	0.000451261	0.0147886		MON2	1.05873	5.03366	0.00526115	0.0427587
	AFF4	1.11171	5.76012	0.000936513	0.0131142		RHOBTB2	-1.31688	6.79677	1.03453e-05	0.00112876		NEDD4L	1.05847	4.90559	0.000274296	0.00810164
	FAM177A1	1.11017	3.56876	0.00216791	0.0224029		RHOG	-1.31758	6.19887	0.00117532	0.025227		AGGF1	1.05698	5.26572	0.00111035	0.018496
	SEC24A	1.10921	5.7402	9.6168e-05	0.0027078		WDR91	-1.31827	5.07347	0.000310974	0.011836		DCLRE1C	1.05588	4.37155	0.00204436	0.0255409
	LMTK2	1.10616	3.65388	0.000300093	0.00619734		TSSC4	-1.31835	4.39622	0.001127	0.0248134		MOB4	1.05548	6.03923	0.00363308	0.0347328
	SUGCT-AS1	1.10534	5.80938	0.000194673	0.00449534		CIDEB	-1.31901	4.98463	5.50182e-05	0.00375671		GTF2H2	1.05531	3.23545	0.00467229	0.039672
	CRYBB2P1	1.10509	2.30897	0.00422822	0.0339632		SLC39A3	-1.32095	4.94412	0.00283885	0.0416227		AIMP1	1.05298	5.47297	0.0038457	0.03584
	DUSP16	1.10356	3.28468	0.00443913	0.0349981		ATP6V0B	-1.32167	8.64353	0.00116928	0.0251798		ZBED5	1.05132	4.22016	0.00444908	0.0385518
	PPP1R15B	1.10333	6.39096	0.000457809	0.00818866		EHMT2	-1.32368	5.99517	0.000245426	0.0103657		AK4	1.05109	5.55047	0.00184119	0.0239154
	SLC39A14	1.10069	5.30544	4.05291e-06	0.000255119		ADI1	-1.32414	6.98358	0.00030168	0.0117123		PARP4	1.04997	7.33123	2.34253e-05	0.00169915
	SS18	1.10058	4.95523	0.00115093	0.0150691		MVB12A	-1.32416	5.2042	0.000472394	0.0151967		SIKE1	1.04909	4.29836	0.00218679	0.0262435
	NRBF2	1.09997	5.18991	0.000155242	0.00381347		ATAD3A	-1.32664	5.64372	0.000971899	0.0228048		MANF	1.04446	6.54268	0.00170743	0.0231183
	FMR1	1.09993	4.79849	0.00740836	0.0480186		VAT1	-1.33291	9.13159	0.000139091	0.0070043		ANKRD11	1.04208	6.46608	0.00519942	0.0424718
	COQ10B	1.09986	6.18141	0.00194722	0.0209856		RHBDD2	-1.33319	5.13335	0.00256864	0.039427		TMEM260	1.04016	3.71438	0.00274283	0.0296058
	EMSY	1.09964	3.47509	0.00356461	0.0306847		FRAT1	-1.33675	2.15075	0.00235661	0.0371301		NUDCD1	1.04009	4.10551	0.00574423	0.0447408
	GPBP1	1.09798	5.35175	0.00568607	0.0409278		MAP7D1	-1.33683	7.23731	0.000226533	0.00985381		CEBPG	1.03734	5.75837	0.00376632	0.0354556
	LRRFIP1	1.09477	7.12812	0.00528651	0.0390391		NSFL1C	-1.33928	7.12532	0.00105675	0.0241045		RBM12B	1.03608	4.0816	0.00456325	0.0390501
	NBPF9	1.09236	5.07956	0.00223961	0.0229446		FDPS	-1.34375	6.68214	4.48254e-05	0.00329718		KAZN	1.03528	3.76839	0.00166355	0.0229507
	CHKA	1.09043	6.89777	0.00538435	0.0394721		BCL2L1	-1.34773	8.05077	2.48423e-05	0.00213987		BEX1	1.03296	6.34227	0.0034451	0.0339659
	SPCS3	1.08911	6.48765	0.00124229	0.0158531		ABCA7	-1.34882	4.74636	7.92143e-05	0.00471433		KDM3A	1.02841	6.08572	0.00243662	0.0276779
	TRAF3IP2	1.08875	4.43172	0.000302893	0.00621596		C5AR1	-1.34927	8.85054	0.00202894	0.0340575		CCND2	1.0275	3.28338	0.00515202	0.0423183
	SEPTIN7	1.08727	7.26407	0.00753231	0.0484622		VPS18	-1.35007	6.53995	0.000124532	0.00641851		SHC3	1.02739	4.80925	0.00205316	0.025602
	CIR1	1.08509	5.40197	0.00699819	0.0462998		TP53I11	-1.35045	5.44955	2.29425e-05	0.00203149		ORMDL1	1.02727	5.99071	0.00278009	0.0298114
	SETD2	1.08416	5.59497	0.00513351	0.0382667		TALDO1	-1.35236	8.23862	0.00164737	0.0301664		PHC3	1.02711	4.59483	0.00673336	0.0488023
	ETV3	1.08406	5.14032	0.000170938	0.00412171		PSMC3	-1.35496	6.78443	0.00125561	0.026388		TDRD7	1.0252	4.79613	0.00053081	0.0122257
	AGGF1	1.08319	5.26572	0.00094108	0.0131365		PSMD3	-1.35516	7.18734	0.00116266	0.0251614		PGRMC2	1.02332	4.77464	0.00139138	0.0208436
	CMTR2	1.08313	4.42235	0.00148831	0.0177251		SIGLEC15	-1.35852	5.66972	7.54126e-07	0.00013165		ZNF217	1.02199	6.03669	0.00229019	0.0268553
	NAA50	1.08045	7.2778	0.00106926	0.0143294		TRPV2	-1.36014	7.9888	0.000196287	0.00904924		CMTR2	1.02198	4.42235	0.0024051	0.0275744
	FAM200B	1.07959	3.42891	0.00658876	0.0447744		IFRD2	-1.36036	5.31418	0.00265962	0.0402881		ERCC5	1.02153	5.81892	0.0015714	0.0222908
	ATXN7	1.07901	4.67034	0.00644302	0.0441436		PI4K2A	-1.36202	6.49467	1.76745e-05	0.00166484		HK2	1.02006	8.70555	0.00527848	0.0428463
	LATS1	1.07897	4.75046	0.00414032	0.0336363		AEN	-1.36886	3.88495	0.00218909	0.0354378		ERI1	1.01809	4.32336	0.00366231	0.034897
	SLAIN2	1.07844	5.4214	0.000516517	0.00878407		CCND3	-1.37248	8.52812	0.000215238	0.00971764		CLIC4	1.01781	6.80311	0.00286172	0.0303635
	VPS54	1.07673	5.37349	0.00196187	0.0210498		BCAT2	-1.37259	4.80745	0.000207807	0.00948022		CHURC1	1.01673	5.45039	0.00146045	0.0215062
	PPP4R3A	1.07661	5.78012	0.00100592	0.0137362		CRYL1	-1.37317	4.25124	7.96148e-06	0.000914383		AIDA	1.01616	6.21112	0.000770202	0.0151188
	COG3	1.0765	5.64617	0.00118452	0.0153554		SEMA7A	-1.37707	7.76223	6.97746e-05	0.00432966		EGLN1	1.01347	4.19868	0.000620906	0.0132835
	BCL2A1	1.07601	9.64893	0.0044949	0.0352828		LSM4	-1.37869	5.55091	0.00222058	0.0356737		TAF1A	1.01321	3.08419	0.00562494	0.044025
	MGST1	1.07506	6.20748	0.000209941	0.00470985		TST	-1.39233	4.55321	0.000495473	0.0156319		ERLEC1	1.01267	6.26689	0.00190647	0.0243923
	LARP1B	1.07463	3.69773	0.000757104	0.0113809		CTSH	-1.39275	9.51668	0.000258817	0.0106229		ACBD5	1.01115	4.43869	0.00296418	0.0310232
	ZBED5	1.07103	4.22016	0.0044417	0.0349981		ZNF219	-1.39304	4.54767	0.00399106	0.0499633		GOLT1B	1.01079	5.47226	0.00431938	0.0379236
	LCOR	1.0653	5.55374	0.00632584	0.0437088		PSMB6	-1.3942	6.82674	0.000289816	0.0114987		GRK3	1.0105	4.63739	0.00190772	0.0243923
	CDR2	1.06384	3.85838	0.000251444	0.00542365		TRG-AS1	-1.39528	3.58463	0.000112554	0.0059422		C18orf32	1.0103	3.20019	0.00507124	0.0418667
	NEDD4L	1.06372	4.90559	0.000301822	0.00620371		TPRN	-1.40056	3.17437	0.00350848	0.0465888		CDC73	1.00957	5.9439	0.00203892	0.0254973
	SEC63	1.06332	6.43374	0.00351009	0.0303751		EGFL7	-1.40108	3.58393	0.000431701	0.0143095		SS18	1.00937	4.95523	0.00257555	0.0284812
	PRPF4B	1.06178	6.08136	0.00540749	0.0395091		MAGED1	-1.40708	2.91605	0.000966828	0.0227947		ZNF275	1.00741	5.33929	0.00283537	0.0301817
	ZNF398	1.06174	3.86164	0.000164933	0.00402134		LGALS12	-1.40833	4.88203	0.000568196	0.0171811		DENND4C	1.00637	5.68336	0.00504155	0.0417409
	KCTD9	1.06154	5.67193	0.000146452	0.00365238		TUBB4B	-1.40935	7.65177	0.0021837	0.0354378		COLQ	-1.00127	6.41508	0.00111926	0.0185406
	FOSL2	1.05816	6.96754	0.00035363	0.006973		MXD4	-1.41282	5.88626	0.000217496	0.00977173		FERMT3	-1.0015	9.41193	0.00257778	0.0284817
	ZMPSTE24	1.05799	6.37221	0.00330595	0.0293655		CLTB	-1.41532	5.61357	0.000338944	0.0121918		EXT2	-1.00278	5.50808	0.00561073	0.0439888
	CSTB	1.05681	10.1348	0.00176396	0.0198757		CORO7	-1.41665	7.05989	0.000133226	0.00676096		C1orf21	-1.00313	5.13659	0.00104763	0.017837
	MFSD4B	1.05638	3.46496	0.000689583	0.0107102		NAA10	-1.41819	5.83119	0.000443398	0.0146232		TSEN54	-1.00324	3.88208	0.00412397	0.0370083
	ZRANB2	1.05551	5.95649	0.00543327	0.0396401		GRK6	-1.42228	6.40173	5.595e-05	0.00379561		CD22	-1.00349	2.81559	0.00404456	0.0367151
	AP5B1	1.05515	6.99469	0.00199342	0.0212573		DBP	-1.4303	2.76877	0.00354728	0.046819		AP1S1	-1.0039	6.7617	0.00130362	0.0203437
	SHC3	1.05346	4.80925	0.00168006	0.019277		CORO1B	-1.43249	7.13066	9.43227e-05	0.00530029		GLB1	-1.00413	7.2941	0.000855785	0.0160138
	NMI	1.05213	5.73826	0.000535025	0.00903306		RNASE1	-1.43374	3.80353	0.00108379	0.024298		SSBP4	-1.00422	5.38055	0.00342368	0.0338302
	IFRD1	1.05132	4.5692	0.00510885	0.038223		PIK3C2B	-1.43524	4.33922	0.000788379	0.0203767		VPS37C	-1.00466	6.26516	0.000275439	0.00810164
	LGALS8	1.04714	7.74947	0.00194888	0.0209856		TRMT12	-1.43564	2.3063	0.00380077	0.0485497		RPS6KB2	-1.00596	5.58924	0.00696514	0.0496687
	BIRC6	1.04184	6.92769	0.00389083	0.0323651		TSPAN10	-1.43631	3.28159	0.000328305	0.0120406		HDGF	-1.00621	7.81877	0.000702001	0.0143614
	CLIC4	1.04115	6.80311	0.00234003	0.0233878		RAB7B	-1.43655	6.75464	0.00104093	0.0238686		BCL3	-1.00695	4.09559	0.00222231	0.0264757
	SEL1L	1.04041	7.23216	0.00297926	0.0273275		UFD1	-1.43954	5.63344	0.000855222	0.0213		STIMATE	-1.00729	4.98932	0.00315968	0.0322785
	FAM91A1	1.03792	6.50235	0.00358419	0.0307954		DNPH1	-1.44045	5.21227	7.05637e-05	0.00435798		PITPNM1	-1.00928	6.1591	0.00239078	0.0274342
	PBRM1	1.03727	6.14143	0.000860039	0.0123878		COMMD7	-1.44091	6.85615	0.000298209	0.0116551		EIF3D	-1.01086	7.84407	0.000577179	0.0128959
	TNPO1	1.03549	7.38108	0.000994958	0.0136266		FKBP4	-1.44704	6.66721	0.000312878	0.0118739		TRAF3IP3	-1.01092	5.29852	0.000893527	0.0163851
	ZNFX1	1.03158	6.96809	0.000310423	0.00633079		PRADC1	-1.44919	4.0184	0.000968235	0.0227947		HPS6	-1.01219	5.34513	0.00165002	0.0228611
	SAMD8	1.03063	4.93093	0.00619345	0.0432023		NPDC1	-1.45015	4.23577	0.0021348	0.0349967		MRPS34	-1.01226	5.5599	0.00358226	0.0345394
	PSMA3	1.03003	6.21902	0.00324544	0.0289853		SLC22A18	-1.45179	4.80314	0.000591596	0.0174848		FIS1	-1.01274	5.82287	0.00331441	0.0332788
	BST2	1.02961	8.12659	0.00078974	0.011772		HYAL2	-1.45257	4.54374	0.000104334	0.00571564		MED16	-1.01492	5.06365	0.00234893	0.0271518
	RIT1	1.0295	6.37456	0.00048737	0.00853093		EIF5A	-1.45296	8.43579	0.00135045	0.0272022		MCM6	-1.01509	4.42785	0.000811778	0.0155635
	SERPINB2	1.02831	13.4728	0.00754078	0.0484782		PSMC4	-1.45476	7.13283	0.000740424	0.0197778		MAPK12	-1.01518	4.1664	0.00357838	0.0345394
	ERI1	1.02722	4.32336	0.00381884	0.0320103		FCMR	-1.45512	7.77887	3.83484e-05	0.00298866		ARHGAP31	-1.01543	6.53651	0.00146835	0.021577
	CMPK1	1.02717	7.3428	0.00206213	0.0217738		NDUFS8	-1.45665	5.7551	0.00071277	0.0196459		SLC25A44	-1.01642	5.00377	0.00546734	0.0433579
	NFE2L2	1.02636	6.86525	0.00616272	0.0431028		PSMD2	-1.45682	7.87313	0.000760575	0.0199964		STRN4	-1.01675	6.42146	0.000865793	0.0161249
	RRBP1	1.0256	8.17532	0.000437247	0.0080022		HMGCS1	-1.46183	5.4287	0.000108106	0.00580095		HOMER3	-1.01691	6.94407	0.000367451	0.00960286
	GTF2F2	1.02379	5.50448	0.00632784	0.0437088		ABCF2	-1.46697	5.06497	0.0035369	0.046819		UCK2	-1.01808	5.16612	0.000582287	0.0129218
	PALM2AKAP2	1.0234	7.64775	0.00248868	0.0244627		LRRC25	-1.47064	6.45121	0.000136947	0.00692299		FCER1G	-1.01843	10.0316	0.00097647	0.0171326
	NAPG	1.02304	4.8454	0.000833222	0.0121463		ALDH16A1	-1.47221	5.58247	0.00148227	0.0284356		ABCC5	-1.01903	4.3117	0.00348889	0.0342105
	SEC61G	1.02103	5.71104	0.00775698	0.0494701		PDE4B	-1.4728	2.87142	8.95344e-05	0.0051642		ABCA7	-1.01978	4.74636	0.00253398	0.0281958
	MIA3	1.01732	5.54861	0.00407976	0.0333435		TMEM147	-1.48197	5.91147	0.000253493	0.0105364		WDR1	-1.02241	8.94837	0.00140582	0.0210119
	TMX1	1.01592	5.76073	0.0039027	0.0324381		RENBP	-1.48417	6.77577	1.08992e-05	0.00116969		CDC34	-1.02249	5.36721	0.00233269	0.0271001
	NABP1	1.01455	7.05623	0.00519228	0.0385388		TRAP1	-1.48679	5.54263	0.00151988	0.0286328		PI4KA	-1.02254	6.35518	0.000513152	0.0120223
	CCR1	1.01378	8.57018	8.90407e-05	0.00256786		CDKN2A	-1.48829	5.256	2.31605e-05	0.00203149		GNPDA1	-1.02391	5.62807	0.000151673	0.0056824
	AFTPH	1.00804	6.0638	0.00272793	0.0259318		ADRB2	-1.49064	2.90936	0.00112496	0.0248134		EIPR1	-1.02585	4.45556	0.00500055	0.0414906
	SAFB2	1.0064	5.36922	0.0054526	0.0397057		HAGHL	-1.4927	3.43825	0.000469355	0.0151361		TIMM17B	-1.02723	4.83855	0.0059392	0.0454482
	CBR4	1.00639	3.61355	0.00193247	0.0209452		CSK	-1.49285	7.42579	0.000861169	0.0213226		EVI5L	-1.02766	4.9427	0.000879596	0.0162873
	TMEM30A	1.00623	7.03822	0.00697678	0.0462568		DCTN2	-1.49684	6.21206	4.39332e-05	0.00324982		PSTPIP1	-1.02788	6.42761	0.000142671	0.00551917
	YME1L1	1.00331	7.2611	0.0013348	0.0165498		HES6	-1.49917	3.73192	0.0014824	0.0284356		ATP5MF	-1.02861	7.11508	0.002088	0.025751
	EIF5	1.00288	7.8014	0.000118228	0.00313987		ANKRD13D	-1.50455	5.11179	5.47648e-06	0.000689457		NSUN5	-1.02968	4.66031	0.00241482	0.0275892
	ID2	1.00263	7.52384	0.00103461	0.0140027		MSRB1	-1.50536	5.03443	0.000839886	0.021229		DNMT1	-1.02974	5.88176	0.0041425	0.0370983
	TAB3	1.00058	4.85215	0.00512216	0.0382667		ABHD17A	-1.50545	6.93783	7.47672e-06	0.000888058		VWA5A	-1.03105	7.03738	0.000100666	0.00448433
	NAGLU	-1.00018	5.39426	0.00279559	0.0263518		GIPC1	-1.50821	5.66252	0.000964674	0.0227947		BRMS1	-1.03123	5.02858	0.00648913	0.0478867
	GLIPR2	-1.0004	6.15755	0.00211494	0.0220302		KLC2	-1.5161	3.81388	0.00247694	0.0383601		ICOSLG	-1.03215	5.04338	0.00215059	0.0260617
	SETD4	-1.00086	3.52478	0.00287443	0.0268232		EBP	-1.51854	6.35937	2.54774e-05	0.00218023		SEC14L1	-1.03282	4.81914	0.000131624	0.00532389
	FAF1	-1.00109	4.25718	0.00273927	0.0259518		PCYT2	-1.51945	4.46726	0.000100089	0.00557646		NPLOC4	-1.03371	7.14746	0.00411572	0.0369883
	PTPN18	-1.00124	4.14413	0.00256175	0.0249273		SCLY	-1.53004	3.35968	0.00167923	0.0305363		DDX28	-1.03383	3.54146	0.00469073	0.0398028
	FAR2	-1.0013	4.39047	0.000496908	0.00860583		LOC105369983	-1.53251	3.54351	1.65361e-05	0.00159196		NDUFAF2	-1.03417	3.65733	0.00615002	0.0464373
	LTB4R	-1.00159	5.26062	0.000282017	0.00591786		MON1A	-1.53319	3.15693	0.00145327	0.0281058		MYG1	-1.03526	4.30169	0.0063539	0.0473217
	ARFGAP2	-1.00283	5.56908	0.00295731	0.0272101		DPP3	-1.53582	5.74512	0.00134563	0.0271888		PITPNA	-1.03538	6.45357	0.00160872	0.0225836
	RASSF4	-1.00366	6.45047	0.000595178	0.00970444		ABCF2-H2BE1	-1.54825	4.18423	0.00138376	0.0274925		TACO1	-1.03621	3.75525	0.00658119	0.0483002
	TMEM205	-1.00397	5.09929	0.00544841	0.0396973		MVD	-1.55973	4.52604	1.66946e-05	0.00159549		FCSK	-1.03712	4.04807	0.000946395	0.0169742
	SUFU	-1.00401	5.12414	0.00340418	0.0298533		GFUS	-1.56082	5.56516	0.000103791	0.00570979		LRRC14	-1.03714	3.99732	0.00280021	0.0299391
	USP4	-1.00408	6.50074	0.00036134	0.00707014		PACC1	-1.56368	5.4099	0.000713848	0.0196459		SASH3	-1.03786	8.0932	0.00135161	0.0205298
	SLC7A7	-1.0042	6.94129	0.0014243	0.0172991		NEU3	-1.56856	5.02391	5.80229e-05	0.00389586		TEX264	-1.03952	6.59931	0.00377702	0.0354556
	RPS6	-1.00431	9.5264	0.000808796	0.0119252		NDUFA3	-1.5778	5.08949	0.000429602	0.014278		NUTF2	-1.04175	5.12061	0.000533175	0.0122257
	SNHG15	-1.00487	3.68184	0.00211671	0.0220302		GOT2	-1.58245	5.46041	0.00126694	0.026475		KIFC3	-1.04206	4.5881	0.00357207	0.0345394
	ULK3	-1.00546	5.9023	0.00264503	0.0254884		LDLR	-1.58308	6.49973	5.39317e-06	0.000685561		LRFN3	-1.04217	5.11522	0.00169335	0.0230397
	RPL4	-1.00629	9.94601	0.000510419	0.00872554		POLD2	-1.58445	5.3599	0.000247262	0.0104097		PHF19	-1.04225	3.85955	0.00318964	0.0324489
	ESYT1	-1.00682	6.73985	0.00318567	0.028588		PSMB3	-1.58838	6.58025	0.000213733	0.00968306		KLF16	-1.04246	5.13308	0.00219874	0.0262905
	PLD3	-1.00794	7.60022	0.00173816	0.0196874		CDC42EP2	-1.59391	1.65243	0.00372746	0.0480825		POLDIP2	-1.04436	6.15092	0.0038022	0.0355841
	PGPEP1	-1.00796	6.96245	0.000531019	0.00898273		MARCO	-1.59517	4.72511	3.2316e-05	0.00259579		SEPHS1	-1.04605	4.47533	0.00540173	0.0432506
	ATP5F1B	-1.00857	9.01338	0.00245363	0.0242822		NDUFB9	-1.60163	8.40063	1.44165e-05	0.00144922		PCBP1	-1.04918	8.72133	0.000320185	0.00880865
	FMNL1	-1.00867	7.68805	0.000747659	0.0112648		TYRO3	-1.60272	3.91763	0.000123586	0.00641851		IL27RA	-1.04924	5.06443	0.000597864	0.0130569
	GALE	-1.00975	6.24456	0.00132704	0.0165411		CLIP2	-1.6066	5.41076	4.83214e-08	1.10995e-05		BZW2	-1.05038	5.51088	0.00160094	0.0225595
	PRR5	-1.01005	3.39559	0.00683741	0.0456513		IL32	-1.6072	5.6663	4.93886e-05	0.00351437		KIAA0513	-1.05075	4.88873	0.00062754	0.01336
	ADGRE5	-1.01207	7.77032	0.00201671	0.0214151		P2RY8	-1.60737	2.50119	0.00317065	0.0440226		MAST2	-1.05118	5.15778	0.00162722	0.0226892
	MXD4	-1.01231	5.88626	0.0077801	0.0495211		NDUFS7	-1.60815	5.62967	3.79986e-05	0.00297913		ILK	-1.05164	7.05581	0.000666629	0.0139205
	CCDC167	-1.01284	5.54196	0.00367341	0.031163		ANKRD39	-1.61818	3.926	5.87219e-06	0.000732234		GGA1	-1.05254	6.57339	6.98545e-05	0.00353129
	VPS26B	-1.01373	4.64215	0.00048098	0.00844165		ACSS2	-1.6208	5.61393	1.38408e-06	0.000213197		ANXA11	-1.05266	8.34991	0.000891578	0.0163825
	ARHGAP25	-1.0147	5.09555	0.000669265	0.0104942		C3AR1	-1.63126	7.44615	0.000998442	0.023183		TAGLN2	-1.05315	9.87301	0.00338746	0.0336
	PTPA	-1.01503	6.25099	0.00158048	0.0184267		TUBA1C	-1.63553	9.12868	0.00095289	0.0226758		DDB1	-1.05362	7.58949	0.000404242	0.0102512
	NUDCD3	-1.01576	6.21171	0.00240625	0.02394		GNB1L	-1.63786	2.61899	0.000643822	0.0184454		HGSNAT	-1.05381	6.19756	0.00234939	0.0271518
	SLC25A19	-1.01613	4.0154	0.000977703	0.0135015		RAB3IL1	-1.63792	3.99592	0.00131135	0.0269113		LZTR1	-1.0546	5.20394	0.000410305	0.010258
	NMRAL1	-1.01692	4.43291	0.00340898	0.0298606		ATP6V0D2	-1.64104	7.97721	0.00344049	0.0461068		VPS4A	-1.05541	5.88129	0.00333782	0.033417
	EIF2B2	-1.01722	4.24758	0.000959152	0.0132993		TMEM104	-1.65351	5.35738	2.30815e-05	0.00203149		PYGL	-1.05579	8.44651	0.000204882	0.0067231
	DOP1B	-1.01729	6.51148	0.00335884	0.0296343		ABCA3	-1.66396	4.00929	0.00112348	0.0248134		PRKACA	-1.05597	6.41204	4.6531e-05	0.00272639
	EIF3F	-1.01737	6.05811	0.00585556	0.0417576		NDUFS6	-1.667	4.9189	0.000719067	0.0196821		EIF4A1	-1.05805	9.63078	0.00184671	0.0239634
	LSS	-1.01986	5.66564	0.000668508	0.0104942		NRROS	-1.67227	6.98259	9.76895e-07	0.000163981		RMND5B	-1.05952	4.04856	0.00282213	0.0301143
	GATB	-1.02011	3.33604	0.00252011	0.0246605		CORO1A	-1.67237	9.11284	5.75373e-05	0.00388318		MAP2K2	-1.05955	7.7614	0.00161247	0.0225836
	COQ9	-1.02046	4.50309	0.00246587	0.0243298		TUBA1B	-1.6728	9.60029	7.32168e-05	0.00446565		DDX56	-1.05983	6.05985	0.00210527	0.0257966
	BTBD6	-1.02101	5.3249	0.0020393	0.0215899		PCCA	-1.68063	4.57338	0.00112745	0.0248134		PXN	-1.05988	6.49649	0.000581724	0.0129218
	STX10	-1.02174	5.89006	0.00228827	0.0231853		ASGR2	-1.68579	1.84796	0.002974	0.0424167		DAP3	-1.06126	6.66231	0.00169811	0.0230397
	ARHGDIB	-1.02338	8.52297	5.81187e-05	0.00188653		ACTR1A	-1.69156	7.11388	0.000332377	0.0120646		CD4	-1.06261	6.99608	0.00311412	0.0320041
	FRAT2	-1.0246	4.9767	0.000406273	0.00758821		USP5	-1.69819	6.01224	0.000329524	0.0120516		SLC26A11	-1.06401	7.67315	0.000175421	0.00622437
	GPR157	-1.02514	4.52026	0.00116908	0.0152486		ACAT2	-1.70021	5.52351	7.67259e-06	0.000890633		CCL2	-1.06497	11.8015	0.00280969	0.0300059
	CDA	-1.02574	6.98321	0.004183	0.0337449		MSMO1	-1.70179	5.21822	4.4716e-06	0.000579669		LSM10	-1.06602	5.4611	0.00156614	0.0222544
	HDHD5	-1.02574	5.06952	0.00133061	0.0165448		CAPG	-1.70293	10.2296	1.98779e-05	0.00182001		SQLE	-1.06622	8.52887	0.00028841	0.008223
	FAM207A	-1.02589	5.48123	0.00369394	0.0312838		SDSL	-1.70849	3.81026	0.00221068	0.0356194		GGT1	-1.06661	6.31057	0.00235745	0.0271947
	HIGD2A	-1.02644	5.85252	0.00264778	0.0254907		SMIM4	-1.71612	5.89232	0.000924391	0.0223303		HDAC7	-1.06747	5.822	0.000194904	0.00661128
	OPLAH	-1.02735	4.89245	0.00399541	0.0329355		MCAT	-1.7227	1.58879	0.00181377	0.0319619		STUB1	-1.07024	5.56234	0.00253468	0.0281958
	RNF187	-1.02864	7.14487	0.000495611	0.00860583		EGR3	-1.72586	5.1182	0.00137009	0.027478		MRPL24	-1.07033	5.56174	0.00223012	0.0265205
	LIMK2	-1.02884	4.11274	0.00100556	0.0137362		AHCY	-1.73135	7.02315	0.000343829	0.0123336		WDR18	-1.07119	4.67158	0.00283451	0.0301817
	ACOT8	-1.02966	4.17668	0.00618724	0.0431821		IPCEF1	-1.73609	3.39239	0.000324438	0.0120029		CNIH3	-1.07197	6.23661	0.000113693	0.00488058
	HSD17B10	-1.03034	5.6587	0.00404395	0.0331543		TNFSF13	-1.73617	4.91052	0.000292096	0.0115484		CS	-1.07209	6.74143	0.000315722	0.00875795
	RIN3	-1.03106	6.65047	0.00579341	0.0414951		CD300LB	-1.73742	4.21403	7.27773e-06	0.000884486		ADSL	-1.07284	5.31298	0.000660486	0.0138364
	HMGCL	-1.03268	5.63129	0.00130077	0.016403		SNRNP25	-1.74022	4.3349	0.000922636	0.0223292		PHETA1	-1.0734	4.62157	0.000713205	0.0144775
	CARD19	-1.03327	6.31772	0.000543356	0.00911428		CYP46A1	-1.745	3.18886	4.08812e-05	0.00309398		RNF19B	-1.07358	5.66943	0.000134898	0.00540127
	BTD	-1.03364	3.3832	0.00391595	0.0324914		LYL1	-1.74789	4.40291	0.000107658	0.00580095		C2CD2L	-1.07369	4.87965	0.000156299	0.00574837
	IFT52	-1.03388	3.94843	0.00197275	0.0211023		CCNB1	-1.75928	2.23537	0.00373977	0.0481234		ZHX3	-1.07406	4.91636	0.000113489	0.00488058
	MOSPD3	-1.0351	6.43072	0.00272942	0.0259318		CCT3	-1.7811	8.06785	0.00054437	0.0166881		METTL2A	-1.0742	3.23972	0.00460766	0.0393293
	HS1BP3	-1.03589	6.06074	0.00157154	0.0183765		SLAMF1	-1.78217	2.30707	0.000189305	0.00880324		CASTOR2	-1.07439	3.14488	0.00143146	0.0212495
	JADE2	-1.03783	4.27459	0.00657357	0.044757		FCGR1B	-1.78218	2.62591	0.00102531	0.0236345		AGTRAP	-1.07584	5.8235	0.00228544	0.0268431
	STN1	-1.0382	2.84581	0.0052594	0.0389047		AP1B1	-1.78246	7.05972	6.01325e-05	0.00397634		SNX17	-1.0759	6.48429	0.00306412	0.0315894
	ORAI3	-1.03912	5.43931	0.00502596	0.0379129		ANTKMT	-1.80716	2.70308	6.68121e-05	0.00426717		UCP2	-1.0764	6.25691	0.00277781	0.0298114
	CDCA4	-1.04125	3.83787	0.00110421	0.0146627		PTP4A3	-1.81839	3.56304	0.00262982	0.0400375		EMILIN2	-1.07962	7.10728	5.09478e-05	0.00290658
	CD22	-1.04171	2.81559	0.0043296	0.0344782		MVK	-1.82876	3.21272	2.00922e-05	0.00182686		MRPL34	-1.08	5.61273	0.00340409	0.0336884
	ITGA3	-1.04288	7.35206	0.00291779	0.0270365		AGRP	-1.8316	2.54583	0.000401136	0.0136155		RNPEP	-1.08035	7.36329	0.000960291	0.0170521
	CTSO	-1.04309	4.1819	0.00208601	0.0219135		ATP6V0D1	-1.84909	8.04811	3.09891e-05	0.00252012		FAM117A	-1.08053	3.30366	0.00557601	0.0439168
	EXOC4	-1.04375	5.68143	4.99983e-05	0.00172344		PTGES2	-1.85039	4.63321	0.000302357	0.0117123		STAT5A	-1.08107	5.78157	0.000378167	0.00974755
	F11R	-1.04385	7.35586	0.000301493	0.00620371		LINC01451	-1.85485	0.986467	0.00209519	0.0348125		NAPRT	-1.08459	4.96316	0.00208068	0.0257488
	RPL41	-1.0459	9.00731	0.000699652	0.0107771		TCEA2	-1.8626	1.93556	9.12967e-05	0.00521986		BAX	-1.08565	5.97406	0.000714612	0.0144836
	SCPEP1	-1.04801	8.18881	8.455e-06	0.000435832		PRXL2B	-1.8645	4.87783	0.000789048	0.0203767		TRIM28	-1.08677	7.52152	0.00208719	0.025751
	UBAC2	-1.04879	6.4482	0.000371396	0.00715328		SLC27A4	-1.8679	4.40143	0.00107936	0.0242977		MIEN1	-1.08694	4.56535	0.00477133	0.0401301
	SMPD1	-1.04992	6.05284	0.00295529	0.0272101		DHCR24	-1.86997	8.49866	0.000632748	0.018248		CARM1	-1.08706	6.0962	0.000322721	0.00880865
	TMEM104	-1.05012	5.35738	0.00661427	0.0448708		MFSD3	-1.87641	3.97823	0.000816396	0.0208771		AP2M1	-1.08988	8.57473	0.000342376	0.0091298
	NUDT16L1	-1.05167	4.42062	0.00561409	0.0405435		KPNA2	-1.88291	5.30727	0.00267504	0.0403323		TBC1D10A	-1.09065	3.54207	0.00308039	0.0317072
	STAT5B	-1.052	5.25144	0.000143226	0.00359935		CD163	-1.88393	8.75072	0.00266782	0.0402881		SEMA4C	-1.09108	7.25314	5.9139e-05	0.00321289
	HCK	-1.05302	7.88721	0.00102404	0.0138843		ERG28	-1.88692	3.6866	3.8228e-06	0.000526862		PRELID1	-1.09129	7.48573	0.00370483	0.035074
	USF2	-1.05314	8.0275	0.00124959	0.0159308		ADA	-1.90078	5.16295	0.00164497	0.0301647		COTL1	-1.09212	7.66192	7.78681e-05	0.00384388
	RNF130	-1.05317	8.16075	2.32176e-05	0.000958954		HPSE	-1.91324	3.55375	0.002419	0.0377048		PRMT1	-1.09234	6.19235	0.00144712	0.0214334
	TMEM256	-1.05433	3.52752	0.00782179	0.0497442		PSEN2	-1.93081	6.39882	1.6054e-05	0.001557		TMEM14C	-1.09284	5.48484	6.82246e-05	0.00351034
	DAGLB	-1.0548	4.43054	0.00199373	0.0212573		TMEM86A	-1.9449	2.3572	0.000554284	0.0168381		PIN1	-1.09505	5.2231	0.00175993	0.0234559
	RPL37	-1.05509	8.44775	0.00177954	0.0199482		NMNAT3	-1.95696	1.62252	0.00144012	0.0280006		LGALS1	-1.09654	9.42502	0.00580503	0.0449657
	SPATA13	-1.05541	3.47483	0.00705414	0.046482		ZWINT	-1.96259	1.85939	0.00244215	0.0379301		ADGRE5	-1.09685	7.77032	0.000818226	0.0156335
	TKT	-1.05722	9.03645	0.00358687	0.0307954		SLC25A5	-1.96554	8.33156	8.18697e-05	0.00485032		PIK3R2	-1.09707	6.21095	0.000337289	0.00906803
	C5AR2	-1.05876	7.14637	0.00169689	0.0193869		ST6GAL1	-1.9663	4.54147	3.29442e-05	0.00261418		SLC35F6	-1.0977	6.18141	0.00112032	0.0185406
	EXOSC5	-1.05891	4.78153	0.00137223	0.016807		CD244	-1.97414	3.20414	5.31241e-05	0.00368018		MGAT4B	-1.09812	6.81161	0.000327955	0.00890306
	GNPDA1	-1.05922	5.62807	0.000112103	0.00303257		FASN	-1.97443	7.0602	5.31235e-05	0.00368018		IP6K1	-1.09863	5.85449	0.000960213	0.0170521
	TRAF7	-1.05964	5.83025	0.005845	0.0417464		CCL1	-1.98099	3.65302	0.00138359	0.0274925		TMEM141	-1.09891	4.05988	0.00336095	0.0335112
	ACAP1	-1.05988	5.78307	0.00199901	0.0212962		PIK3IP1	-2.01543	4.10591	1.19476e-05	0.00126027		LYPLA2	-1.10066	6.75986	0.000845372	0.0159029
	ATP5MC2	-1.06091	6.71294	0.0017037	0.0194477		LTB4R2	-2.02239	1.99025	0.00024273	0.0103184		SCD	-1.10163	8.17418	0.00258966	0.0285813
	RPS4X	-1.06234	9.84248	0.00292675	0.0270699		TUBB2A	-2.0414	3.40729	0.000569865	0.0171918		RANBP10	-1.10303	4.22646	0.000765474	0.0150939
	PPP1R35	-1.0639	3.77191	0.00414747	0.0336641		TPX2	-2.04391	3.00337	0.000854573	0.0213		MELTF	-1.10365	5.51347	0.000109213	0.00473483
	SASH3	-1.06432	8.0932	0.00104056	0.0140599		INKA1	-2.06094	2.85344	0.000611023	0.0176994		EFTUD2	-1.1044	7.46265	0.000988877	0.0172632
	IL10RB	-1.06636	7.33147	5.82112e-05	0.00188653		BOP1	-2.08223	5.03239	0.0015046	0.0284679		PICK1	-1.10459	3.40353	0.00307477	0.0316742
	CLEC11A	-1.06775	5.8707	0.000815598	0.0119952		P2RY2	-2.09779	2.60894	0.00188115	0.0327091		PEPD	-1.1053	7.0551	0.00105943	0.0179187
	NT5C3B	-1.06796	4.086	0.00551011	0.039991		SDS	-2.10348	4.42572	5.08783e-05	0.00358145		NUDT16L1	-1.10538	4.42062	0.00319888	0.0324492
	VAMP8	-1.06809	6.84173	0.000727339	0.0110348		ITGAD	-2.14643	4.17558	3.56687e-07	6.67158e-05		TECPR1	-1.1094	5.05753	0.000143309	0.00551917
	QARS1	-1.06826	7.34719	0.000488204	0.00853412		CYB561A3	-2.14679	3.90802	6.25715e-05	0.00409625		UBXN1	-1.10953	5.42277	0.000632261	0.0133951
	GUSB	-1.07075	7.92362	5.67271e-05	0.00186539		CHST13	-2.15182	2.74633	8.75146e-05	0.00509257		MREG	-1.10977	4.10621	0.000365303	0.00956583
	PPCDC	-1.07138	3.5013	0.00194416	0.0209856		SLC7A8	-2.15534	6.48828	0.00179956	0.0317632		CISH	-1.1101	5.65351	0.000187871	0.00649021
	ISCA2	-1.07155	3.88705	0.0027293	0.0259318		DUSP2	-2.20771	1.88982	0.000225314	0.00984201		FLOT2	-1.11017	6.38119	0.000945191	0.0169742
	TBC1D10A	-1.07183	3.54207	0.00440823	0.0348743		DOCK9	-2.21208	5.65862	0.00376995	0.0482502		DLST	-1.11019	6.28587	0.000140886	0.00551138
	CACNA2D4	-1.07184	5.13508	0.00043592	0.0079937		ASIC1	-2.23948	5.57235	0.000218308	0.00977173		DTNB	-1.1112	3.1093	0.00187168	0.02412
	KIF3C	-1.07231	3.53537	0.00229683	0.023222		CDC25B	-2.30075	1.57997	0.00157139	0.0293283		TMEM183A	-1.11148	6.41136	0.000796764	0.0154409
	GRHPR	-1.07279	5.60626	0.0011693	0.0152486		MYC	-2.32867	5.15391	2.62001e-05	0.00221315		RTN4R	-1.11168	4.12669	0.00122905	0.0195869
	SREBF1	-1.07589	5.40592	0.000560206	0.00927279		NT5DC2	-2.33589	6.82353	1.83075e-07	3.99499e-05		RHOC	-1.11223	5.59314	0.00234762	0.0271518
	AGTRAP	-1.07602	5.8235	0.00245324	0.0242822		ALDH4A1	-2.33905	4.69913	3.06589e-07	6.08208e-05		CLCN7	-1.11305	6.95456	0.000208863	0.00681956
	SCAND1	-1.07649	4.89305	0.00638451	0.0439639		KIF4A	-2.37268	0.375142	0.0036297	0.0472875		FAM234A	-1.11322	4.79866	0.001952	0.0248132
	MRPL24	-1.07678	5.56174	0.0022722	0.0230986		GGT5	-2.3821	0.31684	0.00233875	0.0370381		ACLY	-1.11459	6.87933	0.000742055	0.0148786
	MRPL54	-1.07898	5.02412	0.00734676	0.0477139		GSG1	-2.38665	2.02875	0.00102994	0.0236995		NCKAP5L	-1.11589	4.84928	0.000964462	0.0170521
	MAN1B1	-1.08045	5.73426	0.00177569	0.0199482		CRYBB1	-2.39944	2.68829	6.42608e-05	0.00416518		NUDCD3	-1.11733	6.21171	0.000807948	0.0155635
	VAV1	-1.08049	7.09983	0.000557411	0.00924992		FAM222A	-2.43766	2.87229	5.08432e-05	0.00358145		BAIAP2	-1.11821	4.54459	0.00156714	0.0222544
	CASTOR2	-1.08118	3.14488	0.00225262	0.0230059		TSPAN33	-2.44132	5.23082	3.83877e-08	8.97517e-06		EGFL7	-1.11824	3.58393	0.00447664	0.0387064
	RPS9	-1.08161	8.78037	0.00459955	0.0358041		FCGR1A	-2.44162	5.49308	1.10626e-08	2.8996e-06		CYP51A1	-1.1196	5.64605	0.000617818	0.0132608
	DPP7	-1.08199	7.20995	0.000827077	0.0121129		CASTOR3	-2.4508	1.62337	4.06476e-05	0.00309398		MINDY1	-1.11967	2.98024	0.00385606	0.035883
	NADK	-1.08203	6.97844	0.000543266	0.00911428		CD14	-2.45648	6.36711	0.00166162	0.0303849		CSRP1	-1.12011	7.77127	0.00146116	0.0215062
	COMMD7	-1.08429	6.85615	0.00616684	0.0431086		CTPS1	-2.47504	4.64459	0.00213324	0.0349967		MAZ	-1.12031	7.36246	0.00197715	0.0250356
	CMTM7	-1.08442	5.21059	0.00118912	0.0153997		ADGRE1	-2.47655	4.91548	0.0012787	0.026475		DCAF15	-1.12071	4.83177	0.00131414	0.0203863
	PDLIM2	-1.08486	6.33033	0.000425917	0.00786536		TESC	-2.50003	4.35973	2.73026e-07	5.57762e-05		GAB2	-1.12124	4.76069	0.000961147	0.0170521
	TST	-1.08586	4.55321	0.00667863	0.0450577		FCGBP	-2.56786	0.560575	0.00158526	0.0294826		ACO2	-1.1215	7.48773	0.000539967	0.0123179
	RAB20	-1.08649	7.3298	0.000307994	0.00630087		OSM	-2.60281	4.68724	1.98401e-09	6.83595e-07		ZDHHC18	-1.12165	5.14683	0.000213493	0.00688472
	SLC12A9	-1.08741	5.51249	0.00112414	0.014837		NCR3LG1	-2.60495	1.54989	0.00216824	0.0353974		ARHGDIA	-1.12224	8.15205	0.00158967	0.0224525
	EEF1B2	-1.08841	7.81065	0.000249608	0.00540185		TCN2	-2.60894	1.13839	0.00127541	0.026475		ASPSCR1	-1.12326	3.65255	0.00669832	0.0487794
	CKLF	-1.08888	4.72818	0.00170937	0.0194954		DHCR7	-2.64442	4.5236	1.37763e-05	0.00140917		MTHFR	-1.12355	5.38152	0.000100357	0.00448433
	SNX17	-1.08888	6.48429	0.00283181	0.0266165		SLC43A2	-2.66081	4.23671	2.61711e-11	1.22378e-08		GSR	-1.12407	7.29318	0.00127883	0.0200431
	DLX1	-1.08901	4.14666	0.00203152	0.0215374		PLXNB2	-2.6776	1.22971	0.00169842	0.0306311		ORAI1	-1.12489	4.80231	0.00178166	0.0235604
	HMGCR	-1.09066	6.13118	1.7871e-05	0.000793171		OLIG1	-2.73028	3.82998	1.97193e-11	9.93019e-09		RELB	-1.12497	4.62076	0.00217423	0.0262435
	STAT5A	-1.0912	5.78157	0.000376579	0.0072084		CD180	-2.74917	4.21962	0.000109978	0.00585342		DHX30	-1.12597	6.06419	0.00196625	0.0249218
	MAPKAPK3	-1.09236	8.48975	0.00178298	0.0199526		NRAV	-2.79248	1.8293	0.000182228	0.00867606		UBTD1	-1.12609	5.09313	0.00148505	0.0216522
	PSMG3-AS1	-1.09374	3.17907	0.0014184	0.0172755		OLFML2B	-2.86389	7.50072	0.00266559	0.0402881		HAVCR2	-1.12677	7.00757	0.00256045	0.0283621
	MRPL34	-1.09385	5.61273	0.00321826	0.0288016		C8G	-2.90479	0.667298	0.000272523	0.0109989		L3MBTL2	-1.12802	4.47421	0.00313793	0.0321227
	GPN3	-1.09424	3.67573	0.00663325	0.0449762		IL22RA2	-2.97765	4.60391	0.000184931	0.00872141		GSS	-1.12811	5.70095	0.000511082	0.0120223
	SPATA12	-1.09435	3.69234	0.00466556	0.0361671		TUBA1A	-3.01578	7.20025	2.92596e-10	1.12675e-07		BANF1	-1.12816	5.35782	0.000591908	0.0130328
	THOC5	-1.09473	4.58834	0.00146083	0.0175313		FADS2	-3.03409	4.6911	9.4603e-06	0.00104969		SIRPA	-1.1298	9.67301	8.01773e-05	0.00390246
	ANXA6	-1.09501	8.74144	0.00111299	0.0147643		ADORA3	-3.05351	1.83521	0.000332606	0.0120646		COMMD3	-1.1304	4.07147	0.000929026	0.0167776
	ARMH1	-1.09754	6.34126	0.00399265	0.0329355		PGA4	-3.10791	3.58478	0.00281646	0.0414429		TXNRD2	-1.13071	4.29148	0.002136	0.0260617
	ZNF362	-1.09792	3.51456	0.00350421	0.0303644		CLEC10A	-3.21409	2.94787	7.23927e-09	2.1063e-06		VCP	-1.13147	9.02164	0.00480818	0.0402516
	NECAP2	-1.09801	6.25192	6.72405e-05	0.00207637		KRT36	-3.2704	-0.0102706	0.00076543	0.0200035		BDH1	-1.13166	4.84476	0.00146165	0.0215062
	TAB1	-1.09887	4.19645	0.000568443	0.00934803		CDC20	-3.39093	0.702734	0.000273348	0.0109989		SUFU	-1.13241	5.12414	0.000892134	0.0163825
	RPSA	-1.10049	8.94525	0.000795726	0.0117856		FCGR1CP	-3.70775	1.60774	5.50896e-05	0.00375671		PQBP1	-1.13255	5.95903	0.00164408	0.0228205
	GOLGA7B	-1.10071	8.26888	7.09885e-05	0.00216152		F13A1	-3.86782	0.891439	0.000240528	0.0102916		ZNF71	-1.13351	2.96528	0.00690006	0.0493136
	RPS6KB2	-1.10251	5.58924	0.00335	0.0295962		TMEM97	-3.87967	1.85012	1.48696e-08	3.81742e-06		MSN	-1.13381	10.5209	0.000145178	0.00555794
	NME1	-1.10404	6.11779	0.00505486	0.0379927		OTOA	-3.97237	1.95603	7.68667e-06	0.000890633		EIF2B2	-1.1339	4.24758	0.000164452	0.0059523
	CD300LB	-1.10408	4.21403	0.00388822	0.0323639		WIPF3	-4.02794	0.813664	7.52879e-06	0.000888058		DENND3	-1.13441	5.9779	0.00228315	0.0268431
	PECAM1	-1.10489	8.37664	0.000198157	0.00454373		ASRGL1	-4.03629	2.08877	3.04617e-05	0.00251101		OSGEP	-1.13486	4.45965	0.00148023	0.0216522
	KMT5C	-1.10688	3.64004	0.000896232	0.0127764		PGA5	-4.13781	2.85641	2.65475e-08	6.55824e-06		HDDC3	-1.13546	3.39808	0.00693374	0.0495152
	ARF5	-1.10996	6.09187	0.000457223	0.00818866		LILRB5	-4.5966	0.303695	8.14208e-06	0.000919002		KANK1	-1.13645	5.70364	0.00451994	0.0388093
	RPL15	-1.11052	9.87439	0.000869236	0.0124791		DAAM2	-4.66169	1.13918	1.2223e-06	0.000198355		GPR162	-1.13675	3.12338	0.00411074	0.0369883
	SELPLG	-1.112	4.96112	0.000434651	0.00798161		PGA3	-5.08861	2.15082	0.000373244	0.0131016		SNX11	-1.13842	4.41112	0.00247835	0.0279623
	ASL	-1.11354	6.3301	0.00270011	0.0258005		ALK	-5.13924	1.60321	0.00119098	0.0253966		IFI30	-1.13874	10.5316	0.00687577	0.0492894
	NHP2	-1.11452	5.05695	0.00309832	0.0280736		HMMR	-6.32947	-0.460176	0.00127586	0.026475		TANGO2	-1.13902	5.12012	0.000257229	0.00781416
	VPS51	-1.11495	4.57617	0.00484515	0.0371197		P3H3	-6.77874	-0.0104175	0.000167091	0.00807276		EEFSEC	-1.13961	3.74064	0.00522134	0.0425673
	SMIM29	-1.11708	4.44172	0.00759315	0.0486737								TIMM13	-1.13966	5.39886	0.0010521	0.0178434
	PEX6	-1.11735	5.33722	0.00548278	0.0399033								PGD	-1.13978	9.5597	0.00449944	0.0387064
	PRMT1	-1.11749	6.19235	0.00120762	0.0155623								SH3PXD2B	-1.14026	5.74747	0.00231736	0.0269699
	BAIAP2-DT	-1.11997	5.39994	0.000181931	0.00431831								TIMM8B	-1.14043	4.6216	0.00337595	0.0335112
	IL18	-1.12057	4.2826	0.00296804	0.0272616								HAGH	-1.1406	4.97215	0.00113845	0.0186591
	BLVRA	-1.12108	5.42779	0.0022635	0.023081								RAB37	-1.14143	4.75524	0.00154121	0.0220777
	PSMB10	-1.12225	5.29134	0.00132348	0.0165189								ARHGAP4	-1.14188	7.84271	0.000910811	0.016569
	ADI1	-1.12446	6.98358	0.00210535	0.021982								GART	-1.14276	6.60709	0.000960652	0.0170521
	VWA5A	-1.12488	7.03738	2.52896e-05	0.00102513								NOTCH2NLA	-1.1431	3.75754	0.000405289	0.0102512
	MAZ	-1.12501	7.36246	0.00193958	0.0209753								MID1IP1	-1.14653	7.37253	9.32646e-05	0.00430288
	BZW2	-1.12552	5.51088	0.000842296	0.0121858								RABL6	-1.14859	5.97185	0.00178421	0.0235604
	CD37	-1.12559	7.19608	0.000511511	0.00872615								MAPRE3	-1.14956	3.71863	0.00214735	0.0260617
	LOC105375743	-1.12741	5.27078	0.00235272	0.0234967								NFKB2	-1.15119	6.30241	0.000322372	0.00880865
	RPL35A	-1.1283	7.92655	0.000562852	0.00930482								ATP5F1B	-1.15212	9.01338	0.000555843	0.0125261
	TIMM17B	-1.13064	4.83855	0.00276698	0.0261767								PLEKHO2	-1.15389	8.07061	0.000838952	0.0158267
	ADCY4	-1.13225	3.80277	0.000713735	0.0109271								CA11	-1.15473	2.99456	0.00444275	0.038548
	VPS25	-1.1328	5.19378	0.000284634	0.00594371								AMDHD2	-1.15607	4.65554	0.000168617	0.00605602
	NUDT16	-1.13316	4.33336	0.000605911	0.00984267								NDE1	-1.15643	5.23396	6.88171e-05	0.00351962
	CFD	-1.13334	6.133	0.000982974	0.013519								PRDX1	-1.15668	9.0669	0.00033432	0.00902526
	TMEM129	-1.13455	4.9627	0.000137837	0.00349072								MPP1	-1.15676	6.65517	0.00306375	0.0315894
	CAPNS1	-1.13459	8.43284	0.0016077	0.0186941								RNF25	-1.15791	4.45331	0.000905204	0.0165511
	BORCS6	-1.13614	3.36704	0.00222363	0.0228345								CIDEB	-1.15834	4.98463	0.000369861	0.00964658
	SLX1A	-1.13646	6.04656	0.00330086	0.0293558								MMAB	-1.15865	2.98464	0.00518591	0.0424718
	HLA-DRB1	-1.13942	5.07941	0.0015786	0.0184212								RPS10-NUDT3	-1.16003	4.30017	0.00289336	0.0305054
	SLC19A1	-1.13974	4.95097	0.000706828	0.0108621								ILKAP	-1.16011	4.20683	0.000730007	0.0147046
	CBX6	-1.14564	6.13133	0.00101035	0.0137797								SLC38A7	-1.16137	5.30228	0.00145756	0.0215062
	IDUA	-1.14647	4.86866	0.00149052	0.0177251								SPSB1	-1.16139	6.27828	0.000247804	0.00759834
	AKR7A2	-1.14766	5.97483	0.00145845	0.0175226								NECAP2	-1.16233	6.25192	2.14515e-05	0.00161417
	MPG	-1.15171	6.83006	0.00204578	0.021636								GALE	-1.16257	6.24456	0.000214014	0.00688472
	USP30	-1.15433	3.43307	0.00150099	0.0177851								CUEDC2	-1.16316	5.3868	0.0012297	0.0195869
	SLC25A12	-1.15441	4.95287	0.00430131	0.0342805								LRP3	-1.1642	4.95542	0.00168673	0.0230397
	KLHDC3	-1.15728	7.3072	0.000691278	0.0107111								MAFB	-1.16534	9.28354	0.00645216	0.0477772
	GRK2	-1.15746	7.01734	3.56678e-05	0.0013381								CTSB	-1.16699	13.378	5.23791e-05	0.00296883
	ACADS	-1.15777	3.88655	0.00703484	0.0464169								EZR	-1.16748	6.00145	0.000751642	0.0150248
	ETV5	-1.15834	5.32603	0.000686185	0.0106828								NAXE	-1.16761	5.61069	0.00198649	0.0250878
	NSDHL	-1.1585	5.44605	0.000301508	0.00620371								TPRG1L	-1.16807	6.08669	0.000116417	0.00493285
	CHID1	-1.15862	5.20138	0.00314748	0.0283018								MRPL38	-1.1687	4.57164	0.00377764	0.0354556
	RPS15	-1.15959	8.39582	0.00107592	0.0143452								ATPAF2	-1.16941	4.55257	0.00096837	0.0170521
	ITGAL	-1.15993	7.58238	0.00214296	0.0222152								PRSS36	-1.17152	4.28634	0.000800933	0.0154898
	TRPV2	-1.16274	7.9888	0.00140181	0.0171052								BCR	-1.17224	4.24661	0.00121021	0.0194183
	SLC25A6	-1.16397	8.15977	0.000461302	0.00822487								MCRS1	-1.17398	4.84785	0.000776573	0.0152211
	FAHD2A	-1.16618	2.72574	0.00498976	0.0376982								IPO13	-1.17729	5.90757	0.000235563	0.00741399
	AIF1	-1.16794	6.63119	5.38937e-05	0.00180931								MAP3K14	-1.1785	4.41895	0.00174515	0.0233888
	LINC01537	-1.16884	3.77569	0.000698328	0.0107708								SENP3	-1.17877	5.34545	0.00117317	0.0190812
	PDZD11	-1.16931	5.3073	0.000384637	0.00728805								HMGCR	-1.17968	6.13118	2.85111e-06	0.000362424
	OSGEP	-1.16961	4.45965	0.00133449	0.0165498								SELENOO	-1.18014	4.29067	0.00275491	0.0296384
	SIGMAR1	-1.16983	5.17466	0.0059426	0.0421487								MTOR	-1.18019	6.13161	0.00428845	0.0378178
	IFNGR2	-1.17105	8.19841	2.09472e-05	0.000888033								SIGMAR1	-1.18205	5.17466	0.00504346	0.0417409
	TBCB	-1.17123	5.37653	0.000139569	0.00352096								LFNG	-1.18222	5.48735	0.00133147	0.0204385
	BPHL	-1.17305	2.68551	0.00510316	0.0382022								TBC1D14	-1.18306	6.47133	0.000186665	0.00648278
	IDH2	-1.17318	7.05413	0.00038332	0.00727364								NDUFA9	-1.18399	5.4349	0.000554101	0.0125261
	FOXC1	-1.17321	2.68375	0.0070811	0.0466094								VASP	-1.18406	8.77416	0.000259399	0.00782562
	RPLP0	-1.17414	9.44813	0.000579932	0.00949131								TRAPPC9	-1.18535	4.72491	0.00288546	0.0304672
	RPS16	-1.17431	8.50628	0.00173042	0.0196675								PRMT5	-1.18585	5.38762	0.00233609	0.0271156
	MYL5	-1.17533	4.30328	0.000204452	0.00460739								PIK3CD	-1.18599	6.41214	0.00133375	0.0204385
	SLC26A11	-1.17715	7.67315	3.69927e-05	0.00138385								VPS51	-1.18654	4.57617	0.00243787	0.0276779
	VARS1	-1.17806	6.80596	0.0040649	0.0332609								HINT1	-1.18792	5.49894	0.000550813	0.0124771
	SIRT2	-1.17858	6.90912	0.000458808	0.00819532								ALAS1	-1.18874	6.94256	0.000519971	0.0120495
	FECH	-1.18287	5.20214	0.000456516	0.00818866								RRP12	-1.18898	5.57416	0.000411325	0.010258
	TXNRD2	-1.18327	4.29148	0.00169016	0.0193269								PLEK	-1.18898	9.24144	0.00132466	0.0204371
	MRPS18A	-1.18344	5.61882	0.000700791	0.010782								CITED4	-1.19159	4.7787	0.000759744	0.0150709
	PGLS	-1.18367	6.04311	0.0014341	0.0173595								SCAMP4	-1.19333	5.62078	0.000597161	0.0130569
	DYRK4	-1.18941	3.87863	0.000173587	0.00417554								UQCRC1	-1.19395	8.23901	0.00081911	0.0156335
	CHST10	-1.19085	3.08432	0.00585081	0.0417464								DNAJC17	-1.19607	4.05223	0.000674446	0.0140167
	NTPCR	-1.19328	5.07403	0.000125769	0.00328027								CTSD	-1.1976	12.8142	0.00208379	0.025751
	PELI3	-1.19456	4.37186	0.00185533	0.0205515								MTHFD1L	-1.19858	4.36564	0.00586612	0.0451193
	NDUFB9	-1.19604	8.40063	0.00107442	0.0143398								PPOX	-1.20016	2.88209	0.00575295	0.0447694
	TUBA1B	-1.1962	9.60029	0.00409696	0.0334215								MTCH2	-1.20018	6.19547	0.000380564	0.00978851
	DNASE2	-1.19727	6.99987	0.000257476	0.00548152								PSMA7	-1.20057	8.04798	0.00132522	0.0204371
	BCKDHA	-1.19863	6.78523	0.00153976	0.0181133								ADAP1	-1.20088	5.82062	0.000288235	0.008223
	METTL7A	-1.19938	4.71409	0.00290888	0.026973								SCAND1	-1.20116	4.89305	0.00221515	0.0264384
	DGKD	-1.19963	4.65717	0.000286656	0.00597089								AP2S1	-1.20139	8.02487	0.00109403	0.018294
	RPL39	-1.20024	9.01711	0.000690656	0.0107111								ICMT	-1.20275	5.84022	0.00352836	0.0343982
	RAP1GAP2	-1.20285	3.91845	0.000397429	0.00747634								PSKH1	-1.20431	4.13632	0.000997231	0.0173073
	RPS10-NUDT3	-1.20384	4.30017	0.00257293	0.0249771								PUF60	-1.20606	6.38304	0.000831302	0.0157514
	NAGA	-1.20389	5.72533	0.00013714	0.0034859								BABAM1	-1.20608	6.93211	0.000144893	0.00555794
	SULT1A1	-1.20554	6.56408	0.000134965	0.00344464								MARS1	-1.20623	6.53768	7.97963e-05	0.00389841
	SIGLEC16	-1.20625	3.63723	0.00672676	0.0452355								KLHL18	-1.20833	4.83684	0.000422382	0.0104541
	GET3	-1.20654	6.12889	0.00130832	0.0164221								PSME3	-1.20845	6.5313	0.0015286	0.0219917
	RPS23	-1.20713	7.82489	0.000297865	0.00616105								POLR2L	-1.20891	4.95152	0.00149774	0.0217405
	ACSS1	-1.20816	4.69847	0.000938262	0.0131246								B3GNT8	-1.20944	4.06593	0.00168766	0.0230397
	RPS29	-1.20842	6.93499	0.0011466	0.0150275								OGDH	-1.20988	7.27252	0.000334313	0.00902526
	CPVL	-1.21107	5.401	4.89553e-06	0.00029952								FBXO10	-1.2103	3.42799	0.000674415	0.0140167
	FCGRT	-1.21111	8.61479	0.000867864	0.012473								UBL7	-1.21141	5.28621	0.000926383	0.0167761
	ZNF524	-1.21198	4.32615	0.00486011	0.0371474								TMEM250	-1.21314	5.21161	0.000238337	0.00745662
	GSTK1	-1.21222	6.22762	2.7574e-05	0.00110069								CRYL1	-1.21398	4.25124	7.369e-05	0.00368253
	MAPK12	-1.21402	4.1664	0.000761385	0.0114321								ATP5MG	-1.21495	6.48708	0.000213957	0.00688472
	VSIR	-1.21407	8.04791	0.000160838	0.00392882								VPS18	-1.21801	6.53995	0.000516089	0.0120234
	PHB2	-1.21449	6.71183	0.000117097	0.00312888								SREBF2	-1.21804	6.19004	0.000326541	0.00888856
	KIF22	-1.21692	4.15197	0.00262051	0.0253212								CCNQ	-1.21869	4.79781	0.00181119	0.0237131
	MPST	-1.21701	4.74921	0.00103526	0.0140027								PYROXD2	-1.22229	5.79009	5.71982e-05	0.00313346
	SSBP4	-1.21764	5.38055	0.000478706	0.00842432								LSS	-1.2237	5.66564	4.30495e-05	0.00258318
	CD300A	-1.21882	7.68774	9.0597e-05	0.00259559								PLK3	-1.22382	5.9144	0.000655214	0.0137922
	KIFC3	-1.2203	4.5881	0.000833995	0.0121463								PHACTR3	-1.22601	3.12705	0.00189585	0.0243118
	DCTPP1	-1.22061	4.22128	0.00459785	0.0358041								PSMD13	-1.22618	6.73716	0.00082505	0.0156783
	TBC1D14	-1.22085	6.47133	0.000131652	0.00338647								MICOS13	-1.2275	4.80832	0.00113729	0.0186591
	AOAH	-1.22126	3.43656	0.00697756	0.0462568								TMPO	-1.22802	6.60884	0.00119456	0.0192371
	AP2S1	-1.22182	8.02487	0.000917744	0.0129204								DGCR6L	-1.22862	4.53774	0.00340166	0.0336884
	RPL3	-1.2242	9.79658	0.000200902	0.00458515								PDE4B	-1.23082	2.87142	0.000990982	0.0172753
	PTMS	-1.2246	5.68856	0.00128522	0.0162898								FAF1	-1.2313	4.25718	0.00019592	0.00661128
	ZNF593	-1.22629	4.55624	0.00288854	0.0268796								HSD17B10	-1.23134	5.6587	0.000583406	0.0129248
	NAAA	-1.22632	4.29926	0.000253352	0.00543067								HSPB1	-1.23196	7.37791	0.00154115	0.0220777
	GFUS	-1.22734	5.56516	0.00219767	0.022639								MSRB1	-1.23254	5.03443	0.00582346	0.0449832
	RPL27	-1.23015	8.13792	0.00011948	0.00316669								ANAPC7	-1.23361	4.56107	0.000966592	0.0170521
	SORT1	-1.23089	3.66652	0.0023722	0.0236732								DHRS1	-1.23402	4.06779	0.000609162	0.013167
	ABTB1	-1.23121	4.30256	0.00261287	0.0252661								PGAM5	-1.23474	4.13656	0.00665858	0.04865
	ASPSCR1	-1.23146	3.65255	0.00373547	0.0315946								FBXL18	-1.23503	3.84669	0.000278319	0.00810164
	NFAM1	-1.23168	4.98995	0.00144749	0.0174834								PIK3C2B	-1.23576	4.33922	0.00366747	0.034897
	CR1	-1.23173	3.81763	0.00105256	0.0142074								TPGS1	-1.23741	3.81645	0.00363333	0.0347328
	SNX11	-1.23262	4.41112	0.00135176	0.0166968								LOC105369983	-1.23787	3.54351	0.000416126	0.0103482
	NDUFA2	-1.23317	4.91703	0.000197965	0.00454373								MED27	-1.23914	3.74012	0.00435134	0.038134
	CLYBL	-1.23926	3.72727	0.00479767	0.0368206								LOC101928589	-1.24198	4.96614	0.000928633	0.0167776
	GATD3B	-1.23984	6.05149	2.20212e-05	0.000912418								ATG7	-1.24239	6.67844	7.74475e-05	0.00384099
	TIMM8B	-1.24052	4.6216	0.00173823	0.0196874								FMNL1	-1.24334	7.68805	3.43573e-05	0.0022743
	PAFAH1B3	-1.24793	3.74946	0.0028885	0.0268796								TRPM2	-1.24336	8.19919	0.000121288	0.0050766
	RPL18	-1.24885	8.53461	0.00181754	0.0202528								CTSC	-1.24363	7.93063	0.00522463	0.0425676
	CTSH	-1.25	9.51668	0.00100611	0.0137362								PTRHD1	-1.24398	4.23484	0.000764845	0.0150939
	MZT2B	-1.25102	6.01762	0.000652845	0.0103233								APEH	-1.24907	7.07561	0.000341212	0.0091298
	NDUFA13	-1.25137	7.27143	0.00106735	0.0143294								TUBG1	-1.24939	4.94768	0.000934729	0.016811
	RPL13A	-1.25348	10.0783	4.68547e-05	0.00167157								MXD4	-1.24945	5.88626	0.00102976	0.0176706
	RPS11	-1.2535	9.56529	0.000550831	0.00919566								UBE2M	-1.25066	6.64341	0.000216179	0.00693732
	PLA2G15	-1.25367	6.69414	8.70549e-05	0.00251971								CHST2	-1.25198	6.63934	5.65511e-06	0.000601971
	MTLN	-1.25401	3.83012	0.00390634	0.0324381								THOP1	-1.25219	5.44004	0.00450584	0.038736
	P2RX4	-1.25521	6.47433	1.77104e-05	0.000791409								TKT	-1.25376	9.03645	0.000579872	0.0129218
	ERI3	-1.25569	4.96819	0.000909859	0.012861								IL10RA	-1.2556	6.22858	3.43933e-05	0.0022743
	B3GNTL1	-1.25777	3.98096	0.00514644	0.0382667								CD209	-1.25621	8.99227	7.28678e-05	0.0036554
	RPS13	-1.25836	7.82939	0.000176893	0.00423412								STAB1	-1.25641	3.88822	0.00299936	0.0312415
	RPS21	-1.25886	7.30004	0.000479851	0.00843314								PA2G4	-1.25661	6.75811	0.00176103	0.0234559
	FCMR	-1.25986	7.77887	0.000348671	0.00694727								P2RX4	-1.25956	6.47433	1.48173e-05	0.00127634
	SLC25A1	-1.26255	5.1337	0.00268031	0.0256905								MAEA	-1.25989	5.98459	5.61674e-05	0.00308991
	IFRD2	-1.26314	5.31418	0.00552247	0.0400157								APRT	-1.26058	6.0372	0.000630714	0.0133951
	NISCH	-1.26363	6.97913	7.56111e-05	0.00227581								MAP2K3	-1.26081	6.94292	0.000150724	0.0056824
	COMMD3	-1.26429	4.07147	0.000364302	0.00707686								CCNB2	-1.26129	2.75628	0.000968971	0.0170521
	MMP2	-1.26444	7.25639	5.63011e-06	0.00033056								PAFAH1B3	-1.26298	3.74946	0.00207625	0.0257428
	CLEC12A	-1.26596	4.45683	0.00273611	0.0259406								SLC25A11	-1.26388	5.56174	0.000342136	0.0091298
	LPCAT4	-1.26665	4.41122	0.000780456	0.0116517								SMPD1	-1.26391	6.05284	0.000347913	0.00921577
	RPL32	-1.26683	8.95225	0.000182329	0.00431831								C5AR2	-1.26405	7.14637	0.000185106	0.00647121
	TREML1	-1.26748	2.10302	0.00591824	0.0420215								TMEM106C	-1.26461	3.00832	0.00186499	0.0240899
	TYROBP	-1.26808	8.42681	0.000349041	0.00694727								TARBP2	-1.26474	3.78006	0.00445973	0.038593
	MRPS26	-1.27029	4.30351	0.00459632	0.0358041								PSMB7	-1.26492	7.13323	0.000482531	0.0115078
	RNF166	-1.27035	5.72351	0.00136311	0.01677								CAPNS1	-1.26713	8.43284	0.000438811	0.0107275
	PPFIBP2	-1.27367	2.80194	0.00715995	0.0469195								ATP6V0C	-1.26716	8.03023	0.00153178	0.0219917
	PYGL	-1.27393	8.44651	8.66716e-06	0.000441572								GRHPR	-1.26734	5.60626	0.00012175	0.00507668
	NXN	-1.27723	3.17343	0.00334158	0.0295962								RPS6KA4	-1.26796	4.22093	0.00308746	0.031755
	TBL2	-1.27792	7.48726	0.000102298	0.00284544								EIF2B3	-1.2701	4.64965	0.00103262	0.0176964
	RPS3	-1.28011	8.95245	0.000151952	0.00374672								TM4SF19-TCTEX1D2	-1.27175	3.60412	0.00260664	0.0287133
	FOXRED1	-1.2807	3.76783	0.00117889	0.015328								TRAF7	-1.27256	5.83025	0.000955995	0.0170521
	TNFAIP8L2	-1.28155	4.847	6.22033e-05	0.00199126								RUVBL2	-1.27378	5.86877	0.000868095	0.0161448
	TFDP2	-1.28397	3.55551	0.000288269	0.00599097								GYPC	-1.27445	6.7994	0.00101931	0.0175142
	FUOM	-1.28464	3.5386	0.00144925	0.0174885								LILRA5	-1.27503	5.53746	0.00268814	0.0292811
	C9orf16	-1.28475	5.88273	0.00102152	0.0138742								ANXA6	-1.27515	8.74144	0.000154097	0.00569942
	MSRB1	-1.28558	5.03443	0.00439248	0.0347707								GRAMD1B	-1.27543	3.07409	0.00621779	0.046814
	CSK	-1.28662	7.42579	0.0039411	0.0326174								SLC25A39	-1.27887	6.65917	0.00030988	0.00868022
	ABHD14B	-1.28932	5.34544	0.00253367	0.024701								PNKD	-1.28069	6.63734	0.000126729	0.00516906
	BTBD2	-1.29057	5.81949	0.000284371	0.00594371								SLC22A18AS	-1.28199	2.89917	0.00174654	0.0233888
	TOR3A	-1.29138	4.31106	0.00153695	0.0181133								RAB5C	-1.28342	8.3069	0.000779992	0.0152652
	PRCP	-1.29254	6.00444	7.00563e-06	0.000379984								NDUFV1	-1.28393	5.90526	0.000343905	0.00915194
	SLC9A3R1	-1.29416	7.09391	0.000258764	0.0055								SLC20A1	-1.28426	9.60053	4.19561e-05	0.00256697
	SNRPN	-1.29705	4.14983	0.0034611	0.0301305								CD84	-1.28461	5.62074	0.00629952	0.0470506
	EGFL7	-1.29727	3.58393	0.00135419	0.0167111								TBL3	-1.2855	4.53116	0.00158359	0.0223909
	LFNG	-1.29852	5.48735	0.000505429	0.0086959								POMZP3	-1.28779	3.30946	0.00179442	0.0236361
	CYP2S1	-1.29857	4.3621	0.000362562	0.00707456								SPNS1	-1.28892	6.69533	0.000106229	0.00465167
	CDKN2A	-1.2988	5.256	0.000233344	0.00514339								LAMP1	-1.28948	8.89047	0.000532748	0.0122257
	PPT2	-1.29926	3.20402	0.00108532	0.0144559								PTDSS2	-1.28997	4.51379	0.00334028	0.033417
	LILRB2	-1.29933	5.98438	2.20036e-05	0.000912418								KIAA1671	-1.29002	3.7039	0.00136061	0.0206186
	AVPI1	-1.29964	3.33304	0.00665948	0.0450469								USF2	-1.29033	8.0275	8.20972e-05	0.00394531
	SLC25A3	-1.30029	7.79348	6.53695e-05	0.00204513								TIMM50	-1.29079	5.57689	0.00131793	0.0203968
	APEH	-1.30137	7.07561	0.000202251	0.00458987								MRPL41	-1.29421	4.90438	0.00166872	0.0229507
	LMBR1L	-1.30211	4.00709	0.000471956	0.00833916								EIF3K	-1.29548	6.83035	0.000240334	0.00745662
	TRAP1	-1.30214	5.54263	0.00551354	0.0399938								TUBB	-1.29644	10.9033	9.44711e-05	0.00432486
	CORO1B	-1.30239	7.13066	0.000381774	0.00726464								CTDSPL	-1.29757	3.73339	0.00193809	0.0247021
	RPS2	-1.30301	9.69461	7.24674e-05	0.00220143								SIGLEC15	-1.29766	5.66972	2.22668e-06	0.000313754
	BDH1	-1.3038	4.84476	0.000340028	0.00680732								GAS7	-1.29793	6.49682	6.44665e-05	0.00334944
	SLC27A1	-1.30423	5.45308	0.000330081	0.00663863								MRPL4	-1.29917	5.63868	0.000486782	0.0115461
	CTSD	-1.30568	12.8142	0.000816295	0.0119952								USP39	-1.2995	4.92743	0.0012704	0.0200161
	FBL	-1.30625	5.49676	0.000131108	0.00338306								CCDC124	-1.30145	5.27735	0.00125043	0.0198207
	ALKBH7	-1.30912	5.11103	0.00377235	0.0317854								SLX1A	-1.30307	6.04656	0.000756141	0.0150458
	NDUFA3	-1.3117	5.08949	0.00335669	0.0296343								GRAMD4	-1.30375	5.92085	0.0046064	0.0393293
	RPL36	-1.31312	8.3219	0.000934754	0.0131142								CYP2S1	-1.30451	4.3621	0.000272816	0.00810164
	TMEM120A	-1.31654	5.14292	0.000692546	0.0107181								ATP5F1D	-1.30621	5.82014	0.00225149	0.0266535
	GIPC1	-1.31674	5.66252	0.00394524	0.0326311								MPV17L2	-1.3063	3.38167	0.00575474	0.0447694
	POLR1H	-1.31723	4.47549	8.71785e-05	0.00251971								CFL1	-1.30646	9.34967	0.00111707	0.0185372
	JUNB	-1.31725	7.66832	0.000181696	0.00431831								RANGAP1	-1.30908	5.20255	0.00533917	0.0430719
	APRT	-1.31936	6.0372	0.000382291	0.00726464								ELOB	-1.31456	6.67612	0.00261763	0.0287763
	RUVBL2	-1.31966	5.86877	0.000618523	0.0099733								UFD1	-1.31519	5.63344	0.00225604	0.0266682
	RPL37A	-1.32031	8.66965	0.000718781	0.0109558								NUDT4P2	-1.31586	3.05391	0.00687785	0.0492894
	IFI30	-1.3206	10.5316	0.00180467	0.0201437								RAB32	-1.31743	3.76906	0.00227192	0.0267522
	PTRHD1	-1.32088	4.23484	0.000476929	0.00840435								MAP7D1	-1.31748	7.23731	0.000278129	0.00810164
	SLC25A23	-1.32102	7.20109	0.000241733	0.00528527								JMJD8	-1.31787	3.7201	0.00125865	0.0198787
	CST7	-1.32125	7.70705	0.00101391	0.0137853								METTL7A	-1.3194	4.71409	0.000967043	0.0170521
	CERS4	-1.32188	4.22968	0.000349672	0.00694727								ZYX	-1.32049	8.93081	0.000131745	0.00532389
	RPL9	-1.32207	9.70613	0.000168389	0.00408319								NUP210	-1.32276	7.0175	5.48444e-05	0.00305565
	KNOP1	-1.32296	3.40446	0.000193567	0.00449357								DDX39A	-1.32472	6.36662	0.000447064	0.0108598
	RENBP	-1.3235	6.77577	8.68109e-05	0.00251971								NPC1	-1.3278	8.98116	1.28705e-06	0.000203028
	CRTAP	-1.32411	7.77573	0.00123178	0.0157805								TTC5	-1.32842	2.87596	0.00445636	0.0385893
	SOX12	-1.3247	3.76847	0.000444498	0.0080868								TSPAN10	-1.33018	3.28159	0.000824375	0.0156783
	BCAS3	-1.32679	2.80781	0.00142191	0.0172861								JUNB	-1.33234	7.66832	0.000149976	0.00567526
	TIMP2	-1.32733	7.21884	1.67746e-05	0.000762603								ADI1	-1.33309	6.98358	0.000276407	0.00810164
	VPS28	-1.32819	6.00773	0.000404915	0.00757365								GYG1	-1.3333	6.1747	0.00312386	0.032079
	OLIG1	-1.3285	3.82998	0.000567278	0.00934803								PSMG3	-1.33445	4.32001	0.0018095	0.0237131
	S100A9	-1.33081	9.51699	0.00101222	0.0137853								PIGQ	-1.33471	4.15778	0.00189973	0.0243378
	LGALS1	-1.33099	9.42502	0.000871311	0.0124952								DUS1L	-1.33597	5.8761	0.000349732	0.00921577
	COPG2	-1.33171	3.09933	0.00399713	0.0329355								SLC31A2	-1.33645	6.33047	8.96206e-06	0.000875673
	FIS1	-1.33189	5.82287	0.000146132	0.00365238								SSNA1	-1.33878	5.02665	0.000750918	0.0150248
	VILL	-1.33265	2.37068	0.00785445	0.0498973								CCDC22	-1.34003	5.9709	8.44625e-05	0.00403275
	RHOBTB2	-1.33354	6.79677	8.92672e-06	0.000451736								KIF3C	-1.34115	3.53537	0.000115082	0.00490804
	MID1IP1	-1.33462	7.37253	6.44004e-06	0.00036321								TRAPPC6A	-1.34136	3.33189	0.000661687	0.0138394
	DECR2	-1.33566	3.21814	0.00286711	0.0267945								ULK3	-1.34224	5.9023	6.2373e-05	0.00329238
	RPL7A	-1.33578	9.27794	5.5338e-05	0.00184483								VAC14	-1.34324	7.78021	1.9088e-05	0.00150554
	PIGS	-1.33599	5.20566	6.62702e-06	0.000370801								C5AR1	-1.3439	8.85054	0.00211273	0.0258523
	MICOS13	-1.33709	4.80832	0.000507497	0.00869719								HRH2	-1.34664	2.91658	0.00274558	0.0296111
	WDR25	-1.33723	2.50893	0.00715737	0.0469195								TARP	-1.34681	3.79106	0.000493873	0.0116931
	ACTG1	-1.33786	10.7772	8.24478e-05	0.00242038								NSDHL	-1.34753	5.44605	2.38048e-05	0.0017125
	ACSS2	-1.33922	5.61393	6.43553e-05	0.00204263								MVB12A	-1.34928	5.2042	0.000374589	0.00971303
	SORCS2	-1.34097	3.7453	0.00414128	0.0336363								AKR1A1	-1.35206	7.00026	4.19376e-05	0.00256697
	FCSK	-1.34124	4.04807	4.62678e-05	0.00165968								PI4K2A	-1.35288	6.49467	2.01907e-05	0.00155504
	NXT1	-1.34195	3.92349	0.000980929	0.0135051								CIAPIN1	-1.35298	4.86047	0.000279247	0.00810164
	ALDH16A1	-1.34312	5.58247	0.00378762	0.031852								ATAD3A	-1.35404	5.64372	0.000787964	0.0153524
	LAT2	-1.34849	7.66107	0.00175728	0.0198311								MSRA	-1.35526	4.67235	0.000249444	0.00763076
	ANKRD13D	-1.34936	5.11179	5.56256e-05	0.00184849								PSPH	-1.35542	3.86664	0.000896588	0.0164182
	SUMF2	-1.35155	6.92782	4.79319e-05	0.00170074								MRPS18A	-1.35614	5.61882	9.72374e-05	0.0043901
	TMIGD3	-1.35376	3.77978	0.00411961	0.0335436								FADS1	-1.35704	4.07021	6.96675e-05	0.00353129
	MCM7	-1.35836	3.737	9.49191e-05	0.0026879								FDPS	-1.3578	6.68214	3.78267e-05	0.00241693
	SLAMF1	-1.35969	2.30707	0.0053558	0.0394173								MIEF2	-1.35824	2.18645	0.00187766	0.0241733
	NAXE	-1.36032	5.61069	0.000374884	0.00720662								CCL3	-1.36221	8.55695	0.00661438	0.0484622
	SIGIRR	-1.3606	3.95037	0.00131217	0.0164318								C9orf16	-1.36287	5.88273	0.00046697	0.0112184
	CD81	-1.36347	4.1979	0.0015388	0.0181133								TCEA2	-1.36361	1.93556	0.00301605	0.0313104
	RPL12	-1.36379	8.9409	5.53234e-06	0.000326284								ANXA7	-1.3638	6.04076	0.00395951	0.0363038
	CUEDC2	-1.36631	5.3868	0.000184233	0.00433842								ITGA3	-1.36525	7.35206	0.000107139	0.00467591
	GRK6	-1.36707	6.40173	0.000116035	0.00311322								TST	-1.36695	4.55321	0.000611984	0.013167
	SCRN2	-1.36787	3.13669	0.00401906	0.0330694								MIPEP	-1.36731	3.76415	0.000168827	0.00605602
	IFITM2	-1.36813	5.98566	0.000190034	0.00444307								MFSD2A	-1.36962	5.84743	2.34893e-05	0.00169915
	UBL7	-1.36828	5.28621	0.000234068	0.00515069								MAPKAPK3	-1.37242	8.48975	9.50643e-05	0.00433685
	THBS3	-1.36911	3.1858	0.00178813	0.0199932								LOXL3	-1.37432	3.84544	0.000185344	0.00647121
	AKR1A1	-1.37161	7.00026	3.47413e-05	0.00130709								UBB	-1.37444	7.91638	0.00161185	0.0225836
	MMP25	-1.37335	3.02161	0.000771498	0.0115707								BYSL	-1.37733	5.59329	0.00156253	0.0222372
	MVB12A	-1.37377	5.2042	0.000330925	0.00664539								SPRY1	-1.37753	2.19643	0.000992209	0.0172753
	MICAL1	-1.37479	4.37413	7.9911e-05	0.0023725								EHMT2	-1.37769	5.99517	0.00013883	0.00551138
	CCNB2	-1.37633	2.75628	0.000634286	0.0101277								HS3ST2	-1.37802	6.49202	1.53948e-05	0.00130886
	CABLES1	-1.37696	3.32252	0.00134645	0.0166734								SIRT2	-1.37854	6.90912	4.32076e-05	0.00258318
	TMEM134	-1.37745	3.61599	0.000813011	0.0119739								WDR91	-1.38088	5.07347	0.000164312	0.0059523
	RPL23AP7	-1.37762	2.87882	0.000623428	0.0100277								SLC25A3	-1.38155	7.79348	2.22014e-05	0.00163567
	DGCR6L	-1.37763	4.53774	0.00123013	0.0157805								RBM14	-1.38193	5.02578	0.000123823	0.00511269
	IL10RA	-1.37909	6.22858	6.72275e-06	0.000374557								ARMC9	-1.38445	3.91667	0.000201776	0.00666946
	NAPRT	-1.37932	4.96316	0.000128708	0.0033436								IPO4	-1.38709	4.6985	0.00131408	0.0203863
	RPL35	-1.37963	7.90994	5.53744e-05	0.00184483								ARMC6	-1.38803	4.81943	0.00153184	0.0219917
	RPL8	-1.38099	9.94669	7.89934e-05	0.00235059								LMNA	-1.3883	9.61474	0.00048194	0.0115078
	GALT	-1.38272	2.97942	0.00362958	0.0309792								KLC2	-1.38932	3.81388	0.00545215	0.0433157
	TMEM102	-1.38299	4.31099	0.000625831	0.0100463								SLC25A33	-1.39147	4.46233	0.000498983	0.0117715
	PRADC1	-1.38497	4.0184	0.00192853	0.0209372								COQ8A	-1.39444	4.8128	0.000136373	0.00544368
	POLD2	-1.38506	5.3599	0.00136737	0.0167851								RNASE1	-1.39475	3.80353	0.00151024	0.0218493
	SMARCD3	-1.38643	3.51446	0.00646944	0.0442783								GPS1	-1.3959	5.50641	0.000733056	0.0147433
	GRAMD4	-1.3892	5.92085	0.00270163	0.0258005								ATP6V0B	-1.39821	8.64353	0.000609879	0.013167
	RPL13	-1.38924	9.65926	0.00188635	0.0207465								EIF6	-1.40065	7.20618	0.00031729	0.00878282
	RTN4R	-1.38945	4.12669	9.40638e-05	0.00267734								FDFT1	-1.40267	6.65761	5.52352e-05	0.00306439
	FLJ32255	-1.39051	2.75292	0.00163888	0.0189389								VAT1	-1.40324	9.13159	6.2454e-05	0.00329238
	RPS19	-1.39208	8.9619	0.000311464	0.0063326								NPDC1	-1.4052	4.23577	0.00293983	0.0308671
	ERCC2	-1.39483	5.12455	0.000277583	0.00586193								SLC39A3	-1.40537	4.94412	0.00155464	0.0221731
	LYL1	-1.39621	4.40291	0.00188068	0.0207096								RBM38	-1.4057	6.77724	1.25218e-05	0.0011594
	SCLY	-1.39772	3.35968	0.00467975	0.0362093								JDP2	-1.40593	3.3827	0.00444651	0.0385518
	NPTXR	-1.39874	6.21123	0.000790312	0.011772								NEU3	-1.40687	5.02391	0.000284854	0.00819691
	FARP1	-1.40525	4.0891	0.000910567	0.012861								CORO7	-1.40757	7.05989	0.000147305	0.00562292
	CLCN2	-1.40703	2.01333	0.00353146	0.0304902								MRPL12	-1.40785	5.29229	0.000802693	0.015501
	EEF1G	-1.40715	9.80086	0.000173808	0.00417554								AEN	-1.40944	3.88495	0.00166309	0.0229507
	MCM2	-1.40841	3.98409	0.00027948	0.005883								HADH	-1.41207	4.37661	0.00114699	0.0187251
	TPGS1	-1.40969	3.81645	0.00128972	0.016331								PRR5	-1.41347	3.39559	0.000122463	0.00507938
	NAA38	-1.41049	4.61282	0.000246652	0.00534672								ETV5	-1.41384	5.32603	3.49237e-05	0.00229777
	USP5	-1.41218	6.01224	0.0026758	0.025685								KSR1	-1.41502	3.60113	0.000102212	0.00452051
	RPSAP58	-1.41441	5.1652	8.21853e-05	0.0024181								DNPH1	-1.41547	5.21227	9.59004e-05	0.00434472
	AP1B1	-1.41587	7.05972	0.00130452	0.0164074								TSPAN18	-1.41556	3.49446	0.00096471	0.0170521
	RPL18A	-1.41605	8.80165	0.00119896	0.0154966								CCT7	-1.41871	7.57036	0.000152792	0.00568326
	TLE5	-1.41724	6.63626	0.00191652	0.0208761								VARS1	-1.42313	6.80596	0.000544839	0.0123847
	OPRL1	-1.41747	2.72843	0.00174659	0.0197479								TUFM	-1.42317	7.30187	0.00021892	0.00699103
	ICA1	-1.41993	3.07492	2.84643e-05	0.00111917								NSFL1C	-1.42386	7.12532	0.000514205	0.0120223
	PFAS	-1.42032	3.39036	0.000282492	0.00591786								CYB5R1	-1.43447	4.58176	0.000132281	0.00532909
	GAA	-1.4212	7.05836	1.79093e-06	0.000133231								LETM1	-1.43663	5.66237	0.00660453	0.0484443
	CORO7	-1.42437	7.05989	0.000128595	0.0033436								PSMD3	-1.43721	7.18734	0.000589841	0.0130328
	CHMP4A	-1.42505	4.54199	1.31927e-06	0.000105324								NAA10	-1.43814	5.83119	0.000374634	0.00971303
	SYTL3	-1.42614	5.58869	3.24164e-06	0.000212601								TNFSF13	-1.43826	4.91052	0.00244161	0.0276779
	SUOX	-1.43175	3.10217	0.000583502	0.00953781								ANKRD13D	-1.43999	5.11179	1.33219e-05	0.00117854
	RPS10	-1.43257	9.13435	0.000304644	0.00624211								IPCEF1	-1.44152	3.39239	0.00244588	0.0277024
	TMEM147	-1.43607	5.91147	0.000424462	0.00784955								TPRN	-1.44214	3.17437	0.00275231	0.0296384
	LMO2	-1.43651	6.0527	1.81971e-05	0.000799511								PSMC3	-1.44509	6.78443	0.000601725	0.013087
	NDUFV1	-1.43939	5.90526	7.45737e-05	0.00225495								FAM207A	-1.44717	5.48123	4.50459e-05	0.00268085
	UQCC3	-1.44182	2.00291	0.00463582	0.0360218								BLVRB	-1.44881	6.17086	4.64283e-05	0.00272639
	MTURN	-1.44187	2.33693	0.0019774	0.0211348								PCYT2	-1.44965	4.46726	0.000195719	0.00661128
	ANKRD39	-1.44291	3.926	7.44214e-05	0.00225495								ANTKMT	-1.45211	2.70308	0.00105367	0.0178469
	ABHD17A	-1.44463	6.93783	1.78179e-05	0.000793171								BTG2	-1.45334	5.48429	8.20909e-08	1.98417e-05
	DHRS3	-1.44495	6.41634	0.00138566	0.0169397								EBP	-1.45395	6.35937	5.40916e-05	0.00303958
	NPDC1	-1.44504	4.23577	0.0026114	0.0252661								BCL2L1	-1.45627	8.05077	5.57946e-06	0.000598786
	ATP6V0D1	-1.44727	8.04811	0.000978611	0.0135015								TALDO1	-1.45699	8.23862	0.000721735	0.0145828
	TMEM141	-1.45219	4.05988	0.000201014	0.00458515								ABHD17A	-1.45875	6.93783	1.39503e-05	0.00122585
	GCHFR	-1.45233	5.41444	0.000903235	0.0128126								CCL5	-1.45992	7.16015	0.00517939	0.0424718
	SOWAHD	-1.45292	2.65208	0.00224193	0.0229504								NPM3	-1.46041	4.34615	0.00041731	0.0103482
	HSD17B14	-1.45493	2.75547	0.00279551	0.0263518								RAB7B	-1.46199	6.75464	0.000857382	0.0160138
	TMSB4X	-1.45713	11.3172	1.19814e-05	0.000585346								FRAT1	-1.46217	2.15075	0.00121775	0.0194676
	DHFR	-1.45758	3.91826	0.000516592	0.00878407								CDKN2A	-1.4628	5.256	3.11032e-05	0.00211002
	LRSAM1	-1.45999	3.73966	0.000257349	0.00548152								RHOBTB2	-1.46476	6.79677	1.04855e-06	0.000176009
	BLVRB	-1.46127	6.17086	4.53565e-05	0.00164502								FKBP4	-1.46734	6.66721	0.00026049	0.00784045
	APEX1	-1.46212	6.55074	2.77803e-06	0.000187488								TYRO3	-1.46805	3.91763	0.000426231	0.0105097
	LOC105369983	-1.46214	3.54351	6.86377e-05	0.00210865								PPM1L	-1.46909	4.33422	0.00607601	0.0460228
	TRPM2	-1.46599	8.19919	6.88852e-06	0.000379984								TRPV2	-1.47056	7.9888	5.98123e-05	0.00322273
	NRROS	-1.46645	6.98259	1.66485e-05	0.000761093								HMGCS1	-1.47543	5.4287	9.58533e-05	0.00434472
	RPS5	-1.46799	8.42511	0.000366925	0.00711727								NME1	-1.4787	6.11779	0.000187194	0.00648396
	SIGLEC11	-1.47079	3.95739	0.000370992	0.00715328								RAB3IL1	-1.47912	3.99592	0.00358883	0.0345651
	TARBP2	-1.4711	3.78006	0.00135037	0.0166953								LRWD1	-1.4803	4.06636	0.000594034	0.0130328
	TTC5	-1.47139	2.87596	0.00246131	0.0243056								HYAL2	-1.48225	4.54374	7.73271e-05	0.00384099
	IMPDH2	-1.4761	6.13109	6.81111e-05	0.0020983								GAMT	-1.48253	5.08699	0.00142006	0.0211522
	ARHGAP4	-1.47917	7.84271	2.13583e-05	0.000898513								AIMP2	-1.48508	4.4556	0.00155204	0.0221601
	TGIF2	-1.48321	2.8296	0.000876614	0.0125575								TUBB4B	-1.49031	7.65177	0.0012278	0.0195869
	MELTF	-1.48898	5.51347	4.2275e-07	4.33156e-05								CCND3	-1.49152	8.52812	6.12205e-05	0.00326367
	LAMTOR4	-1.48942	5.71248	2.96351e-05	0.00115982								BCS1L	-1.49226	3.40569	0.00163083	0.0227154
	LRP3	-1.49051	4.95542	8.57807e-05	0.00250698								CORO1B	-1.49424	7.13066	4.80873e-05	0.00278587
	IGFLR1	-1.49117	4.12855	3.18788e-05	0.00122402								NOXA1	-1.49757	2.32063	0.00336871	0.0335112
	MYO7A	-1.49232	5.84665	2.6647e-05	0.00107021								BCAT2	-1.50015	4.80745	5.56064e-05	0.00307196
	ARHGEF3	-1.49348	5.08109	5.61126e-07	5.44209e-05								PSMD2	-1.50338	7.87313	0.000521656	0.0120672
	FPR1	-1.49588	3.51962	0.0018336	0.0203797								TNF	-1.50748	5.4884	0.00607318	0.0460228
	NUDT14	-1.49609	4.3099	0.00146978	0.0176064								DEAF1	-1.50856	4.63112	0.000598347	0.0130569
	SLC43A2	-1.49726	4.23671	8.68426e-05	0.00251971								CERS4	-1.51594	4.22968	3.40411e-05	0.00227398
	AP4M1	-1.49951	2.36623	0.00419075	0.0337817								DCTN2	-1.5164	6.21206	3.56134e-05	0.00230835
	ECI1	-1.50603	3.48056	0.000985295	0.0135367								TP53I11	-1.51652	5.44955	2.35257e-06	0.000317549
	AKNA	-1.5096	6.6605	3.92957e-07	4.21721e-05								GRK6	-1.51793	6.40173	1.81583e-05	0.00146757
	RPS3A	-1.51018	9.15354	3.37871e-05	0.00128224								NDUFA3	-1.51795	5.08949	0.000686105	0.0141914
	PIGZ	-1.51326	1.51098	0.00572468	0.0411379								ANKRD39	-1.52582	3.926	1.83253e-05	0.00147174
	BCS1L	-1.51413	3.40569	0.00186221	0.0205772								CLTB	-1.52597	5.61357	0.000118061	0.00497032
	NIPAL3	-1.51471	3.00658	0.000657945	0.0103789								RHOG	-1.52826	6.19887	0.000185261	0.00647121
	FBXO10	-1.51788	3.42799	6.61299e-05	0.00205175								ZNF219	-1.53323	4.54767	0.00164535	0.0228205
	VAT1	-1.5189	9.13159	1.58181e-05	0.000731823								MAGED1	-1.53562	2.91605	0.000378199	0.00974755
	RPL29	-1.51901	9.22352	2.77686e-05	0.00110174								RASGEF1C	-1.54138	2.73003	0.000853872	0.0160138
	ACY1	-1.52053	4.53809	0.000213047	0.0047601								PPP5C	-1.54308	5.61774	4.1897e-05	0.00256697
	GPX1	-1.5271	9.2468	3.92164e-05	0.00144637								WDR25	-1.54326	2.50893	0.00157773	0.0223322
	PSEN2	-1.52773	6.39882	0.000558282	0.00925265								PIR	-1.54982	3.6443	0.00544872	0.0433157
	CD33	-1.53211	5.89936	7.882e-07	7.06842e-05								CDC42EP2	-1.55192	1.65243	0.00408881	0.0368951
	CSF3R	-1.53306	5.33072	0.0036612	0.031163								IL32	-1.55223	5.6663	8.60927e-05	0.00406936
	FADS1	-1.53376	4.07021	1.63031e-05	0.000751607								CBX6	-1.55619	6.13133	8.93934e-06	0.000875673
	PC	-1.53423	6.80236	0.000491114	0.00857354								GET3	-1.55764	6.12889	3.78425e-05	0.00241693
	TFAP2E-AS1	-1.53794	3.94723	4.92309e-05	0.0017186								SLCO2B1	-1.55899	7.18138	0.00600328	0.0457748
	ALDH3B1	-1.5453	5.86957	1.8878e-05	0.000818444								RENBP	-1.56188	6.77577	3.91722e-06	0.000445984
	RPS18	-1.54808	10.1238	7.60336e-05	0.00228327								TMEM138	-1.56734	4.00949	0.0050591	0.0418252
	PPM1L	-1.5493	4.33422	0.00427279	0.0341328								CTSH	-1.57736	9.51668	3.845e-05	0.00244382
	PRAM1	-1.55038	6.09876	1.50086e-05	0.000701815								PCCB	-1.58146	4.09727	6.83676e-05	0.00351034
	PCCA	-1.55064	4.57338	0.00289997	0.0269363								RUVBL1	-1.5868	4.70248	0.00214461	0.0260617
	IL32	-1.55206	5.6663	9.91799e-05	0.00277471								PSMB6	-1.59068	6.82674	3.95809e-05	0.00247958
	LOXL3	-1.55414	3.84544	5.35814e-05	0.00180345								CSK	-1.59175	7.42579	0.000396673	0.0101241
	PRPF40B	-1.5553	1.7378	0.00612872	0.0429524								PSMC4	-1.59967	7.13283	0.000220814	0.00703435
	GAS7	-1.55679	6.49682	2.32758e-06	0.000162968								FCMR	-1.60036	7.77887	6.5275e-06	0.00067829
	HES6	-1.55682	3.73192	0.00130184	0.016403								ALDH16A1	-1.60235	5.58247	0.000575144	0.0128724
	CEBPA	-1.55895	6.73304	6.46802e-05	0.00204263								EIF5A	-1.60934	8.43579	0.000409248	0.010258
	ASB13	-1.55968	3.79153	0.00191627	0.0208761								ATP6V0D2	-1.60993	7.97721	0.00407372	0.0368606
	GNG7	-1.56446	4.00454	4.73094e-05	0.00168321								SNRNP25	-1.61082	4.3349	0.00209361	0.0257871
	PLXNC1	-1.56563	6.24076	0.00358609	0.0307954								TRAP1	-1.6111	5.54263	0.000632248	0.0133951
	COLQ	-1.56907	6.41508	6.42927e-07	6.056e-05								PLK1	-1.61514	4.49225	0.0063479	0.0473217
	DHRS1	-1.57272	4.06779	3.10531e-05	0.00119832								LSM4	-1.61536	5.55091	0.00037578	0.0097235
	VPS37D	-1.57391	1.90596	0.00638985	0.0439639								CTU2	-1.61587	3.05289	0.000515386	0.0120234
	BPI	-1.57609	3.07334	0.00512655	0.0382667								SLIT3	-1.61749	3.87024	0.000101705	0.00451398
	FLOT1	-1.57721	6.59294	3.03093e-06	0.000202469								COMMD7	-1.62301	6.85615	5.10588e-05	0.00290658
	LRP1	-1.57772	4.17968	0.00434724	0.0345798								P2RY8	-1.62467	2.50119	0.00304573	0.0314494
	ANGEL1	-1.58395	5.51508	1.41839e-06	0.000110541								SLAMF1	-1.62468	2.30707	0.000531569	0.0122257
	ELOB	-1.58657	6.67612	0.000327223	0.00659127								CD300LB	-1.62877	4.21403	2.2237e-05	0.00163567
	MFSD3	-1.5895	3.97823	0.00472331	0.0363992								NRROS	-1.6297	6.98259	1.78202e-06	0.000271302
	SCD	-1.59386	8.17418	1.71707e-05	0.000775229								ADRB2	-1.63525	2.90936	0.000407945	0.0102519
	MZT2A	-1.59638	4.50534	9.18056e-05	0.00261876								NOCT	-1.63791	1.67753	0.00562544	0.044025
	ADAP1	-1.59664	5.82062	2.37399e-06	0.000165334								XXYLT1	-1.64635	3.65187	0.0010125	0.017443
	RPS14	-1.60003	8.50561	0.000252558	0.00543067								NUP93	-1.65017	4.9285	0.000511528	0.0120223
	KCNQ1	-1.60025	5.24395	3.99655e-06	0.000252787								NDUFS7	-1.65221	5.62967	2.39488e-05	0.00171345
	DDB2	-1.60236	1.96589	0.00178115	0.0199492								SDS	-1.65308	4.42572	0.00121563	0.0194676
	EBPL	-1.60446	3.69186	0.00182559	0.0203252								ERG28	-1.65322	3.6866	4.66441e-05	0.00272639
	EHMT2	-1.60529	5.99517	1.22771e-05	0.000590971								ACAT2	-1.65575	5.52351	1.31018e-05	0.00117494
	OSM	-1.60615	4.68724	0.000122688	0.00322561								LDLR	-1.65824	6.49973	2.01331e-06	0.000296183
	DEF6	-1.60711	8.86829	4.69856e-08	7.99919e-06								ABCF2	-1.6599	5.06497	0.00108723	0.0182035
	GOLGA8N	-1.60778	3.9035	0.00268388	0.0257059								CLIP2	-1.66273	5.41076	1.84605e-08	4.83407e-06
	GAMT	-1.60865	5.08699	0.000632233	0.0101196								PACC1	-1.66619	5.4099	0.000328433	0.00890306
	GGT1	-1.60968	6.31057	7.41098e-06	0.000396049								POLD2	-1.6666	5.3599	0.000122591	0.00507938
	DCXR	-1.6114	4.44359	0.000640722	0.0102139								DPP3	-1.66834	5.74512	0.000534223	0.0122283
	L3MBTL1	-1.61232	2.37757	0.00782276	0.0497442								BSCL2	-1.67304	3.57408	0.00250398	0.0281012
	DPEP2	-1.61302	2.67558	0.00660278	0.0448393								PRKAR1B	-1.67462	2.9835	0.00538362	0.0432175
	ADORA2A	-1.61854	2.45946	0.000677974	0.0105927								VSIG4	-1.67517	8.96845	0.00607755	0.0460228
	PGGHG	-1.6222	3.44481	0.000569035	0.00934803								ACSS2	-1.6764	5.61393	6.52718e-07	0.000122086
	EBP	-1.62314	6.35937	8.16228e-06	0.000425772								MVD	-1.68302	4.52604	3.96765e-06	0.000447832
	RPP25L	-1.62419	3.23042	0.000123698	0.00323914								SEMA7A	-1.68883	7.76223	1.3476e-06	0.000210049
	ANXA2R	-1.62988	1.95842	0.00444794	0.0349981								GFUS	-1.68978	5.56516	2.92755e-05	0.00202806
	HHEX	-1.6337	4.04419	0.000351268	0.00694736								PSMB3	-1.69169	6.58025	8.53346e-05	0.00404814
	MECR	-1.63456	3.37462	0.000123959	0.00323951								LRRC25	-1.69201	6.45121	1.3206e-05	0.00117623
	KIAA0513	-1.63457	4.88873	4.02078e-07	4.28e-05								GIPC1	-1.69285	5.66252	0.000233198	0.00735727
	TPGS2	-1.63628	3.6306	0.00109645	0.0145745								FBXW9	-1.69491	1.89579	0.00113102	0.0186504
	C2	-1.63842	7.27227	1.35945e-06	0.000107537								TMEM147	-1.69638	5.91147	3.28471e-05	0.00220547
	C11orf21	-1.64516	4.02582	0.000282356	0.00591786								DPEP1	-1.69916	1.35478	0.0028462	0.0302478
	GALNT14	-1.64615	4.77492	0.000439351	0.00802291								NDUFB9	-1.70369	8.40063	4.24351e-06	0.00047085
	TRAF3IP3	-1.6479	5.29852	2.16272e-07	2.52826e-05								MON1A	-1.70821	3.15693	0.00052428	0.0121065
	PTP4A3	-1.65586	3.56304	0.00625525	0.0434471								CYP46A1	-1.70957	3.18886	5.82442e-05	0.00317746
	SPECC1	-1.66581	3.00076	0.00143459	0.0173595								CASTOR3	-1.7097	1.62337	0.00252176	0.0281687
	NDUFS7	-1.66596	5.62967	2.41347e-05	0.000990581								STOML1	-1.71197	2.16021	0.00131401	0.0203863
	MFNG	-1.66646	6.83077	1.45709e-06	0.000112886								GNB1L	-1.7251	2.61899	0.000322533	0.00880865
	PIK3CD	-1.66712	6.41214	9.89096e-06	0.000492404								GOT2	-1.72911	5.46041	0.000454164	0.0110118
	CNPY4	-1.66868	2.25441	0.000528762	0.00895771								AHCY	-1.7297	7.02315	0.000349217	0.00921577
	NPM3	-1.67256	4.34615	8.01351e-05	0.00237378								TUBA1C	-1.73217	9.12868	0.000484844	0.011521
	LRMDA	-1.67561	3.95244	9.44642e-06	0.000473877								CORO1A	-1.73228	9.11284	3.19759e-05	0.00215804
	MYC	-1.6851	5.15391	0.00196155	0.0210498								LGALS12	-1.73871	4.88203	2.73783e-05	0.00191692
	RAB44	-1.68547	5.93531	1.15738e-05	0.000569683								C3AR1	-1.76402	7.44615	0.000394306	0.0100833
	TFAP4	-1.69073	2.03142	0.00699599	0.0462998								ACTR1A	-1.76595	7.11388	0.000186289	0.00648278
	FDXR	-1.70102	2.48452	0.000665991	0.0104805								CCNB1	-1.76651	2.23537	0.00423538	0.0376213
	IL12RB1	-1.70354	1.85441	0.00446321	0.0350761								CRYBB1	-1.76671	2.68829	0.00231021	0.0269586
	TUBB2A	-1.70385	3.40729	0.00378023	0.0318293								SLC22A18	-1.77245	4.80314	3.5559e-05	0.00230835
	MIF4GD	-1.70388	2.32731	0.00143949	0.0174029								PCCA	-1.77941	4.57338	0.000609167	0.013167
	HAGHL	-1.7049	3.43825	0.00013322	0.00340674								LTB4R2	-1.79195	1.99025	0.00106064	0.0179187
	MS4A4A	-1.70655	6.8427	0.000496698	0.00860583								RHBDD2	-1.79208	5.13335	6.69075e-05	0.00346253
	DHCR24	-1.70681	8.49866	0.00173046	0.0196675								OXCT1	-1.79293	1.85023	0.00431406	0.0379236
	FES	-1.70784	4.74292	1.6875e-05	0.000764513								PSMD1	-1.7978	6.43775	0.0047433	0.0400155
	BCAT2	-1.7126	4.80745	7.05233e-06	0.000379984								IFRD2	-1.80628	5.31418	8.86925e-05	0.00414732
	NCF4	-1.71329	7.62725	9.98902e-12	6.36238e-09								CYB561A3	-1.80793	3.90802	0.000594256	0.0130328
	GYPC	-1.71806	6.7994	1.35648e-05	0.000643493								SMIM4	-1.81333	5.89232	0.000484814	0.011521
	HOXA11-AS	-1.72457	2.15928	0.00109538	0.0145745								CDCA8	-1.81922	1.36354	0.00220345	0.0263228
	POLR1E	-1.72489	2.9459	0.000609383	0.0098868								USP5	-1.81975	6.01224	0.000129086	0.00524885
	SCAMP5	-1.72543	4.59382	5.72187e-06	0.000333996								MSMO1	-1.82509	5.21822	1.01371e-06	0.000174638
	RACGAP1	-1.72971	3.06188	0.00146731	0.0175929								SCLY	-1.8273	3.35968	0.000202228	0.00666946
	LTA4H	-1.72991	6.12582	1.78377e-07	2.10404e-05								FAHD2B	-1.83265	2.243	0.000797222	0.0154409
	GRAMD1B	-1.73413	3.07409	0.000451913	0.00817731								TMEM104	-1.83453	5.35738	3.17227e-06	0.000382192
	SLA	-1.7345	9.16192	0.000411839	0.00765938								ARRDC1-AS1	-1.84758	1.73231	0.00118743	0.0192165
	SNRNP25	-1.73454	4.3349	0.00111945	0.0148051								TUBA1B	-1.85271	9.60029	1.25743e-05	0.0011594
	NOXA1	-1.73485	2.32063	0.00173527	0.0196874								PINX1	-1.86276	2.74128	0.00416294	0.0371796
	CCNB1	-1.73582	2.23537	0.00667771	0.0450577								NDUFS6	-1.87595	4.9189	0.000171046	0.00610221
	SH2B2	-1.7388	3.11789	0.00135796	0.0167418								LYL1	-1.87838	4.40291	3.60516e-05	0.00232524
	LMNB1	-1.73926	2.43318	0.00138755	0.016947								NT5DC2	-1.88529	6.82353	1.84347e-05	0.00147174
	ROGDI	-1.73997	4.41465	2.38983e-06	0.000165556								NDUFS8	-1.88552	5.7551	1.63599e-05	0.00137307
	GIMAP5	-1.74322	3.3236	4.95476e-05	0.00172076								MARCO	-1.8914	4.72511	1.18949e-06	0.000192271
	LAIR1	-1.74824	7.7297	0.000351268	0.00694736								UQCC2	-1.89379	4.23686	0.00107359	0.0180675
	IL16	-1.7532	5.0041	8.4086e-08	1.1838e-05								CAPG	-1.89449	10.2296	2.38844e-06	0.000318348
	LOC728554	-1.75343	2.82765	0.000800292	0.0118248								PRADC1	-1.89907	4.0184	2.47573e-05	0.00175215
	REEP6	-1.75426	2.51471	0.00132795	0.0165411								AP1B1	-1.90603	7.05972	1.93909e-05	0.00151166
	CA11	-1.75968	2.99456	5.78484e-05	0.00188653								NAT8L	-1.9097	2.41687	0.00224308	0.0266261
	TMEM121B	-1.76395	2.30422	0.00149753	0.0177601								ATP6V0D1	-1.91262	8.04811	1.71058e-05	0.00141751
	CRYL1	-1.76467	4.25124	5.2751e-08	8.56626e-06								USP54	-1.92276	2.1462	0.00128885	0.0201611
	DENND3	-1.76676	5.9779	3.81977e-06	0.000243962								TENT5C	-1.92824	2.86334	0.000114583	0.00490273
	TP53I11	-1.76745	5.44955	7.63309e-08	1.13502e-05								HES6	-1.93232	3.73192	6.34933e-05	0.00332527
	RBM38	-1.77076	6.77724	6.52138e-08	1.01648e-05								PRXL2B	-1.93985	4.87783	0.000518541	0.0120377
	ZMYND15	-1.77235	2.98387	0.00354372	0.030545								PMP22	-1.94262	1.64447	0.00669689	0.0487794
	CEACAM21	-1.77439	2.06353	0.00072528	0.0110291								KPNA2	-1.95815	5.30727	0.00186751	0.0240899
	C3AR1	-1.78068	7.44615	0.000356913	0.00700489								EGR3	-1.9612	5.1182	0.000313058	0.00870249
	PODXL2	-1.78341	4.49456	0.00025339	0.00543067								CCL1	-1.96302	3.65302	0.00161432	0.0225836
	KBTBD11	-1.78436	4.07229	2.80216e-05	0.00110842								CCT3	-1.97351	8.06785	0.00014066	0.00551138
	FZD7	-1.78471	2.81651	0.000133145	0.00340674								PROK2	-1.97383	0.625334	0.00657021	0.0482737
	STAB1	-1.79356	3.88822	5.49809e-05	0.00184109								PTP4A3	-1.97577	3.56304	0.00118041	0.0191275
	CTNNBIP1	-1.79683	3.86743	4.56158e-05	0.00164985								MFSD3	-1.97731	3.97823	0.000462157	0.0111437
	MPND	-1.79715	4.56251	0.000694513	0.0107358								GSTZ1	-1.97996	2.5197	0.00297249	0.0310605
	CAPG	-1.79934	10.2296	7.02052e-06	0.000379984								CHST13	-1.98337	2.74633	0.000279121	0.00810164
	MARCO	-1.80258	4.72511	5.00676e-06	0.00030303								BCL2	-1.98479	2.76516	0.00267933	0.0292581
	ICAM3	-1.81504	5.47696	0.000497942	0.00861235								FCGR1B	-1.99859	2.62591	0.000310268	0.00868022
	SDHAF4	-1.8186	2.59776	0.000195844	0.0045144								ADA	-1.9993	5.16295	0.000967016	0.0170521
	TOP2A	-1.82141	1.50355	0.00747183	0.0482469								CD163	-2.00245	8.75072	0.00147302	0.0215973
	CFP	-1.82457	6.05324	4.23259e-06	0.000263892								SLC25A5	-2.00516	8.33156	6.00766e-05	0.0032237
	FASN	-1.82848	7.0602	0.000174617	0.00418728								CD244	-2.01196	3.20414	4.22622e-05	0.00257367
	PPOX	-1.83044	2.88209	0.000104337	0.00288812								ANKRD23	-2.03377	2.17725	0.000160884	0.00588393
	PAQR4	-1.83153	3.74158	4.86963e-05	0.00170933								PIK3IP1	-2.03387	4.10591	1.05824e-05	0.00101135
	ABI3	-1.83207	1.60508	0.00230664	0.0232736								PTGES2	-2.03764	4.63321	8.22631e-05	0.00394531
	MVD	-1.83448	4.52604	9.2742e-07	8.09514e-05								HAGHL	-2.05576	3.43825	3.00403e-06	0.00037819
	PIK3C2B	-1.83491	4.33922	3.44961e-05	0.00130493								PEMT	-2.07636	2.35801	0.000196944	0.00661178
	SCNM1	-1.83821	4.32661	3.28536e-05	0.00125775								TUBB2A	-2.0775	3.40729	0.000428169	0.0105376
	RNF125	-1.83986	2.40099	0.00507953	0.0381344								DHCR24	-2.0876	8.49866	0.0001527	0.00568326
	ANTKMT	-1.84974	2.70308	9.50507e-05	0.0026879								MS4A6A	-2.09432	2.36988	0.00116612	0.01899
	SMIM4	-1.85159	5.89232	0.000404656	0.00757365								SLC7A8	-2.10757	6.48828	0.00223441	0.0265473
	C20orf27	-1.85207	5.25502	5.28673e-05	0.0017979								FASN	-2.11901	7.0602	1.60131e-05	0.00135264
	RASGEF1C	-1.85213	2.73003	0.000147368	0.0036636								GATD3A	-2.12422	2.35856	0.000218134	0.00698297
	CSF1R	-1.85267	7.72304	8.53822e-08	1.18926e-05								ABCA3	-2.12914	4.00929	4.73935e-05	0.00275788
	MAGED1	-1.8553	2.91605	5.26927e-05	0.00179663								MVK	-2.13034	3.21272	1.26381e-06	0.000201794
	FDPS	-1.85588	6.68214	3.58579e-08	6.34443e-06								PRC1	-2.14607	1.91593	0.000769949	0.0151188
	ACSF2	-1.85626	5.20105	7.92621e-06	0.000420153								CHCHD6	-2.15845	2.29575	7.57719e-06	0.000775063
	TCF4	-1.85755	2.15096	0.0031519	0.0283044								CD180	-2.15972	4.21962	0.00181137	0.0237131
	TLE6	-1.86224	1.99913	0.000676769	0.0105865								PSEN2	-2.19833	6.39882	1.16496e-06	0.00019066
	RAB37	-1.8656	4.75524	7.94593e-07	7.07728e-05								ROPN1L	-2.19936	0.577893	0.00538143	0.0432175
	CHCHD6	-1.86705	2.29575	0.000189292	0.00443362								P2RY2	-2.20108	2.60894	0.00119598	0.0192371
	HMGCS1	-1.87689	5.4287	1.30948e-06	0.000105184								ST6GAL1	-2.2053	4.54147	4.11287e-06	0.000460255
	ZNF618	-1.87788	2.46426	0.00136788	0.0167851								DUSP2	-2.21638	1.88982	0.000196475	0.00661178
	FDFT1	-1.87788	6.65761	1.23379e-07	1.59434e-05								ITGAD	-2.22082	4.17558	1.55366e-07	3.4478e-05
	ULK4	-1.87821	1.4841	0.00787028	0.0499494								SDSL	-2.22392	3.81026	0.000102543	0.00452051
	RAB33A	-1.88502	1.58718	0.00111566	0.0147848								BOLA2	-2.22474	1.60378	0.00167011	0.0229507
	TMCO6	-1.88624	2.9083	1.66832e-05	0.000761093								SLC27A4	-2.23173	4.40143	0.000125497	0.00513477
	HADH	-1.88694	4.37661	3.02367e-05	0.00117824								NUP50-DT	-2.24381	0.132382	0.00254749	0.0283142
	RASGRP4	-1.89253	4.63526	5.86179e-05	0.00189502								TESC	-2.28363	4.35973	2.27662e-06	0.000313754
	MACROD1	-1.89291	3.33322	0.000434545	0.00798161								PTRH1	-2.29427	1.68214	7.06049e-05	0.0035555
	UST	-1.89592	3.80842	3.77085e-05	0.0014066								SLC43A2	-2.30612	4.23671	3.64885e-09	1.06834e-06
	TNFSF13	-1.90267	4.91052	9.76341e-05	0.00274318								DOCK9	-2.33581	5.65862	0.00237225	0.0273174
	SREBF2	-1.90427	6.19004	4.99067e-08	8.27124e-06								OTOA	-2.35602	1.95603	0.00255039	0.0283142
	FRAT1	-1.90849	2.15075	0.000137381	0.0034859								ASIC1	-2.3589	5.57235	0.000108044	0.00469976
	RAB32	-1.90964	3.76906	2.56431e-05	0.00103625								HPSE	-2.36171	3.55375	0.000246614	0.00757963
	CCL23	-1.91099	2.60201	6.54478e-05	0.00204513								OSM	-2.37156	4.68724	3.18069e-08	8.0086e-06
	TRAPPC6A	-1.91142	3.33189	4.96716e-06	0.000302489								IRAG2	-2.37171	0.832644	0.00584783	0.0450916
	GCDH	-1.91624	3.80064	4.83663e-05	0.0017069								BOP1	-2.37676	5.03239	0.000345512	0.00917604
	CYP51A1	-1.92072	5.64605	1.73608e-08	3.55164e-06								ALDH4A1	-2.37743	4.69913	2.11103e-07	4.45801e-05
	PVT1	-1.9208	0.774227	0.00536792	0.0394721								GSG1	-2.39341	2.02875	0.00114457	0.018709
	TPCN1	-1.92259	6.16835	2.11486e-08	3.95569e-06								MYC	-2.44911	5.15391	1.12956e-05	0.00106824
	FAM216A	-1.92564	1.88161	0.00192049	0.0208826								PPM1H	-2.45845	2.28963	0.000794787	0.0154394
	FAM222A	-1.93645	2.87229	0.00136033	0.0167552								PTGES	-2.4914	2.45291	0.00604937	0.0460002
	GRB10	-1.93665	4.64062	7.78332e-08	1.13502e-05								FAM222A	-2.4932	2.87229	3.91209e-05	0.00246255
	S100B	-1.93836	2.14897	0.00010236	0.00284544								PLXNB2	-2.51198	1.22971	0.00321176	0.0325476
	SIRPB2	-1.9417	3.18317	2.18487e-05	0.000911116								DACT3	-2.5245	1.91076	1.80546e-05	0.00146757
	PCYT2	-1.94437	4.46726	1.53124e-06	0.000117243								ADGRE1	-2.55495	4.91548	0.00093264	0.0167965
	PCBD1	-1.94716	4.0763	0.00083722	0.0121527								TCN2	-2.55666	1.13839	0.00225086	0.0266535
	FCGR1B	-1.95854	2.62591	0.000622258	0.0100212								TSPAN33	-2.57732	5.23082	8.2346e-09	2.34382e-06
	HDDC3	-1.96198	3.39808	1.98748e-05	0.000853181								INKA1	-2.58359	2.85344	3.01586e-05	0.00206736
	CDCA8	-1.9625	1.36354	0.00241477	0.0240065								CD14	-2.65377	6.36711	0.000760856	0.0150709
	RAB3IL1	-1.96363	3.99592	0.000199046	0.00455614								CCL4	-2.67168	4.08465	9.33581e-05	0.00430288
	AHCY	-1.96506	7.02315	5.88097e-05	0.00189654								FCGR1A	-2.68361	5.49308	5.42219e-10	2.08802e-07
	TSPAN33	-1.96778	5.23082	7.01722e-06	0.000379984								DEPTOR	-2.68717	0.597987	0.00100577	0.0173728
	EGR1	-1.97295	3.92167	0.00065727	0.0103789								LILRB5	-2.70985	0.303695	0.00071057	0.0144464
	WDR91	-1.97849	5.07347	2.26053e-07	2.60057e-05								ASF1B	-2.74033	0.738629	0.00334093	0.033417
	CYSLTR1	-1.97878	4.45092	5.23954e-05	0.00179663								DHCR7	-2.74775	4.5236	6.98726e-06	0.000720348
	LMO1	-1.97945	1.53796	0.00117692	0.0153175								OTOAP1	-2.78633	2.14783	0.000224144	0.00710585
	SLC22A18	-1.98186	4.80314	6.24894e-06	0.000355728								AATK	-2.80182	1.3909	0.000222431	0.00706866
	NIPSNAP1	-1.98456	4.60421	5.02806e-06	0.00030303								KRT36	-2.81977	-0.0102706	0.00180519	0.0237131
	PAQR8	-1.98491	3.97893	3.05387e-06	0.000202966								IL22RA2	-2.90776	4.60391	0.000259112	0.00782562
	PGAP3	-1.99979	2.97056	2.18506e-05	0.000911116								OLFML2B	-3.00843	7.50072	0.00171245	0.0231383
	CRYBB1	-2.00776	2.68829	0.000879375	0.0125832								PEBP4	-3.02068	-0.0975351	0.00552788	0.0437585
	CORO1A	-2.00946	9.11284	1.76822e-06	0.000132293								FADS2	-3.20106	4.6911	3.57325e-06	0.000417719
	DBP	-2.0118	2.76877	0.000123238	0.00323359								PGA5	-3.27843	2.85641	2.69798e-06	0.00034632
	PYROXD2	-2.01878	5.79009	1.99752e-10	9.01847e-08								NRAV	-3.31001	1.8293	2.3199e-05	0.00169689
	CDKN2C	-2.01933	2.1122	0.000260083	0.00551906								DAAM2	-3.35628	1.13918	4.19246e-05	0.00256697
	DENND6B	-2.0315	2.99121	0.000505231	0.0086959								LGI2	-3.38409	2.27797	0.000572226	0.012829
	STMN1	-2.03292	4.67066	0.000146334	0.00365238								TMEM97	-3.38695	1.85012	3.5268e-07	6.99643e-05
	TPX2	-2.03768	3.00337	0.00128228	0.0162745								ASRGL1	-3.39884	2.08877	0.000252466	0.0077052
	TMEM42	-2.03818	1.20083	0.00699219	0.0462998								TUBA1A	-3.40131	7.20025	3.14531e-12	2.28786e-09
	CASTOR1	-2.03864	1.77937	0.000935828	0.0131142								OLIG1	-3.44745	3.82998	1.56933e-15	6.84909e-12
	MEF2C	-2.039	4.2681	0.000368772	0.00713196								CLEC10A	-3.68247	2.94787	1.54943e-10	7.24523e-08
	FUCA1	-2.04392	7.56408	0.00114374	0.0150201								FCGBP	-3.68472	0.560575	7.8093e-05	0.00384388
	CLTCL1	-2.05658	3.75611	1.10289e-05	0.00054491								ABCA13	-3.70385	2.91739	0.00366492	0.034897
	DNPH1	-2.05956	5.21227	4.70433e-08	7.99919e-06								INSM1	-3.78848	0.177739	0.0051999	0.0424718
	DEAF1	-2.06199	4.63112	6.4636e-06	0.00036321								WIPF3	-3.97495	0.813664	8.55337e-06	0.000854669
	IGFBP4	-2.06963	3.98573	5.06863e-06	0.00030303								ALK	-4.19569	1.60321	0.00272228	0.0295057
	KIF2C	-2.07142	1.0058	0.0036401	0.0310488								PGA4	-5.26115	3.58478	8.15464e-06	0.000827664
	LOC105378305	-2.07311	1.76884	0.00200182	0.0213088								LOC107986991	-5.54244	-0.242022	0.00570841	0.0445678
	S100P	-2.07821	4.95949	0.000455389	0.00818866								MYBL2	-5.7081	1.06105	0.000100695	0.00448433
	CPNE2	-2.09309	5.17458	5.05056e-06	0.00030303								C10orf55	-5.84041	-0.602306	0.00162513	0.0226843
	VASH1-AS1	-2.10443	2.03892	0.000233084	0.00514339								CCL13	-5.86353	0.13935	0.00488955	0.0407764
	LRRC25	-2.10872	6.45121	1.06606e-07	1.44105e-05								LOC606724	-5.94728	-0.0392637	0.00374714	0.0353722
	CDC25B	-2.11331	1.57997	0.00623759	0.0433716								CFAP298-TCP10L	-6.01092	-0.547235	0.00318916	0.0324489
	FAM117A	-2.11983	3.30366	1.03963e-06	8.72558e-05								GGT5	-7.71431	0.31684	6.44838e-07	0.000122086
	OTOA	-2.12026	1.95603	0.00753047	0.0484622								RIMBP3B	-8.0197	1.45812	4.30318e-05	0.00258318
	RPL13AP5	-2.12053	2.99476	0.000194113	0.00449428								TMEM183B	-8.4363	1.12883	8.74532e-05	0.00411879
	ITGAD	-2.132	4.17558	6.75328e-07	6.22681e-05								ZASP	-8.56314	2.09633	2.18524e-06	0.000313754
	FBXW9	-2.13253	1.89579	0.00020598	0.00463385
	CD4	-2.13736	6.99608	1.06808e-08	2.41109e-06
	PRR7	-2.14079	2.15073	0.000243438	0.00530339
	CIDEB	-2.14777	4.98463	5.73054e-10	2.20676e-07
	NAIP	-2.15466	2.21171	0.00294788	0.0271615
	COQ8A	-2.16818	4.8128	1.99505e-08	3.89869e-06
	LY86	-2.17851	2.80645	0.000528856	0.00895771
	XK	-2.18959	4.23396	0.00634213	0.0437731
	TCEA2	-2.20534	1.93556	3.34584e-05	0.00127346
	PSRC1	-2.20955	3.06245	4.93541e-05	0.0017186
	UPB1	-2.25469	3.76949	4.00816e-05	0.00147412
	RNASE1	-2.27448	3.80353	1.6232e-06	0.000122141
	ASGR2	-2.28099	1.84796	0.000292376	0.00605709
	MMAB	-2.28879	2.98464	1.13091e-06	9.31257e-05
	LOC100130872	-2.29729	2.03255	0.000311526	0.0063326
	ABLIM3	-2.30044	1.98964	0.000182143	0.00431831
	LOC112267855	-2.31033	0.573384	0.00514182	0.0382667
	PRR11	-2.31421	1.33703	0.00313284	0.0282128
	LGALS12	-2.32446	4.88203	8.30912e-08	1.18251e-05
	FXYD6	-2.32482	3.77219	1.23405e-07	1.59434e-05
	RCSD1	-2.32623	5.27156	1.31961e-07	1.67744e-05
	ACOX2	-2.33026	1.50047	0.00123511	0.0158077
	ALDH4A1	-2.33043	4.69913	4.75023e-07	4.74769e-05
	VWF	-2.34159	4.66449	0.000717983	0.0109558
	HLA-DMA	-2.34164	3.49067	0.000311963	0.0063326
	CRYBB3	-2.37798	2.24262	0.000447701	0.00811877
	CYBB	-2.38117	9.14796	0.000446938	0.00811617
	GOLGA8M	-2.3992	1.99145	0.00713124	0.0468252
	PMS2P1	-2.40876	1.85912	0.000116417	0.00311707
	HOXA7	-2.41706	2.59662	2.81087e-05	0.00110852
	MSRB2	-2.41726	3.77606	5.95425e-06	0.000341925
	NT5DC2	-2.42273	6.82353	7.85259e-08	1.13502e-05
	P2RY6	-2.42355	2.78188	6.65828e-07	6.22681e-05
	GSTZ1	-2.44243	2.5197	0.000567526	0.00934803
	CD244	-2.44456	3.20414	2.83814e-06	0.000190563
	SLC22A16	-2.44931	1.68033	1.51753e-05	0.000707082
	IPCEF1	-2.45197	3.39239	2.71048e-06	0.000183877
	FCGR1CP	-2.45217	1.60774	0.00563652	0.0406305
	PRKAG2-AS1	-2.45687	0.54688	0.00605959	0.042632
	SV2B	-2.4697	2.07946	0.0027091	0.0258529
	ITGA4	-2.48139	6.92166	2.19903e-06	0.000157333
	CD180	-2.48406	4.21962	0.000441904	0.00805829
	KIF4A	-2.4933	0.375142	0.00638992	0.0439639
	LDLR	-2.49568	6.49973	6.32794e-12	5.52345e-09
	LINC01239	-2.5017	1.74664	0.00123658	0.015811
	MKI67	-2.50674	1.6345	0.00253253	0.024701
	PALD1	-2.51557	0.911405	0.00186237	0.0205772
	GALM	-2.5181	4.7249	8.57201e-09	2.0784e-06
	MSRB3	-2.54076	1.43668	0.00130292	0.016403
	SLC27A5	-2.55298	0.826312	0.00153944	0.0181133
	MS4A6A	-2.56344	2.36988	0.000189189	0.00443362
	LTB4R2	-2.56361	1.99025	2.76927e-05	0.00110174
	PCYOX1L	-2.56821	4.38172	1.1348e-09	3.53761e-07
	CDC20	-2.57061	0.702734	0.00406172	0.0332583
	UROC1	-2.5716	0.804295	0.00183999	0.0204334
	IRAG1	-2.57436	1.33434	0.000387173	0.00732551
	PTGIR	-2.57707	0.101917	0.00464239	0.0360515
	CD27-AS1	-2.57718	1.7235	0.00107205	0.0143398
	CYGB	-2.61516	1.89904	0.000585743	0.00956252
	CES3	-2.64476	2.45738	9.60741e-06	0.000480114
	NMNAT3	-2.6495	1.62252	0.000221009	0.00490454
	SPRY1	-2.65755	2.19643	3.47234e-07	3.78861e-05
	NFE2	-2.67245	1.02477	0.00721887	0.0471405
	MMP15	-2.68312	2.22337	0.00442227	0.0349431
	F12	-2.68501	1.88686	0.000145596	0.0036519
	ST6GAL1	-2.68899	4.54147	7.68835e-08	1.13502e-05
	FCGR1A	-2.70968	5.49308	5.45022e-10	2.16242e-07
	RORC	-2.73852	1.20314	0.00626444	0.0434471
	TREM2	-2.73949	7.41888	4.5227e-11	2.27753e-08
	PLXNB2	-2.74129	1.22971	0.00189297	0.0207751
	ACAT2	-2.74708	5.52351	1.01247e-11	6.36238e-09
	CD14	-2.7477	6.36711	0.000526297	0.0089375
	SNAI3-AS1	-2.80404	0.697988	0.00208551	0.0219135
	GLB1L	-2.81746	0.610732	0.0052531	0.038902
	USP13	-2.83246	2.08596	0.00172542	0.0196443
	LAMP5	-2.83299	2.34453	2.4869e-05	0.00101441
	MSMO1	-2.8443	5.21822	9.65741e-13	1.30889e-09
	PRC1	-2.84972	1.91593	6.0069e-05	0.00193239
	PLPPR3	-2.90098	0.375281	0.00729677	0.0474363
	MVK	-2.91674	3.21272	1.36163e-09	4.14602e-07
	OLFML2B	-2.91912	7.50072	0.00227404	0.0230986
	SLC13A3	-2.92428	0.632936	0.00584959	0.0417464
	TMEM86A	-2.9667	2.3572	5.73963e-06	0.000333996
	VSIG4	-2.97728	8.96845	3.41766e-06	0.000220767
	CYP46A1	-3.00148	3.18886	8.60239e-10	2.90604e-07
	OTOAP1	-3.00977	2.14783	0.000212636	0.00475905
	KLHL30	-3.01029	1.77864	1.80574e-05	0.000796045
	ADA	-3.02011	5.16295	2.29606e-06	0.000161625
	RFLNB	-3.02572	6.13325	2.11468e-05	0.000893145
	FNTB	-3.03039	2.62477	0.000837105	0.0121527
	C8G	-3.03083	0.667298	0.000377647	0.00721308
	ASRGL1	-3.12672	2.08877	0.0009046	0.0128181
	INKA1	-3.14109	2.85344	2.06114e-06	0.000149925
	LILRA5	-3.17567	5.53746	1.00415e-11	6.36238e-09
	SLC25A15	-3.20443	1.69444	3.42287e-06	0.000220767
	CDC45	-3.24257	-0.494494	0.00750697	0.0484181
	PIK3IP1	-3.24334	4.10591	1.63187e-10	7.63074e-08
	FAHD2B	-3.26139	2.243	1.01519e-06	8.63112e-05
	TESC	-3.26436	4.35973	3.56344e-10	1.458e-07
	F13A1	-3.2834	0.891439	0.00209305	0.021941
	ERG28	-3.29	3.6866	1.43475e-12	1.70775e-09
	TYMS	-3.32147	0.484484	0.00209807	0.0219761
	RMI2	-3.36159	0.855533	0.00266604	0.02561
	CLEC10A	-3.40037	2.94787	5.08571e-09	1.33174e-06
	ASIC1	-3.41817	5.57235	1.11064e-07	1.48384e-05
	C1QA	-3.43363	3.75802	2.11942e-06	0.00015247
	LOC105369519	-3.4796	0.567007	0.00325839	0.0290613
	ATP8B4	-3.48539	3.79023	5.30744e-09	1.36256e-06
	OLFML3	-3.50234	-0.342774	0.00638951	0.0439639
	MDP1	-3.52576	1.15908	0.000795607	0.0117856
	GIMAP6	-3.63831	1.1833	0.000153913	0.00378794
	DAPK2	-3.65387	3.24146	5.29953e-08	8.56626e-06
	HOXA3	-3.6568	0.509377	0.00217653	0.0224742
	CDT1	-3.66051	-0.207732	0.00359929	0.0308413
	LOC643802	-3.66666	1.03711	0.00485148	0.0371247
	FCGBP	-3.70901	0.560575	0.00027919	0.005883
	GRIK3	-3.71794	-0.317478	0.00458163	0.0357919
	TUBA1A	-3.78686	7.20025	3.01823e-14	7.90353e-11
	CALHM3	-3.79591	-0.266856	0.00313294	0.0282128
	TSPAN15	-3.84574	1.86545	1.93813e-06	0.000143367
	CD302	-3.85067	1.55006	0.00120175	0.0155172
	WDR76	-3.86196	0.621204	0.0048504	0.0371247
	PDPN	-3.93536	0.512842	0.000500187	0.00863977
	NT5M	-3.94683	0.628918	0.00101392	0.0137853
	TMEM97	-3.9488	1.85012	9.17843e-08	1.26498e-05
	PEBP4	-3.958	-0.0975351	0.00125735	0.0160022
	WIPF3	-3.99289	0.813664	3.80411e-05	0.00141498
	TK1	-4.02147	0.235958	0.00145594	0.0175226
	TMPRSS9	-4.02497	0.21083	0.00118404	0.0153554
	STX16-NPEPL1	-4.02786	1.03563	0.00381871	0.0320103
	LILRB5	-4.04697	0.303695	0.000183309	0.00433226
	HNRNPA1P10	-4.11816	1.00781	0.000218865	0.00487346
	ST8SIA4	-4.15817	2.98583	3.10253e-09	8.83074e-07
	KRT36	-4.15911	-0.0102706	0.000452757	0.00817731
	EGR3	-4.16287	5.1182	1.06906e-11	6.36238e-09
	RPSAP9	-4.19204	0.520354	0.000168496	0.00408319
	PGA5	-4.23106	2.85641	5.63109e-08	8.99121e-06
	PGA4	-4.37318	3.58478	0.000103865	0.00288117
	RNA28SN2	-4.37551	9.57484	0.000799088	0.011822
	AGRP	-4.38689	2.54583	2.19907e-10	9.59749e-08
	IL22RA2	-4.40176	4.60391	5.71462e-07	5.50159e-05
	MLXIPL	-4.41436	2.70415	5.2683e-07	5.1863e-05
	CACNA2D3	-4.48725	1.91085	0.00364444	0.0310604
	PGA3	-4.50456	2.15082	0.00150907	0.017854
	HNRNPLL	-4.59088	6.40799	7.88869e-08	1.13502e-05
	ALK	-4.59473	1.60321	0.00257094	0.0249771
	MYB	-4.80434	1.98447	1.22217e-05	0.00059063
	ADGRE1	-4.92069	4.91548	3.07926e-08	5.52283e-06
	DAAM2	-5.00853	1.13918	2.25724e-06	0.00016062
	FADS2	-5.23379	4.6911	2.56297e-11	1.39821e-08
	DHCR7	-5.67306	4.5236	1.54402e-14	5.05395e-11
	LOC105375021	-5.67577	-0.866644	0.00686708	0.0457794
	KREMEN2	-5.96583	0.100324	0.006217	0.0432974
	SLC6A16	-5.9775	-0.757892	0.00622711	0.0433448
	H2AW	-5.97958	-0.340771	0.00635874	0.0438415
	C16orf95	-6.02435	0.0949339	0.00396354	0.0327618
	MMP24-AS1-EDEM2	-6.03185	-0.289325	0.00631543	0.0436809
	SENP3-EIF4A1	-6.16719	-0.226513	0.00425094	0.0340621
	PDE6G	-6.22707	-0.579896	0.00257345	0.0249771
	HOXC5	-6.31522	0.075438	0.00388076	0.0323223
	ADGRG5	-6.38599	-0.0911666	0.00147868	0.0176777
	NPIPA2	-6.51778	0.517944	0.00231037	0.0232736
	GPIHBP1	-6.56146	-0.266777	0.00402096	0.0330694
	INCA1	-6.61477	-0.0337081	0.000647913	0.0102701
	CNTNAP3B	-6.71755	0.638716	0.00195651	0.0210317
	LOC107986925	-6.72009	-0.169377	0.000437606	0.0080022
	PMF1-BGLAP	-7.08318	0.454517	0.00106024	0.0142816
	GIMAP1-GIMAP5	-7.09766	0.545922	0.007019	0.0463895
	ARL2-SNX15	-7.12365	0.398189	0.00251054	0.0245852
	RTEL1-TNFRSF6B	-7.20734	0.759547	0.00575051	0.0412782
	IRAG2	-7.58464	0.832644	1.47969e-05	0.000694394
	POLR2J2	-7.74026	1.15101	0.00106304	0.0143046
	TMEM183B	-8.26903	1.12883	0.000159081	0.00389316
	ADORA3	-8.5853	1.83521	1.49135e-07	1.80799e-05
