# Supplementary material for: Transcriptional signatures in human macrophage-like cells infected by Leishmania infantum, Leishmania major and Leishmania tropica
Source: PLoS Negl Trop Dis. 2024 Apr 5;18(4):e0012085. doi: 10.1371/journal.pntd.0012085 (PMC11023634; doi:10.1371/journal.pntd.0012085)
Supplement: S2 Table — Genes with a log2 fold change >1 and <-1, and FDR-adjusted p-values < 0.05 are included. (XLSX) [file pntd.0012085.s004.xlsx]

## Sheet: Foglio1
48h post-infection	GeneName_Li	log2FC_Li	logCPM_Li	Pvalue_Li	FDR_Li		GeneName_Lm	log2FC_Lm	logCPM_Lm	Pvalue_Lm	FDR_Lm		GeneName_Lt	log2FC_Lt	logCPM_Lt	Pvalue_Lt	FDR_Lt
	APOA4	6.74353	-0.103437	0.000142064	0.0118162		PRG3	6.78572	-0.0638023	6.98919e-05	0.0080243		IFI44	5.0453	1.16679	2.56568e-05	0.00628858
	LY75-CD302	6.59687	-1.57908	0.00060525	0.0279229		IFI44	5.7386	1.16679	2.60532e-06	0.000793288		RSAD2	4.67846	2.33137	1.77386e-14	2.32251e-10
	PRG3	6.52385	-0.0638023	0.00023294	0.0154816		RSAD2	5.31345	2.33137	3.04385e-18	3.98531e-14		TLR3	3.89839	-0.47331	0.000284941	0.029609
	NEB	6.061	-0.878232	0.00128079	0.0391807		IFI44L	5.27982	-0.0409027	1.4935e-05	0.00315393		VCAN	3.70119	3.35598	2.55385e-08	4.1797e-05
	LINC02798	5.94083	-0.82905	0.00152045	0.0432766		TLR3	3.96746	-0.47331	0.000235466	0.0169946		LOC102724908	3.50908	9.53586	3.71151e-06	0.00173381
	NPIPB6	4.51409	-0.469496	0.000345163	0.0190684		IFITM3	3.9286	-0.725782	0.00062684	0.0276337		GOLGA6L5P	3.45644	1.94613	0.000107312	0.0175629
	LOC105372636	4.40161	0.691325	3.39619e-10	1.03594e-06		NEXN	3.6924	-0.475337	0.000446739	0.023148		CMYA5	3.19984	-0.0235133	0.000238266	0.0281046
	CARMIL3	4.26533	-0.331964	0.00100198	0.0358197		LOC102724908	3.42931	9.53586	5.68479e-06	0.00140436		XAF1	2.92398	2.95494	1.30776e-10	8.56125e-07
	LOC100379224	4.16799	-1.06843	0.000331275	0.0187995		XAF1	3.37985	2.95494	1.4051e-13	9.19849e-10		HLA-DOB	2.89866	-0.0113105	0.000664055	0.045991
	NRXN3	4.14145	1.72168	3.7985e-08	4.97337e-05		SAMD9L	3.34771	5.9732	6.56399e-08	5.75506e-05		SAMD9L	2.71299	5.9732	7.06515e-06	0.00272071
	RSAD2	4.05968	2.33137	1.61798e-10	7.85459e-07		HLA-DOB	3.28946	-0.0113105	1.68718e-05	0.0033985		TNFSF13B	2.68199	5.85604	3.51031e-06	0.00173381
	LOC112268420	3.85355	-0.809221	0.00116703	0.0377281		CMYA5	3.27758	-0.0235133	0.000178012	0.0140017		GASAL1	2.66435	0.755872	0.000257619	0.0283308
	LOC105373595	3.837	1.63248	1.10176e-07	0.000103038		VCAN	3.06522	3.35598	3.03218e-06	0.000863051		NT5E	2.38403	3.46239	0.00023379	0.0278274
	PYY2	3.72363	-0.498844	0.0016722	0.0453294		MSC-AS1	2.96687	-0.585654	0.00151344	0.043171		PLIN2	2.33438	7.43924	4.14125e-06	0.00180738
	LOC105379003	3.66953	-1.1064	0.000193422	0.0139916		MS4A14	2.90947	1.45806	0.000354375	0.0209059		CMPK2	2.20823	4.30234	5.14906e-05	0.0103718
	ATG9B	3.53184	0.126652	0.0018544	0.0487269		SAMD9	2.87123	7.67456	0.000301201	0.0192925		TRIM22	2.13088	5.56085	1.37621e-05	0.00429016
	LPAR4	3.50907	-0.869072	0.00162951	0.044639		TNFSF13B	2.85515	5.85604	9.17042e-07	0.000353142		FGD2	2.05014	3.45108	2.2521e-06	0.00146489
	ERG	3.49581	-0.626692	0.00115894	0.0377255		ARHGAP24	2.79511	-0.00455712	0.00090504	0.0332987		DDX58	2.03516	6.41695	3.77375e-05	0.00851891
	LOC102724908	3.42101	9.53586	5.94254e-06	0.00158787		PLIN2	2.75147	7.43924	9.24476e-08	7.5651e-05		HERC6	2.02021	4.58239	1.34131e-08	2.50882e-05
	VCAN	3.33457	3.35598	4.46235e-07	0.000216391		GOLGA6L5P	2.69633	1.94613	0.00169832	0.0467146		IFIT1	2.00224	7.4606	2.73163e-05	0.00650277
	CTTN	3.25953	1.36225	4.68447e-06	0.00139395		CMPK2	2.69467	4.30234	1.05165e-06	0.000393406		OAS2	1.97874	6.00759	1.1787e-06	0.00107013
	LINC02244	3.22744	3.27422	1.90102e-06	0.000672703		NT5E	2.5329	3.46239	0.00010489	0.0105131		TENT5A	1.95646	4.81873	7.11189e-10	3.01256e-06
	GOLGA6L5P	3.20899	1.94613	0.000281181	0.0176148		DDX58	2.47801	6.41695	7.63318e-07	0.000312316		IFIT5	1.92387	4.34817	2.11734e-06	0.00145907
	INHBA	3.13284	6.37872	2.74291e-05	0.00417592		LOC105373595	2.46251	1.63248	0.000621215	0.0275714		LOC102723694	1.90052	1.71746	0.000445887	0.036136
	LRRC32	3.08176	-0.616605	0.000373976	0.020169		IFIT1	2.44906	7.4606	4.35057e-07	0.000221244		IFIH1	1.83732	6.60204	1.41706e-05	0.00431479
	FLT1	2.99863	4.14911	1.44228e-05	0.00269767		LOC101929216	2.43809	1.07203	0.0010731	0.0363698		IFIT3	1.77895	7.21097	0.000104624	0.0173397
	CALB2	2.92967	2.17698	7.6401e-06	0.00185244		ENPP2	2.39244	0.880662	0.000663788	0.0285266		ZNF366	1.75763	1.85847	0.000419243	0.0356438
	XAF1	2.9053	2.95494	3.95608e-10	1.03594e-06		TRIM22	2.35855	5.56085	1.79481e-06	0.000587485		OAS3	1.73025	8.42328	9.78994e-07	0.000985998
	NT5E	2.71429	3.46239	3.2062e-05	0.00467832		FGL2	2.33642	0.532485	0.00156639	0.0441999		PARP9	1.65718	7.07786	1.87867e-07	0.000223613
	LOC105374357	2.6241	3.77191	6.76693e-05	0.00777188		BRCA2	2.28498	1.54052	0.00182027	0.0484407		TRIM34	1.58436	3.82151	1.36931e-05	0.00429016
	SAMD9L	2.60313	5.9732	1.51912e-05	0.00280139		IFIT5	2.26852	4.34817	2.83242e-08	3.37136e-05		USP18	1.55807	5.60506	0.000165161	0.0222934
	SAMD9	2.58496	7.67456	0.00100446	0.0358197		IFIH1	2.26785	6.60204	1.26765e-07	9.22072e-05		MX2	1.55689	7.44663	2.41045e-09	6.312e-06
	TNFSF13B	2.50755	5.85604	1.27201e-05	0.00256222		HERC6	2.25117	4.58239	2.89683e-10	5.41831e-07		PARP14	1.54351	7.27581	0.000570791	0.0412893
	LRRC37A4P	2.48938	1.23596	0.001426	0.0418771		HERC5	2.24129	4.65337	0.000144345	0.0125065		EIF2AK2	1.5176	7.51642	6.04223e-05	0.0114654
	PRG2	2.38296	6.14877	6.96901e-07	0.000304151		ZNF107	2.22334	1.60876	0.000300332	0.0192925		STAT1	1.45389	9.23496	3.17909e-06	0.00173381
	FGL2	2.27727	0.532485	0.0018608	0.0487269		CCDC186	2.22311	2.88375	0.000227062	0.0167018		ITGA6-AS1	1.44701	4.34141	0.000463311	0.0367644
	TRIM54	2.25864	3.49262	3.25157e-05	0.00467832		DDX60	2.16634	5.23908	0.000136872	0.012272		PITPNM3	1.42763	2.78079	0.000505038	0.038449
	NUTM2E	2.20308	1.09362	0.00180873	0.0482315		IFIT3	2.16109	7.21097	3.18943e-06	0.000888494		LOC105375855	1.42725	4.4029	5.52967e-05	0.0107246
	CCR5	2.17593	0.559943	9.33566e-05	0.00933067		PAX8	2.1609	1.6213	7.048e-05	0.0080243		FCGR3A	1.4106	5.43529	0.000568639	0.0412893
	F5	2.16877	2.64252	1.69846e-07	0.000123544		TENT5A	2.12245	4.81873	2.46585e-11	5.38089e-08		TXNIP	1.40412	7.00273	2.34956e-06	0.00146489
	ENTHD1	2.1617	3.388	1.01707e-05	0.00225704		OAS2	2.10845	6.00759	2.53862e-07	0.000158277		DTX3L	1.38553	6.77944	3.10711e-06	0.00173381
	LINC02458	2.15114	1.56909	7.00944e-05	0.00784399		EBF1	2.0956	1.20482	0.0012744	0.0399064		HSPA1B	1.3518	6.00884	1.99895e-05	0.00545256
	IL1RN	2.1496	7.24708	1.24483e-05	0.00254664		USP18	1.97574	5.60506	2.1789e-06	0.000695813		PLSCR1	1.33324	6.26851	0.000154557	0.0217593
	LOC107986031	2.13287	1.53114	0.00139698	0.0413934		ZNF366	1.96472	1.85847	5.80366e-05	0.00710842		EPHB2	1.26087	3.22294	0.000426051	0.0357582
	DDX58	2.12719	6.41695	1.81237e-05	0.00325061		OAS3	1.95896	8.42328	3.70025e-08	4.03728e-05		OAS1	1.1896	7.59963	0.0005841	0.0417903
	LINC02154	2.11557	1.37216	0.00103578	0.0360831		PARP14	1.93545	7.27581	1.92926e-05	0.00364608		TRIM14	1.17383	5.8962	3.35032e-06	0.00173381
	TRIM22	2.10299	5.56085	1.84845e-05	0.00327051		LINC02535	1.91657	1.30951	0.000703774	0.0292784		BTN3A2	1.15709	4.12258	0.000232753	0.0278274
	IFIT1	2.09688	7.4606	1.1946e-05	0.00252273		UTRN	1.91154	5.00373	0.00144732	0.0422987		SAMHD1	1.10779	5.3654	0.00048975	0.0379426
	CMPK2	2.09028	4.30234	0.00013303	0.0115167		PARP9	1.90758	7.07786	2.54296e-09	4.16187e-06		ZNF469	1.0984	3.88445	0.000355993	0.0328746
	FGF11	2.08943	0.649815	0.00125956	0.0388948		IFIT2	1.8705	5.8947	0.0011335	0.0371261		LAP3	1.08826	7.36027	2.12052e-05	0.00555279
	EBF1	2.07715	1.20482	0.00176427	0.0474324		DAPP1	1.86248	1.54324	0.000781173	0.0306225		CASP7	1.06967	4.22797	8.58659e-05	0.0154006
	HERC5	2.07019	4.65337	0.00042472	0.0219797		HELZ2	1.85734	6.65237	0.000273763	0.0184762		PHF11	1.0669	5.81291	3.42123e-05	0.00799895
	TENT5A	2.03364	4.81873	1.79972e-10	7.85459e-07		RAPGEF4	1.83933	0.812164	0.000987334	0.0348764		RUNX1	1.01462	5.92706	0.000183789	0.0243065
	SLC5A3	1.98374	7.9382	2.126e-05	0.00363251		LOC102723694	1.8334	1.71746	0.000739782	0.0295016		KLF10	1.00072	5.18083	0.000194126	0.0249961
	LMO7	1.98323	0.967441	0.000965742	0.0353165		CCDC14	1.80695	3.68755	0.00114032	0.0371397		NMNAT1	-1.00107	4.08978	0.000537679	0.0398938
	LOC102723694	1.98096	1.71746	0.000335536	0.0187995		NCOA7	1.80454	4.47521	0.000239387	0.0170238		MELTF	-1.00865	5.51347	0.0003125	0.0314736
	PITPNM3	1.9799	2.78079	1.48159e-06	0.000570543		MX2	1.77782	7.44663	1.22799e-11	4.01952e-08		RHOBTB2	-1.02364	6.79677	0.000548049	0.0400872
	IFIT3	1.97613	7.21097	1.8825e-05	0.00328634		DHRS9	1.74566	2.44911	4.42339e-05	0.00610535		CHST2	-1.04077	6.63934	0.00013479	0.0203403
	PLIN2	1.94572	7.43924	0.000101184	0.00974115		CHROMR	1.73541	1.89631	0.000342595	0.0208632		CDCA4	-1.04092	3.83787	0.000605274	0.042837
	LOC105375855	1.93582	4.4029	5.79993e-08	6.9035e-05		PRG2	1.72958	6.14877	0.000236234	0.0169946		AMDHD2	-1.0667	4.65554	0.000363033	0.0328746
	NR4A2	1.92656	0.577984	0.00188073	0.0491504		STAT1	1.71591	9.23496	4.78749e-08	4.82174e-05		MREG	-1.07588	4.10621	0.000339093	0.0328746
	PARP14	1.92519	7.27581	2.13628e-05	0.00363251		KMO	1.69301	4.07267	0.000336963	0.0207234		SLC7A7	-1.08297	6.94129	0.000533131	0.0398938
	ZCCHC2	1.92083	6.23768	9.54588e-05	0.0094685		TLR4	1.68947	6.43015	0.000119549	0.0112347		MID1IP1	-1.11637	7.37253	0.000135157	0.0203403
	OAS3	1.91884	8.42328	6.75329e-08	7.3684e-05		EIF2AK2	1.68757	7.51642	8.96878e-06	0.00206014		AKR1A1	-1.1249	7.00026	0.000589953	0.0419796
	MMP13	1.91446	1.64197	0.000103479	0.00981772		TRIM34	1.66995	3.82151	4.62311e-06	0.00123531		RBM38	-1.135	6.77724	0.000361665	0.0328746
	CLSTN3	1.89673	2.31131	0.0013638	0.0406747		GCA	1.66404	3.16905	0.00108828	0.0366294		TM4SF19	-1.13628	8.52482	0.000578079	0.0415868
	USP18	1.89162	5.60506	5.65581e-06	0.00154274		FGD2	1.65818	3.45108	0.000125445	0.0115665		RENBP	-1.13923	6.77577	0.000643007	0.0450208
	TIE1	1.85124	4.3903	1.38993e-05	0.00265361		C21orf91	1.64044	1.8747	0.000846979	0.0321071		ADAP1	-1.16396	5.82062	0.000409717	0.035274
	IFIT5	1.85087	4.34817	5.37976e-06	0.00153124		MMP13	1.6189	1.64197	0.00122774	0.0391114		VAC14	-1.17697	7.78021	0.000164294	0.0222934
	OAS2	1.83603	6.00759	6.32691e-06	0.00165676		CCDC88B	1.61261	4.92977	0.000791029	0.0308243		GNPTG	-1.1785	5.68758	0.000126764	0.0197586
	HELZ2	1.817	6.65237	0.000363382	0.019824		EXOSC9	1.56877	3.21506	3.71271e-05	0.00522694		MAP2K2	-1.18219	7.7614	0.000440171	0.0360197
	HERC6	1.80717	4.58239	3.94856e-07	0.000206794		F5	1.54923	2.64252	0.000187811	0.0145504		GPR84	-1.18478	6.70999	5.41429e-05	0.0107246
	DDX60	1.78767	5.23908	0.00149893	0.0430382		TMEM123	1.549	7.80016	0.000520558	0.0249705		CD209	-1.19394	8.99227	0.000156657	0.0218203
	KCNJ1	1.76563	4.28622	3.62635e-07	0.000206434		PLSCR1	1.5461	6.26851	1.25698e-05	0.00269797		TRPM2	-1.1997	8.19919	0.000199566	0.0252335
	IFIH1	1.74697	6.60204	3.55402e-05	0.00500352		ZCCHC2	1.5161	6.23768	0.00183706	0.0487078		FADS1	-1.2098	4.07021	0.000253964	0.0283308
	NPIPB12	1.74021	3.76591	0.000674859	0.0296508		GLIPR1	1.51228	5.15831	0.000531283	0.0251994		FIS1	-1.21921	5.82287	0.000412199	0.035274
	ZNF782	1.68589	0.724995	0.000834439	0.0327364		TCAF2	1.50639	2.79409	0.000929911	0.0337075		FCER1G	-1.22347	10.0316	7.94613e-05	0.0144498
	EIF2AK2	1.68223	7.51642	9.62793e-06	0.00219027		DTX3L	1.49271	6.77944	5.3444e-07	0.00024711		LOC105369983	-1.22392	3.54351	0.000350382	0.0328746
	GCA	1.67363	3.16905	0.00106556	0.03637		ITGA6-AS1	1.45534	4.34141	0.000423094	0.0228908		TRPV2	-1.22696	7.9888	0.000740652	0.0494763
	PARP9	1.64369	7.07786	2.39306e-07	0.000149201		OAS1	1.45143	7.59963	3.019e-05	0.00470569		TYROBP	-1.23468	8.42681	0.000477064	0.0374715
	TCAF2	1.62566	2.79409	0.000403593	0.0213074		TXNIP	1.3952	7.00273	2.71338e-06	0.000806346		ICOSLG	-1.23636	5.04338	0.000231332	0.0278274
	NCOA7	1.59253	4.47521	0.00113974	0.0375631		TRIM5	1.38756	4.57065	0.000683956	0.0289807		CCND3	-1.24616	8.52812	0.000739774	0.0494763
	DTX3L	1.58075	6.77944	1.29556e-07	0.000106017		PLEKHA4	1.37976	4.89609	2.21782e-05	0.00372824		LRP3	-1.24986	4.95542	0.000682154	0.0467615
	MYO10	1.56088	2.30716	5.43198e-05	0.00664681		ZNF326	1.36053	4.45131	0.00104134	0.0358663		THEM6	-1.25664	5.04079	0.000270296	0.0287722
	SNTB2	1.52018	3.08926	8.70622e-05	0.00899172		TAP2	1.32339	5.25681	2.45581e-07	0.000158277		SREBF2	-1.27201	6.19004	0.000175714	0.0234758
	NHSL2	1.50457	2.78842	0.00090629	0.0344943		FCGR3A	1.30781	5.43529	0.0013672	0.0410569		TEX264	-1.27806	6.59931	0.000386169	0.0343953
	TRIM5	1.49764	4.57065	0.00025396	0.0163798		EPHB2	1.27594	3.22294	0.000360823	0.0210904		DNPH1	-1.27808	5.21227	0.000357394	0.0328746
	ITGA6-AS1	1.49149	4.34141	0.000325157	0.0186723		TRIM14	1.27543	5.8962	4.6061e-07	0.000223362		FDPS	-1.28085	6.68214	9.60231e-05	0.0165425
	PRXL2A	1.48854	4.76286	0.00162881	0.044639		IFI35	1.2738	5.33774	0.00141159	0.0419092		UCP2	-1.2863	6.25691	0.000346281	0.0328746
	PLEKHA4	1.48807	4.89609	5.51773e-06	0.0015371		LAP3	1.27211	7.36027	7.26714e-07	0.000306931		WBP2	-1.29185	7.31952	0.000222747	0.0275135
	STAT1	1.47152	9.23496	2.4495e-06	0.000801782		SP110	1.26571	6.07974	0.000145191	0.0125065		PDE4B	-1.29279	2.87142	0.000216834	0.0270382
	TRIM34	1.43349	3.82151	9.7062e-05	0.00952114		ANXA1	1.24792	8.76869	0.0018735	0.0490595		SPNS1	-1.29315	6.69533	9.53783e-05	0.0165425
	CCN3	1.41099	5.74205	0.000666734	0.0296508		MIR3945HG	1.24599	2.52734	0.000631779	0.027758		SIGLEC15	-1.3	5.66972	1.57432e-06	0.00114514
	PLSCR1	1.37679	6.26851	9.74439e-05	0.00952114		CASP1	1.24511	4.1321	0.000352411	0.0209059		EBP	-1.30268	6.35937	0.000277352	0.0292852
	ITPR3	1.35828	5.83062	7.25771e-06	0.00179293		BTN3A2	1.24428	4.12258	7.41497e-05	0.00836933		JUNB	-1.30803	7.66832	0.00019473	0.0249961
	MX2	1.35235	7.44663	1.99672e-07	0.000130715		SNTB2	1.23411	3.08926	0.00131325	0.0403107		CDA	-1.30881	6.98321	0.000258443	0.0283308
	JADE1	1.34889	2.63251	0.000268693	0.0170777		APOL6	1.22286	6.18963	0.000643737	0.0280948		NAA38	-1.30885	4.61282	0.000480807	0.0374715
	MIR3945HG	1.32716	2.52734	0.00029092	0.017851		CASP7	1.19732	4.22797	1.10288e-05	0.00244745		TMEM141	-1.31109	4.05988	0.000395249	0.0347316
	CCND1	1.29619	2.92563	0.0010865	0.0367585		SAFB2	1.17634	5.36922	0.00118264	0.0381902		FDFT1	-1.32559	6.65761	0.000133094	0.0203403
	ADTRP	1.2939	4.29383	0.000719919	0.0305045		MS4A7	1.17071	5.3326	0.000395678	0.0218591		NDUFS7	-1.3324	5.62967	0.000540215	0.0398938
	RUNX1	1.28068	5.92706	2.63295e-06	0.000820792		HNRNPDL	1.17007	7.36758	0.00102441	0.0355458		AGTRAP	-1.33244	5.8235	0.000162794	0.0222934
	OAS1	1.2683	7.59963	0.0002535	0.0163798		LOC105375855	1.159	4.4029	0.00102429	0.0355458		CLIP2	-1.33272	5.41076	3.84027e-06	0.00173381
	H2BC5	1.2455	2.75973	0.000346674	0.0190714		JADE1	1.15688	2.63251	0.00185866	0.0490414		USF2	-1.33375	8.0275	4.65122e-05	0.00982233
	CDC42EP4	1.23178	3.03827	0.000243171	0.0159992		DNAJA1	1.15668	6.62075	0.000195302	0.0149144		PLAU	-1.33415	6.05715	4.52806e-05	0.00971901
	ADGRL1	1.21688	3.35204	0.000335495	0.0187995		ZNF469	1.15039	3.88445	0.00017859	0.0140017		RPS6KB2	-1.35296	5.58924	0.000281428	0.0294778
	SP110	1.19763	6.07974	0.000323	0.0186535		BST2	1.14782	8.12659	0.000176378	0.0140017		CUTA	-1.3535	6.73599	0.000526525	0.0398485
	TXNIP	1.19378	7.00273	5.69731e-05	0.00684357		SAMHD1	1.12582	5.3654	0.000390714	0.0217686		VAT1	-1.358	9.13159	0.000104257	0.0173397
	KLF10	1.19229	5.18083	1.07144e-05	0.00229973		HSPA1B	1.09858	6.00884	0.000498602	0.0246163		AKR7A2	-1.35887	5.97483	0.000146097	0.0212539
	ZNF469	1.19006	3.88445	0.000120836	0.0109111		PHF11	1.09726	5.81291	2.07721e-05	0.00367526		SH3BGRL3	-1.36397	10.3446	0.000449872	0.036136
	BCL6	1.17539	6.85254	0.000214091	0.0145994		ZEB2	1.09005	7.82	0.000917544	0.0334263		MZT2A	-1.3653	4.50534	0.000454884	0.0363159
	LINC02777	1.17437	3.98211	0.00119701	0.0382205		MIOS	1.08929	4.89722	0.000739679	0.0295016		CAPG	-1.36939	10.2296	0.000533722	0.0398938
	SHC3	1.16983	4.80925	0.000494421	0.0242505		TRIM38	1.05099	6.04419	0.000170493	0.0139517		PGLS	-1.37364	6.04311	0.000190925	0.0249961
	TAP2	1.15409	5.25681	7.02709e-06	0.00176934		NMI	1.05057	5.73826	0.000464429	0.0238047		GRK6	-1.37524	6.40173	9.12755e-05	0.0161496
	HSPA6	1.14612	4.3623	0.00100677	0.0358197		RDH10	1.04623	4.03507	0.000669703	0.0285616		NDUFA13	-1.39261	7.27143	0.000268012	0.0287629
	PAM	1.07822	6.3758	0.00163991	0.044639		TDRD7	1.02039	4.79613	0.000479926	0.0240047		CTSH	-1.39495	9.51668	0.000251073	0.0283308
	CASP7	1.07813	4.22797	8.9865e-05	0.00913372		RRN3	1.00442	5.15152	0.000917391	0.0334263		HS3ST2	-1.39781	6.49202	1.01472e-05	0.00379591
	ABL2	1.06513	7.28315	0.00100001	0.0358197		CTSA	-1.00216	9.16344	0.000760132	0.0300636		LOC102723996	-1.40612	4.76404	0.000101291	0.0172234
	TRIM14	1.06218	5.8962	2.72185e-05	0.00417592		ARF5	-1.00347	6.09187	0.00133105	0.0404216		TMEM104	-1.41379	5.35738	0.000228654	0.0278274
	KAZN	1.06131	3.76839	0.00119977	0.0382205		TIMP2	-1.00773	7.21884	0.000910546	0.0333943		TRAPPC2L	-1.41908	5.28243	0.00025633	0.0283308
	KIAA1522	1.04823	4.19487	0.0014003	0.0413934		TBCD	-1.00784	5.86522	0.000413498	0.022558		KIF22	-1.42714	4.15197	0.000310491	0.0314736
	SAMHD1	1.04634	5.3654	0.00102816	0.0360831		NEU1	-1.01006	7.80394	0.00105191	0.0358663		SLC22A18	-1.4272	4.80314	0.000631676	0.0444653
	FNIP2	1.03901	7.51832	0.00127883	0.0391807		BABAM2	-1.01363	5.1555	0.00175969	0.0478113		LGALS1	-1.44203	9.42502	0.000318936	0.0314888
	TRIM38	1.01435	6.04419	0.000298749	0.0179428		SNX8	-1.01454	6.40296	0.00138737	0.0414721		PLAUR	-1.4445	10.7863	0.000505097	0.038449
	RNF213	1.00799	7.93053	0.00119791	0.0382205		PYROXD2	-1.01504	5.79009	0.000741314	0.0295016		ATP6V0C	-1.45343	8.03023	0.000291136	0.0300146
	COX4I1	-1.00031	7.55672	0.000919079	0.0348765		PRDX6	-1.01612	7.3864	0.000741274	0.0295016		TSPAN10	-1.45444	3.28159	0.00013675	0.0203462
	MAEA	-1.0017	5.98459	0.00120855	0.0382995		CYP51A1	-1.01844	5.64605	0.00178878	0.0481235		CKLF	-1.45757	4.72818	1.9539e-05	0.00544307
	CTSA	-1.00197	9.16344	0.000764841	0.0312939		CHST2	-1.02648	6.63934	0.000166172	0.0137372		ACY1	-1.45882	4.53809	0.000250137	0.0283308
	EIF2B2	-1.00262	4.24758	0.000701473	0.0301471		ACO1	-1.02808	5.74563	2.04e-05	0.00365886		SCD	-1.47221	8.17418	6.54827e-05	0.0122481
	BCL3	-1.00463	4.09559	0.0018994	0.0495394		USP30	-1.03227	3.43307	0.00107501	0.0363698		DPM3	-1.49694	3.76289	0.000542359	0.0398938
	LTB4R	-1.01066	5.26062	0.000172331	0.013351		TSC2	-1.03419	5.46728	0.000666152	0.0285266		SLC20A1	-1.53012	9.60053	1.226e-06	0.00107013
	ARHGAP1	-1.01287	6.59252	0.000463413	0.0231582		GNPTG	-1.03532	5.68758	0.000721306	0.0294208		CITED4	-1.53249	4.7787	1.22661e-05	0.00403545
	HPS1	-1.01376	7.18624	0.000743991	0.0308262		SMYD3	-1.03754	4.31649	0.000465877	0.0238047		RASA4B	-1.54535	4.01062	0.000246085	0.0283308
	NDUFA2	-1.01438	4.91703	0.00156269	0.0439562		FAAP100	-1.04032	5.11565	0.00017763	0.0140017		MRPL52	-1.56426	6.54522	3.99187e-05	0.00885857
	PDZD11	-1.0178	5.3073	0.00160566	0.0445502		NDUFAF3	-1.04043	5.15924	0.00187311	0.0490595		OSBP2	-1.57944	3.16312	0.000477977	0.0374715
	PLOD3	-1.03239	7.90353	0.000950358	0.0352625		PNKD	-1.04265	6.63734	0.00158963	0.0444499		MAD2L2	-1.58014	5.471	0.000148601	0.0213806
	SLC26A11	-1.03353	7.67315	0.000258484	0.0165898		SLC7A7	-1.04353	6.94129	0.000837651	0.0319748		PLK3	-1.5864	5.9144	1.14792e-05	0.0039552
	PLD3	-1.03674	7.60022	0.00124726	0.0387595		FMNL1	-1.0509	7.68805	0.000429547	0.022967		ALDH4A1	-1.58658	4.69913	0.000297334	0.030414
	FLOT1	-1.04047	6.59294	0.00168793	0.0455333		RTN4R	-1.05186	4.12669	0.00188288	0.0491087		LDLR	-1.59503	6.49973	4.52752e-06	0.00191222
	SLC25A3	-1.04232	7.79348	0.00124807	0.0387595		TP53INP2	-1.05378	4.89783	0.00037182	0.0215409		RASGEF1C	-1.59885	2.73003	0.00043291	0.0360197
	VPS26B	-1.04257	4.64215	0.000213203	0.0145994		CRYL1	-1.05457	4.25124	0.000438594	0.023148		MVB12A	-1.60565	5.2042	2.26672e-05	0.00570733
	GSTO1	-1.04299	8.9283	0.00167853	0.0454069		NMNAT1	-1.05581	4.08978	0.000280531	0.0187237		ACAT2	-1.6102	5.52351	2.06578e-05	0.00551986
	UROD	-1.04542	6.56159	0.000583247	0.027176		OXLD1	-1.05614	3.29529	0.00167581	0.0462897		ERCC1	-1.63908	7.22611	0.000146001	0.0212539
	RPL7A	-1.04549	9.27794	0.00147805	0.0428143		NUCB1	-1.05696	8.72921	0.00141788	0.0419518		C9orf16	-1.66351	5.88273	1.91365e-05	0.00544307
	EEF1B2	-1.04707	7.81065	0.000410518	0.0214996		DGAT1	-1.05866	5.97482	0.00163166	0.0452611		WDR25	-1.67443	2.50893	0.000364073	0.0328746
	CACNA2D4	-1.04746	5.13508	0.000479278	0.0237697		MDH2	-1.0624	7.72909	0.00125905	0.0397224		ALKBH7	-1.6746	5.11103	0.000200434	0.0252335
	ARHGEF3	-1.04882	5.08109	0.00019116	0.0139048		MYL5	-1.06329	4.30328	0.000350959	0.0209059		MSMO1	-1.68013	5.21822	5.63935e-06	0.00230737
	ATG7	-1.04962	6.67844	0.000777542	0.0314544		BTG2	-1.06478	5.48429	5.82693e-05	0.00710842		MVD	-1.68225	4.52604	3.54738e-06	0.00173381
	CHMP4A	-1.04968	4.54199	0.0001367	0.0115167		TPCN1	-1.06486	6.16835	0.00116321	0.0376978		ETHE1	-1.69193	6.6509	0.000245215	0.0283308
	NAGPA	-1.0503	4.24572	0.00140054	0.0413934		VPS37C	-1.06672	6.26516	0.000104769	0.0105131		CST7	-1.71811	7.70705	2.23144e-05	0.00570733
	VPS11	-1.05562	5.56773	0.000551067	0.0262368		ANXA11	-1.06874	8.34991	0.000737798	0.0295016		MPND	-1.72107	4.56251	0.000729084	0.0492056
	COX7A2	-1.06102	6.40944	0.000851648	0.0331864		MELTF	-1.06899	5.51347	0.000140902	0.012387		DCXR	-1.75946	4.44359	0.00012528	0.0197586
	SLC25A6	-1.06119	8.15977	0.00134884	0.0403204		FPGS	-1.07593	5.6724	0.00159222	0.0444499		ERG28	-1.76621	3.6866	1.23286e-05	0.00403545
	TCF25	-1.06256	6.67123	0.000402377	0.0213074		HMGCL	-1.07635	5.63129	0.000666703	0.0285266		ELOB	-1.7874	6.67612	5.08937e-05	0.0103718
	CD37	-1.06335	7.19608	0.000952896	0.0352625		ACSS2	-1.08005	5.61393	0.00102424	0.0355458		HSD17B14	-1.79821	2.75547	7.46373e-05	0.0137637
	PARVB	-1.06755	4.78262	0.00162979	0.044639		UBXN6	-1.08094	7.20838	0.00120461	0.0386569		SLC43A2	-1.81788	4.23671	1.38995e-06	0.00113741
	BRI3	-1.06759	8.41624	0.000968352	0.0353165		ECM1	-1.08397	7.2938	0.000503456	0.02466		CCL5	-1.85732	7.16015	0.000438523	0.0360197
	SRA1	-1.06955	5.31927	0.00183739	0.0486982		SIRT2	-1.08961	6.90912	0.00109922	0.0367868		CCL4L2	-1.87622	2.83548	0.000319866	0.0314888
	DGAT1	-1.0703	5.97482	0.00149043	0.0428884		RHOBTB2	-1.09025	6.79677	0.000237786	0.0170128		TSPAN33	-1.88563	5.23082	1.14674e-05	0.0039552
	KLHDC3	-1.07058	7.3072	0.00160171	0.0445502		ATG7	-1.09244	6.67844	0.000464693	0.0238047		SLIT3	-1.88861	3.87024	3.78697e-06	0.00173381
	SNX8	-1.07246	6.40296	0.000755396	0.0311019		SPRYD3	-1.09253	5.31165	0.00178998	0.0481235		GATD3A	-1.91911	2.35856	0.000403386	0.034977
	DAGLB	-1.07568	4.43054	0.00114184	0.0375631		PCK2	-1.09437	6.48417	0.000967112	0.0345024		PTCRA	-1.9391	4.17258	5.56992e-05	0.0107246
	MOSPD3	-1.0798	6.43072	0.001637	0.044639		C19orf53	-1.09598	6.31176	0.00143416	0.042071		CD300LB	-1.95556	4.21403	2.65078e-07	0.000289222
	RPS2	-1.09214	9.69461	0.000824637	0.032521		MICAL1	-1.09693	4.37413	0.000851198	0.0321174		QPCTL	-1.99908	4.78564	1.62087e-05	0.00471601
	RPS13	-1.0966	7.82939	0.00101072	0.0358629		MID1IP1	-1.09857	7.37253	0.000171815	0.0139725		SNAI1	-2.13789	4.17788	0.000401921	0.034977
	FBXW5	-1.10325	6.44734	0.000608869	0.027943		GGT1	-1.10226	6.31057	0.00158107	0.0444499		CLEC10A	-2.14478	2.94787	3.75141e-05	0.00851891
	ACSS2	-1.10461	5.61393	0.000819497	0.0325142		CLCN7	-1.10272	6.95456	0.000224552	0.0166105		TARP	-2.15471	3.79106	4.26078e-08	5.57864e-05
	GUK1	-1.10717	7.0249	0.000956462	0.0352625		DPP7	-1.10482	7.20995	0.000592136	0.026642		OLIG1	-2.15576	3.82998	4.12198e-08	5.57864e-05
	FCSK	-1.10963	4.04807	0.000386964	0.0206639		ANKRD39	-1.10601	3.926	0.00139102	0.0414866		RNA18SN3	-2.17602	11.6215	0.000261815	0.0283308
	VAC14	-1.11037	7.78021	0.000374327	0.020169		CCDC22	-1.10624	5.9709	0.000988249	0.0348764		RNA18SN2	-2.17602	11.6215	0.000261821	0.0283308
	EDEM2	-1.11292	6.69858	0.000494531	0.0242505		SMDT1	-1.10683	4.02548	0.000760439	0.0300636		MARCO	-2.19161	4.72511	9.95124e-09	2.17153e-05
	OXLD1	-1.11304	3.29529	0.00115686	0.0377255		ABHD17A	-1.1087	6.93783	0.000837083	0.0319748		TUBA1A	-2.22636	7.20025	1.53802e-06	0.00114514
	GPR84	-1.11674	6.70999	0.000142593	0.0118162		IDH2	-1.11079	7.05413	0.000695335	0.0291796		RNA28SN3	-2.30686	11.4202	0.000362741	0.0328746
	IL16	-1.11797	5.0041	0.000342502	0.0190684		UQCRC1	-1.11204	8.23901	0.00177317	0.047916		FADS2	-2.36524	4.6911	0.000360734	0.0328746
	HMGCL	-1.11983	5.63129	0.000428906	0.0221089		BCKDK	-1.11397	6.85941	0.00112803	0.0371261		VWF	-2.46471	4.66449	0.000389821	0.034486
	PCK2	-1.12267	6.48417	0.000731958	0.0306938		KLHDC3	-1.11683	7.3072	0.000996159	0.035061		ZMYND15	-2.49022	2.98387	2.59363e-05	0.00628858
	KATNB1	-1.12775	4.38066	0.00163059	0.044639		RAB4B	-1.11814	4.56341	0.00160134	0.0446093		TMEM97	-2.51824	1.85012	4.48818e-05	0.00971901
	COX8A	-1.12789	6.88118	0.00103622	0.0360831		MAP2K2	-1.11983	7.7614	0.000856473	0.0322236		MMP10	-2.58825	7.86167	0.000114707	0.0183153
	NTPCR	-1.12983	5.07403	0.000179725	0.013681		CSF1R	-1.12082	7.72304	0.000902184	0.0332987		OSM	-2.61403	4.68724	9.20358e-10	3.01256e-06
	PSMB10	-1.12993	5.29134	0.00107214	0.03637		BTBD6	-1.12236	5.3249	0.000567923	0.0260372		CCL1	-2.6211	3.65302	1.54178e-05	0.00458784
	MZT2B	-1.13097	6.01762	0.00177502	0.0475262		MFNG	-1.1227	6.83077	0.000919076	0.0334263		KRT3	-2.65552	1.95227	0.000376761	0.0337872
	SIRT2	-1.13242	6.90912	0.000712947	0.0304059		BCAS3	-1.12397	2.80781	0.00150065	0.0428996		DHCR7	-2.67503	4.5236	1.11323e-05	0.0039552
	APEH	-1.13374	7.07561	0.00110105	0.0369643		ASMTL	-1.12506	4.43899	0.00159059	0.0444499		RNA28SN1	-2.71903	13.1463	0.000498558	0.0383978
	UCP2	-1.13484	6.25691	0.0015609	0.0439562		SULT1A1	-1.13138	6.56408	0.000287322	0.0188096		RNA45SN2	-2.77196	7.25857	0.000449566	0.036136
	GLMP	-1.13722	6.47455	0.000555259	0.0262608		UBL7	-1.13153	5.28621	0.00176394	0.0478164		PTGES	-2.92769	2.45291	0.000702091	0.0478775
	YIF1A	-1.13959	5.35447	0.00176805	0.0474366		RFNG	-1.13601	3.71029	0.000530614	0.0251994		WIPF3	-3.80226	0.813664	6.90259e-06	0.00272071
	GPSM3	-1.14617	6.55065	0.00107122	0.03637		LMBR1L	-1.13646	4.00709	0.00128622	0.0399064		GGT5	-3.94255	0.31684	5.00501e-05	0.0103718
	EBP	-1.14929	6.35937	0.00130967	0.0396332		AKR1A1	-1.1365	7.00026	0.00051947	0.0249705
	USP30	-1.15201	3.43307	0.000333843	0.0187995		PFKL	-1.1372	8.14961	0.000443754	0.023148
	DCTN3	-1.15305	5.07581	0.00184442	0.0487269		PARVB	-1.13988	4.78262	0.000731861	0.0295016
	C2	-1.15529	7.27227	0.00053038	0.0254369		EIF3F	-1.14292	6.05811	0.0018137	0.0483641
	WBP2	-1.15584	7.31952	0.000931202	0.0350198		ITGA5	-1.14293	9.7963	0.00101205	0.0355248
	ATP5MC2	-1.15599	6.71294	0.000600626	0.0278865		MREG	-1.14374	4.10621	0.000141909	0.012387
	IGFLR1	-1.15615	4.12855	0.000674089	0.0296508		SEMA4C	-1.14398	7.25314	2.51983e-05	0.00412401
	RNPEPL1	-1.16037	5.20835	0.000687474	0.029904		PRSS36	-1.1491	4.28634	0.000848473	0.0321071
	PRAM1	-1.16322	6.09876	0.00086915	0.0333718		BRI3	-1.14959	8.41624	0.000387684	0.0216921
	ASMTL	-1.16631	4.43899	0.00121103	0.0382995		CD300A	-1.15025	7.68774	0.000200817	0.0151983
	ANKRD39	-1.16727	3.926	0.000858234	0.0333438		LAT	-1.15095	8.04186	0.000977726	0.0347019
	COPE	-1.17032	7.58136	0.00181984	0.0484293		GPR84	-1.15237	6.70999	8.52927e-05	0.00907917
	CAPNS1	-1.17091	8.43284	0.00112476	0.0372821		RENBP	-1.15672	6.77577	0.000533128	0.0251994
	UQCRC1	-1.17676	8.23901	0.000961485	0.0352625		GUK1	-1.15706	7.0249	0.000556806	0.0257606
	MFNG	-1.17807	6.83077	0.000523748	0.0252112		HM13	-1.15827	9.86074	0.00104618	0.0358663
	ERCC2	-1.18089	5.12455	0.00148864	0.0428884		MZT2B	-1.15852	6.01762	0.00134502	0.0404837
	ATPAF2	-1.18276	4.55257	0.000750416	0.0309943		RPL8	-1.15895	9.94669	0.000859842	0.0322576
	CCDC167	-1.18468	5.54196	0.000605675	0.0279229		PROCR	-1.16019	7.3255	0.00102894	0.0355458
	PNKP	-1.189	4.81714	0.000939335	0.0351392		DHPS	-1.16046	5.54655	0.00145214	0.0423105
	DHRS7B	-1.19214	3.18308	0.00120622	0.0382995		SLC9A3R1	-1.16048	7.09391	0.000931958	0.0337075
	RAB37	-1.1922	4.75524	0.000949864	0.0352625		ACOX3	-1.16303	4.72598	0.000429765	0.022967
	RPS29	-1.19247	6.93499	0.00127411	0.0391807		TAGLN2	-1.16448	9.87301	0.00122355	0.0391114
	RPL35	-1.19269	7.90994	0.000445843	0.0228919		CIB1	-1.16487	6.91227	0.000949088	0.034045
	GABARAP	-1.19496	7.667	0.00116375	0.0377255		AP2S1	-1.16678	8.02487	0.00148139	0.0425937
	GAA	-1.19675	7.05836	4.63181e-05	0.00588779		PLAU	-1.16765	6.05715	0.00033768	0.0207234
	DHRS1	-1.1999	4.06779	0.000672301	0.0296508		MAP1S	-1.17099	7.48125	0.000675192	0.0287022
	P2RX4	-1.2058	6.47433	3.33412e-05	0.00474497		TBC1D10A	-1.17167	3.54207	0.00132134	0.0403272
	RAB4B	-1.20646	4.56341	0.000742427	0.0308262		SH3PXD2B	-1.17665	5.74747	0.0014867	0.0425937
	MMP2	-1.20651	7.25639	1.23441e-05	0.00254664		EHMT2	-1.17895	5.99517	0.000952894	0.0340881
	CORO7	-1.20804	7.05989	0.00104533	0.0362878		FCER1G	-1.18156	10.0316	0.000136489	0.012272
	UBA52	-1.20808	8.90852	0.000572208	0.0268283		SELPLG	-1.18824	4.96112	0.00010878	0.0106288
	MAP2K2	-1.21217	7.7614	0.00031981	0.0186535		FXYD6	-1.18833	3.77219	0.00166832	0.0461804
	SMDT1	-1.21904	4.02548	0.000267069	0.0170573		TMEM120A	-1.18906	5.14292	0.00173873	0.0475266
	USF2	-1.22049	8.0275	0.000188006	0.013829		CPNE1	-1.18909	6.82114	0.000903925	0.0332987
	DPP7	-1.22238	7.20995	0.000152994	0.0123651		SUMF2	-1.18933	6.92782	0.000297218	0.0192925
	EEF1G	-1.22496	9.80086	0.00102399	0.0360831		ZNHIT1	-1.19842	6.55947	0.00133975	0.0404216
	RPS18	-1.22607	10.1238	0.00157407	0.0440369		MOSPD3	-1.19986	6.43072	0.00047393	0.023866
	CSF1R	-1.22703	7.72304	0.000292327	0.017851		GPX1	-1.20014	9.2468	0.00110679	0.0368596
	RPS9	-1.2293	8.78037	0.00131171	0.0396332		SLX1A	-1.20298	6.04656	0.00173113	0.0474177
	CCND3	-1.22992	8.52812	0.000866598	0.0333717		NDUFA11	-1.20546	6.69556	0.00131407	0.0403107
	NAA38	-1.23072	4.61282	0.00109173	0.0368402		SLC25A29	-1.20887	5.33907	2.19487e-05	0.00372824
	LST1	-1.23472	6.52573	0.00113271	0.0374509		IL32	-1.20947	5.6663	0.00186905	0.0490595
	MZT2A	-1.23488	4.50534	0.00153938	0.0436257		TYROBP	-1.20984	8.42681	0.000615035	0.0274835
	SULT1A1	-1.23555	6.56408	8.0576e-05	0.00854815		THEM6	-1.21131	5.04079	0.000434739	0.0231384
	ARF5	-1.23595	6.09187	9.13479e-05	0.00920013		BCKDHA	-1.21454	6.78523	0.00125906	0.0397224
	FMNL1	-1.23863	7.68805	3.6562e-05	0.00509261		P2RX1	-1.22147	6.23198	5.47329e-07	0.00024711
	PDE4B	-1.24162	2.87142	0.000455254	0.0230646		VAC14	-1.22205	7.78021	9.29051e-05	0.00973125
	IDH2	-1.24254	7.05413	0.00015856	0.0124819		COX8A	-1.22888	6.88118	0.000357131	0.0209682
	TAGLN2	-1.24264	9.87301	0.000573737	0.0268283		ALDH3B1	-1.22906	5.86957	0.000498761	0.0246163
	EIF3F	-1.24359	6.05811	0.000733763	0.0306938		WDR83OS	-1.23187	6.00397	0.000286601	0.0188096
	RPL37A	-1.24461	8.66965	0.00138386	0.0411793		GPR157	-1.23489	4.52026	4.47654e-05	0.00610535
	RPS3A	-1.24571	9.15354	0.000569611	0.026827		FDPS	-1.2349	6.68214	0.000166824	0.0137372
	TMEM163	-1.24666	5.20042	0.00118528	0.0380364		ITGAX	-1.23637	9.28729	0.000570738	0.0260372
	GGT1	-1.25138	6.31057	0.000359729	0.0197069		EXOSC4	-1.2372	5.53417	0.000547321	0.0256849
	RPS10	-1.25183	9.13435	0.0015152	0.043241		ATG2A	-1.23815	5.40057	0.000447295	0.023148
	CTSD	-1.25242	12.8142	0.00130444	0.0396332		NUDT22	-1.23876	4.54823	0.000934773	0.0337162
	CYBA	-1.25501	8.18403	0.00116407	0.0377255		DCTN3	-1.24299	5.07581	0.000790582	0.0308243
	PCYT2	-1.25522	4.46726	0.00110097	0.0369643		NDUFA13	-1.24761	7.27143	0.00105012	0.0358663
	MIEN1	-1.25536	4.56535	0.00098884	0.0358197		GRAMD1A	-1.25057	5.28849	0.000253239	0.0175454
	FDFT1	-1.25738	6.65761	0.000289958	0.017851		GAA	-1.25143	7.05836	2.03994e-05	0.00365886
	CCNB2	-1.25842	2.75628	0.00131374	0.0396332		ALOX5AP	-1.25274	9.6039	0.00082555	0.0316977
	RPL29	-1.2589	9.22352	0.000465989	0.0231984		FIS1	-1.25358	5.82287	0.000282013	0.0187237
	FIS1	-1.25903	5.82287	0.000277385	0.0174606		AMDHD2	-1.2537	4.65554	3.19191e-05	0.00474905
	ASL	-1.25932	6.3301	0.000682999	0.0298542		TMEM141	-1.2538	4.05988	0.000694895	0.0291796
	RPS19	-1.25934	8.9619	0.00105692	0.03637		LRRC25	-1.25441	6.45121	0.00105489	0.0358745
	SREBF2	-1.26025	6.19004	0.00020832	0.0145544		OPLAH	-1.25627	4.89245	0.000383429	0.0215657
	BCKDHA	-1.26109	6.78523	0.0008351	0.0327364		TEX264	-1.25906	6.59931	0.000469076	0.0238047
	SELPLG	-1.26252	4.96112	4.61559e-05	0.00588779		USF2	-1.25952	8.0275	0.000116794	0.011081
	RPS6KB2	-1.26261	5.58924	0.000704575	0.0301471		PGAP3	-1.2606	2.97056	0.00181289	0.0483641
	ALOX5AP	-1.26506	9.6039	0.00073713	0.0307365		RPS6KB2	-1.26134	5.58924	0.000688999	0.0291002
	TOM1	-1.27065	6.37983	0.000216761	0.0147049		GABARAP	-1.26354	7.667	0.000602031	0.0269945
	SMPD1	-1.27156	6.05284	0.000287588	0.0178455		TAX1BP3	-1.26382	5.68106	0.000822995	0.0316926
	RBM38	-1.27193	6.77724	6.9742e-05	0.00784399		YIF1A	-1.26658	5.35447	0.000520656	0.0249705
	GPX1	-1.27269	9.2468	0.000555583	0.0262608		SIGLEC15	-1.26843	5.66972	2.77137e-06	0.000806346
	ABHD17A	-1.27369	6.93783	0.000134807	0.0115167		GET3	-1.27009	6.12889	0.000656202	0.0284492
	SPNS1	-1.27657	6.69533	0.000119227	0.0108405		LRP3	-1.27202	4.95542	0.000551416	0.0257211
	UBL7	-1.27719	5.28621	0.000456545	0.0230646		RIN3	-1.27564	6.65047	0.000624899	0.0276337
	SCAND1	-1.27964	4.89305	0.00106653	0.03637		PGLS	-1.27672	6.04311	0.000508901	0.0247697
	SIGLEC15	-1.27986	5.66972	2.6319e-06	0.000820792		FKBP8	-1.27839	8.01226	0.000532954	0.0251994
	NDUFA11	-1.2826	6.69556	0.000654373	0.0294423		SMPD1	-1.27932	6.05284	0.000257495	0.0176039
	NCF4	-1.28642	7.62725	1.91019e-07	0.000130715		S100A6	-1.28085	9.60558	0.000841148	0.032015
	MXD4	-1.28776	5.88626	0.000667762	0.0296508		SPNS1	-1.28373	6.69533	0.000106899	0.0105235
	WDR83OS	-1.28936	6.00397	0.000159205	0.0124819		DANCR	-1.28693	2.88655	0.00112974	0.0371261
	RPL18	-1.29321	8.53461	0.00124249	0.0387595		DGCR6L	-1.2884	4.53774	0.00189537	0.0493361
	VPS28	-1.29381	6.00773	0.000513163	0.0247928		C7orf50	-1.29183	5.45559	0.000664728	0.0285266
	GRK6	-1.29398	6.40173	0.000230408	0.0154025		BATF3	-1.29621	3.50813	0.00188098	0.0491087
	RPS21	-1.29433	7.30004	0.000321485	0.0186535		PCYT2	-1.29633	4.46726	0.000707623	0.0292784
	RPP25L	-1.29545	3.23042	0.000933468	0.0350198		KATNB1	-1.29932	4.38066	0.000279333	0.0187237
	JUNB	-1.29597	7.66832	0.000224989	0.0151844		NDUFS7	-1.30088	5.62967	0.000731347	0.0295016
	TMEM106C	-1.2963	3.00832	0.000959442	0.0352625		SLC43A1	-1.30241	5.0247	0.000885558	0.0330331
	CIDEB	-1.29704	4.98463	7.23965e-05	0.00796544		TRPV2	-1.30377	7.9888	0.000345458	0.0209059
	ATP6V0B	-1.29709	8.64353	0.0014265	0.0418771		GALK1	-1.30695	4.89089	0.00126323	0.0397583
	VWA5A	-1.29798	7.03738	1.12274e-06	0.000474196		CXCL16	-1.30738	6.29366	0.000338716	0.0207234
	RPL36	-1.29811	8.3219	0.00104764	0.0362878		GPR108	-1.30963	7.26463	0.000712096	0.0293191
	NAA10	-1.30089	5.83119	0.00118027	0.0380364		VPS28	-1.31132	6.00773	0.000418172	0.0227183
	GNPTG	-1.30923	5.68758	2.40514e-05	0.00382646		PRAM1	-1.31242	6.09876	0.000176606	0.0140017
	TEX264	-1.31269	6.59931	0.000276533	0.0174606		S100B	-1.31584	2.14897	0.00131857	0.0403272
	CCDC22	-1.31674	5.9709	0.000103445	0.00981772		APRT	-1.31873	6.0372	0.000327268	0.0204044
	ALDH3B1	-1.32083	5.86957	0.000201089	0.0142316		RPS5	-1.32016	8.42511	0.00127703	0.0399064
	PGLS	-1.32737	6.04311	0.000315098	0.0185837		DENND3	-1.32422	5.9779	0.000403336	0.0221358
	RPL8	-1.33202	9.94669	0.00013652	0.0115167		RBM38	-1.32646	6.77724	3.35127e-05	0.00487535
	AGTRAP	-1.33772	5.8235	0.000158265	0.0124819		MZT2A	-1.327	4.50534	0.000652892	0.0283997
	VAT1	-1.3385	9.13159	0.000130447	0.0115167		NIPSNAP1	-1.32868	4.60421	0.00123717	0.039221
	CDA	-1.34146	6.98321	0.00018608	0.013829		ADAP1	-1.33254	5.82062	5.79594e-05	0.00710842
	AKR7A2	-1.34327	5.97483	0.000182376	0.0137233		WBP2	-1.33291	7.31952	0.000141912	0.012387
	S100A6	-1.34731	9.60558	0.000455186	0.0230646		AGBL5	-1.33481	3.36665	0.000488874	0.0243377
	RPLP2	-1.35266	7.97323	0.00076339	0.0312939		CAPG	-1.33846	10.2296	0.000705017	0.0292784
	ABTB1	-1.35275	4.30256	0.000715977	0.030436		OTUB2	-1.3461	3.26828	0.0012364	0.039221
	EGFL7	-1.35294	3.58393	0.000546461	0.0261125		RASA4B	-1.34629	4.01062	0.00128611	0.0399064
	SH3BGRL3	-1.35353	10.3446	0.000496437	0.0242532		TRPM2	-1.34886	8.19919	3.08927e-05	0.00474905
	P2RY6	-1.35433	2.78188	0.00124926	0.0387595		TRAPPC2L	-1.35154	5.28243	0.000480352	0.0240047
	MPG	-1.35539	6.83006	0.000293131	0.017851		TMEM256	-1.35184	3.52752	0.000336269	0.0207234
	SMIM29	-1.35555	4.44172	0.00111898	0.0372821		WARS1	-1.35311	8.2261	0.000591067	0.026642
	AKR1A1	-1.35727	7.00026	3.84382e-05	0.0052976		PAQR8	-1.35504	3.97893	0.000618614	0.0275494
	MICAL1	-1.36082	4.37413	4.82061e-05	0.00606887		LAT2	-1.3586	7.66107	0.00160943	0.0447395
	SDHAF4	-1.36102	2.59776	0.00158057	0.0441246		CD209	-1.35979	8.99227	1.80223e-05	0.00352189
	TMEM147	-1.36378	5.91147	0.000703606	0.0301471		SLC25A1	-1.36213	5.1337	0.000978003	0.0347019
	CORO1B	-1.36624	7.13066	0.000187335	0.013829		JUNB	-1.36221	7.66832	0.00010686	0.0105235
	LDLR	-1.37466	6.49973	7.19951e-05	0.00796544		FDFT1	-1.36597	6.65761	8.41235e-05	0.00907917
	TRPM2	-1.37641	8.19919	2.17105e-05	0.00364431		HS3ST2	-1.3664	6.49202	1.57223e-05	0.00321644
	MVD	-1.37689	4.52604	0.000137219	0.0115167		GRK6	-1.36664	6.40173	0.000100736	0.0103853
	RPL18A	-1.37931	8.80165	0.00157394	0.0440369		NDUFS8	-1.3692	5.7551	0.00131465	0.0403107
	RENBP	-1.38202	6.77577	3.9808e-05	0.00537326		C5AR2	-1.37186	7.14637	5.13312e-05	0.00677924
	APRT	-1.3942	6.0372	0.000154637	0.0124209		TBC1D17	-1.3736	4.4766	2.8338e-05	0.00452475
	CD300LB	-1.39611	4.21403	0.000196942	0.0140905		PDE4B	-1.37438	2.87142	8.47637e-05	0.00907917
	FDPS	-1.39752	6.68214	2.28907e-05	0.00377389		DHRS1	-1.37943	4.06779	9.67589e-05	0.0100545
	MVK	-1.39952	3.21272	0.000924194	0.0348765		NUBP2	-1.40418	4.14733	0.00113995	0.0371397
	TRPV2	-1.3997	7.9888	0.000127815	0.0113842		VAT1	-1.40631	9.13159	5.98326e-05	0.00710842
	ATP6V0C	-1.40446	8.03023	0.000458016	0.0230646		TREM2	-1.40663	7.41888	0.000354473	0.0209059
	TKFC	-1.40683	3.40282	0.000286749	0.0178455		ATP6V0C	-1.40852	8.03023	0.000439374	0.023148
	PGAP3	-1.40715	2.97056	0.000631485	0.0286805		NUDT16L1	-1.41145	4.42062	0.000137023	0.012272
	ANTKMT	-1.40724	2.70308	0.00141269	0.0416584		CTSH	-1.41357	9.51668	0.000208741	0.0156174
	RPL13	-1.40811	9.65926	0.00163675	0.044639		ATP5F1D	-1.41496	5.82014	0.000905395	0.0332987
	TMEM120A	-1.41488	5.14292	0.000230572	0.0154025		FADS1	-1.4236	4.07021	1.98998e-05	0.00365886
	SPRY1	-1.41787	2.19643	0.00105535	0.03637		SNRPN	-1.42594	4.14983	0.00110139	0.0367868
	GFUS	-1.41956	5.56516	0.000377807	0.020273		CDA	-1.43266	6.98321	6.71726e-05	0.0077831
	PCYOX1L	-1.42476	4.38172	0.000155582	0.0124209		ABTB1	-1.43427	4.30256	0.000323721	0.0203773
	CTSH	-1.4303	9.51668	0.000176917	0.013546		TREM1	-1.4406	8.99321	0.000159657	0.0133999
	CD22	-1.433	2.81559	7.40828e-05	0.00808306		MVD	-1.44207	4.52604	6.00044e-05	0.00710842
	NDUFS7	-1.43525	5.62967	0.000213475	0.0145994		EBP	-1.44235	6.35937	6.07996e-05	0.00710842
	TDRKH	-1.43663	2.5705	0.000343969	0.0190684		SH3BGRL3	-1.44283	10.3446	0.000212023	0.0157728
	AP2S1	-1.44013	8.02487	9.83386e-05	0.00953739		SREBF2	-1.44676	6.19004	2.17958e-05	0.00372824
	HSD17B14	-1.4413	2.75547	0.0014444	0.0421191		ZNF524	-1.44956	4.32615	0.000566047	0.0260372
	RPS5	-1.44257	8.42511	0.000452247	0.0230646		LPCAT4	-1.4507	4.41122	8.12799e-05	0.00894284
	LGALS12	-1.44724	4.88203	0.000365727	0.0198691		RAB37	-1.45094	4.75524	6.02135e-05	0.00710842
	HS3ST2	-1.45301	6.49202	4.81381e-06	0.0014006		PMM1	-1.45135	4.09546	0.000554743	0.0257562
	FCGRT	-1.45389	8.61479	6.99301e-05	0.00784399		KIF22	-1.45546	4.15197	0.000231986	0.0169222
	ERCC1	-1.45926	7.22611	0.00068405	0.0298542		TREML3P	-1.45894	3.15368	0.00190248	0.0493906
	NDUFS8	-1.45976	5.7551	0.000658525	0.0295276		CD4	-1.46176	6.99608	5.45302e-05	0.00701622
	FIBP	-1.46188	5.25057	0.00017634	0.013546		DNPH1	-1.46346	5.21227	4.79237e-05	0.00646872
	NDUFA13	-1.46244	7.27143	0.000135212	0.0115167		CLIP2	-1.46392	5.41076	4.39345e-07	0.000221244
	RHBDD2	-1.4625	5.13335	0.000863284	0.0333717		CCND3	-1.46613	8.52812	7.88324e-05	0.00874706
	FXYD6	-1.46628	3.77219	0.00014354	0.0118199		TMEM104	-1.4709	5.35738	0.000131491	0.0120392
	CCDC159	-1.46816	3.08147	0.00151589	0.043241		JOSD2	-1.48028	5.18357	0.000573025	0.0260508
	NDUFB7	-1.47088	5.67681	0.000413385	0.0215547		LGALS12	-1.48216	4.88203	0.000256514	0.0176039
	B3GNT8	-1.47248	4.06593	0.000132891	0.0115167		TESC	-1.4827	4.35973	0.00133987	0.0404216
	ACP2	-1.48632	4.34229	0.00166948	0.0453294		C11orf68	-1.48451	3.75835	0.00141944	0.0419518
	CITED4	-1.48741	4.7787	2.42569e-05	0.00382646		MLST8	-1.48677	5.15117	0.000302067	0.0192925
	MRPL52	-1.49019	6.54522	8.99908e-05	0.00913372		MMP14	-1.49393	6.23866	0.00190501	0.0493906
	MSMO1	-1.49067	5.21822	5.42274e-05	0.00664681		DMAC1	-1.49947	2.62702	0.00028315	0.0187237
	TMEM141	-1.49116	4.05988	7.57706e-05	0.00819888		PLAUR	-1.50184	10.7863	0.000305605	0.0194237
	FCER1G	-1.49442	10.0316	1.70034e-06	0.000636074		UCP2	-1.50296	6.25691	3.24563e-05	0.00477472
	ATP6V0D1	-1.49646	8.04811	0.000649953	0.0293443		LGALS1	-1.50389	9.42502	0.000178583	0.0140017
	ZMAT5	-1.49719	3.54197	0.000245515	0.0160726		CUTA	-1.50507	6.73599	0.000123471	0.0114653
	JOSD2	-1.50352	5.18357	0.000488448	0.024133		ABHD14B	-1.50987	5.34544	0.000382345	0.0215657
	GPR183	-1.50883	4.85612	0.000112868	0.0104807		HAGHL	-1.52384	3.43825	0.000248756	0.0174169
	DGCR6L	-1.51069	4.53774	0.000320199	0.0186535		FZD1	-1.52615	3.09247	0.00108459	0.0365992
	DNPH1	-1.52741	5.21227	2.47367e-05	0.00385569		SLC22A18	-1.5293	4.80314	0.00025815	0.0176039
	MCRIP1	-1.52752	5.0233	0.00131777	0.0396633		NT5DC2	-1.53969	6.82353	0.00039333	0.0218215
	GET3	-1.53224	6.12889	4.62404e-05	0.00588779		MYBPH	-1.54074	8.0753	0.00145419	0.0423105
	MELTF	-1.53335	5.51347	8.81613e-08	8.8792e-05		PLK3	-1.54115	5.9144	1.94933e-05	0.00364608
	CORO1A	-1.53479	9.11284	0.000210096	0.0145544		FAM89B	-1.54135	5.6843	0.00168318	0.0463956
	ETHE1	-1.5459	6.6509	0.000774718	0.0314544		ICAM1	-1.54228	9.29358	0.000115119	0.0110019
	ACY1	-1.55122	4.53809	0.000116878	0.0107013		S100A9	-1.54259	9.51699	0.000147797	0.0125656
	GAMT	-1.55911	5.08699	0.000725664	0.0306488		RPP25L	-1.54579	3.23042	8.1964e-05	0.00894296
	TNNI2	-1.56018	2.2126	0.000668252	0.0296508		AKR7A2	-1.54753	5.97483	1.73463e-05	0.00344113
	CFP	-1.56585	6.05324	6.22331e-05	0.00727516		MRPL52	-1.55417	6.54522	4.45907e-05	0.00610535
	HAGHL	-1.56878	3.43825	0.000194712	0.0140075		GAMT	-1.55892	5.08699	0.000708872	0.0292784
	S100B	-1.57071	2.14897	0.00030697	0.0182689		PHPT1	-1.56273	4.4367	0.00110919	0.0368596
	CRYL1	-1.57897	4.25124	3.5854e-07	0.000206434		C9orf16	-1.56565	5.88273	5.46593e-05	0.00701622
	TSPAN33	-1.58064	5.23082	0.000210077	0.0145544		LILRA1	-1.57276	4.87466	0.00127969	0.0399064
	CD4	-1.58082	6.99608	1.39845e-05	0.00265361		AGTRAP	-1.5743	5.8235	9.81012e-06	0.00221455
	TYROBP	-1.5815	8.42681	9.33756e-06	0.00218315		CITED4	-1.57636	4.7787	7.28295e-06	0.00170278
	BCAS3	-1.58485	2.80781	2.3059e-05	0.00377389		MAD2L2	-1.58823	5.471	0.000137783	0.012272
	TSPAN10	-1.62355	3.28159	3.22259e-05	0.00467832		CAMK1	-1.59169	7.14248	0.00109162	0.0366475
	CAPG	-1.63155	10.2296	4.19536e-05	0.00560509		SDHAF4	-1.60035	2.59776	0.000195927	0.0149144
	ATP5F1D	-1.63508	5.82014	0.000145851	0.0119352		TSPAN10	-1.61239	3.28159	2.87233e-05	0.00453102
	MPND	-1.63869	4.56251	0.00130129	0.0396332		CKLF	-1.61925	4.72818	2.40262e-06	0.00074899
	S100A9	-1.64217	9.51699	5.63498e-05	0.00683137		SCD	-1.62544	8.17418	1.1426e-05	0.00249333
	C9orf16	-1.64851	5.88273	2.40132e-05	0.00382646		ACY1	-1.62672	4.53809	5.02687e-05	0.006716
	RAB32	-1.65616	3.76906	0.000126791	0.0113704		MVK	-1.63177	3.21272	0.00012013	0.0112347
	QPCTL	-1.65743	4.78564	0.000310318	0.0183846		TECR	-1.63908	6.16221	0.000104158	0.0105131
	LILRA5	-1.66191	5.53746	0.000106567	0.010038		MVB12A	-1.63968	5.2042	1.53219e-05	0.00318427
	CCL23	-1.66282	2.60201	7.92976e-05	0.0085102		ACTR1B	-1.64248	5.88872	0.00113423	0.0371261
	C5AR2	-1.66332	7.14637	1.16479e-06	0.000476583		RHBDD2	-1.66297	5.13335	0.000161423	0.0134619
	SLC22A18AS	-1.66418	2.89917	5.10321e-05	0.00636346		SLC20A1	-1.66903	9.60053	1.36088e-07	9.37789e-05
	TMEM86A	-1.67298	2.3572	0.00184984	0.0487269		PC	-1.67268	6.80236	0.000147323	0.0125656
	ADAP1	-1.67754	5.82062	6.20328e-07	0.000284373		ERCC1	-1.67578	7.22611	0.000105187	0.0105131
	MVB12A	-1.68756	5.2042	9.70257e-06	0.00219027		WDR25	-1.67775	2.50893	0.000348214	0.0209059
	TREML3P	-1.68859	3.15368	0.000462805	0.0231582		GATD3A	-1.68545	2.35856	0.00180162	0.0482384
	ALDH4A1	-1.69049	4.69913	0.000131553	0.0115167		ICOSLG	-1.70272	5.04338	6.23189e-07	0.00027198
	LOC105369983	-1.69199	3.54351	2.08308e-06	0.00071773		PPDPF	-1.71607	6.39095	0.000191575	0.0147546
	PCCA	-1.69561	4.57338	0.00110643	0.03705		ACAT2	-1.71711	5.52351	6.18402e-06	0.00149939
	CYP46A1	-1.70727	3.18886	6.63652e-05	0.00768955		TARP	-1.74323	3.79106	5.59952e-06	0.00140436
	RASGEF1C	-1.73401	2.73003	0.000207124	0.0145544		ETHE1	-1.7495	6.6509	0.000153717	0.0129846
	TREM2	-1.73424	7.41888	1.30592e-05	0.00259066		ALDH4A1	-1.77307	4.69913	5.95671e-05	0.00710842
	ELOB	-1.73767	6.67612	8.0957e-05	0.00854815		LDLR	-1.78204	6.49973	3.53669e-07	0.000210481
	FCGR1A	-1.74445	5.49308	2.87173e-05	0.00432179		RAB32	-1.79103	3.76906	3.41272e-05	0.0049102
	TNFAIP8L2-SCNM1	-1.74927	3.61733	0.000775184	0.0314544		SLC43A2	-1.81137	4.23671	1.50866e-06	0.000516344
	ABLIM3	-1.75147	1.98964	0.000301489	0.0180246		RNF144A	-1.81575	3.80847	3.18433e-05	0.00474905
	ITGAD	-1.75208	4.17558	3.15587e-05	0.00467832		TNF	-1.82161	5.4884	0.00101741	0.0355458
	FAHD2B	-1.75655	2.243	0.0007867	0.0315959		ELOB	-1.82963	6.67612	3.45202e-05	0.00491276
	LGALS1	-1.76067	9.42502	1.33781e-05	0.00261431		ALKBH7	-1.8336	5.11103	5.17776e-05	0.00677924
	TNFSF13	-1.77004	4.91052	0.000200984	0.0142316		DCXR	-1.84766	4.44359	6.0645e-05	0.00710842
	PYROXD2	-1.78083	5.79009	9.4812e-09	1.3793e-05		OLIG1	-1.85889	3.82998	1.53803e-06	0.000516344
	ALKBH7	-1.82589	5.11103	5.88143e-05	0.0070005		LOC102723996	-1.86535	4.76404	4.26332e-07	0.000221244
	PCSK6	-1.83773	1.62361	0.000407123	0.0214075		MPND	-1.87167	4.56251	0.000264576	0.0179486
	PIK3IP1	-1.85381	4.10591	4.57561e-05	0.00588779		STAC	-1.87679	2.36433	0.000504764	0.02466
	PTCRA	-1.862	4.17258	0.000115918	0.0106881		SLC44A2	-1.88884	6.2783	0.000700982	0.0292784
	C4orf48	-1.9068	3.62377	0.000297835	0.0179428		PITX1	-1.89781	2.05805	0.000446197	0.023148
	DCXR	-1.90885	4.44359	3.95754e-05	0.00537326		CCL5	-1.90592	7.16015	0.000316006	0.0199877
	RNASE1	-1.90902	3.80353	1.67839e-05	0.0030521		ALOX15	-1.90892	1.07053	0.000718967	0.0294208
	EGR3	-1.91022	5.1182	0.000504775	0.0245688		BBC3	-1.92217	2.83211	0.00143162	0.042071
	TCEA2	-1.91067	1.93556	8.72182e-05	0.00899172		TMEM97	-1.93558	1.85012	0.00105186	0.0358663
	ASIC1	-1.99929	5.57235	0.000822391	0.032521		FBXW9	-1.94032	1.89579	6.08068e-05	0.00710842
	LTB4R2	-2.00266	1.99025	0.000181411	0.0137233		EGR3	-1.9451	5.1182	0.000378525	0.0215657
	RNA18SN3	-2.0094	11.6215	0.000697801	0.0301471		RN7SK	-1.95758	2.33636	0.0019107	0.0494402
	RNA18SN2	-2.0094	11.6215	0.000697814	0.0301471		CCL4L2	-1.96602	2.83548	0.000181574	0.0141509
	CCL5	-2.01275	7.16015	0.000152309	0.0123651		LINC01451	-1.96616	0.986467	0.000376151	0.0215657
	SLC22A18	-2.0247	4.80314	2.26278e-06	0.000759655		ERG28	-1.97949	3.6866	1.41569e-06	0.000500964
	RNA28SN3	-2.02968	11.4202	0.00153294	0.0435376		CST7	-1.9915	7.70705	1.10808e-06	0.000403001
	ST8SIA4	-2.03175	2.98583	0.000335988	0.0187995		VSIG4	-2.04947	8.96845	0.000904168	0.0332987
	VSIG4	-2.03947	8.96845	0.000955126	0.0352625		CD300LB	-2.06641	4.21403	6.59329e-08	5.75506e-05
	FPR1	-2.04962	3.51962	6.94253e-06	0.00176934		PTCRA	-2.07479	4.17258	1.86859e-05	0.00359787
	TMEM97	-2.06879	1.85012	0.000730343	0.0306938		SLIT3	-2.10374	3.87024	3.86194e-07	0.000219845
	ERG28	-2.12702	3.6866	3.80541e-07	0.000206794		MMP10	-2.11306	7.86167	0.00133474	0.0404216
	OTOAP1	-2.12872	2.14783	0.00163719	0.044639		QPCTL	-2.12623	4.78564	5.06002e-06	0.00131489
	CST7	-2.16361	7.70705	1.46316e-07	0.000112689		TSPAN33	-2.13491	5.23082	8.83064e-07	0.000350362
	FADS2	-2.17142	4.6911	0.00099865	0.0358197		MSMO1	-2.13763	5.21822	1.46038e-08	1.91207e-05
	FUCA1	-2.18477	7.56408	0.000509663	0.0247149		HSD17B14	-2.15167	2.75547	3.90471e-06	0.00106509
	CRYBB1	-2.23208	2.68829	0.000185745	0.013829		SMARCD3	-2.16002	3.51446	2.22106e-05	0.00372824
	TESC	-2.24738	4.35973	2.70452e-06	0.000823496		TMEM8B	-2.16212	0.935753	0.0014587	0.0423475
	FAM222A	-2.25227	2.87229	8.63001e-05	0.00899172		PGA5	-2.17806	2.85641	0.000733855	0.0295016
	SLC43A2	-2.25573	4.23671	5.9585e-09	9.75183e-06		SNAI1	-2.2289	4.17788	0.000240913	0.0170238
	ZMYND15	-2.28107	2.98387	0.00011102	0.0103827		ZMYND15	-2.28497	2.98387	9.07658e-05	0.00958385
	MARCO	-2.30267	4.72511	2.68198e-09	5.01646e-06		TRIB3	-2.30986	7.13349	0.0014624	0.042361
	NT5DC2	-2.36109	6.82353	1.27578e-07	0.000106017		RNA18SN3	-2.31331	11.6215	0.000112755	0.0108554
	CD1C	-2.41218	0.707459	0.00160603	0.0445502		RNA18SN2	-2.31331	11.6215	0.000112758	0.0108554
	ATP8B4	-2.50568	3.79023	1.82979e-06	0.000665486		CD1C	-2.36212	0.707459	0.00111323	0.0368865
	ADGRE1	-2.58478	4.91548	0.000792458	0.0317298		NECTIN4	-2.3734	0.301053	0.00115508	0.0375271
	MAG	-2.60135	0.905212	0.000809937	0.0323308		PPBP	-2.39377	8.55982	0.000719356	0.0294208
	DHCR7	-2.69006	4.5236	1.05749e-05	0.00229973		VWF	-2.4089	4.66449	0.000517769	0.0249705
	ADORA3	-2.69818	1.83521	0.00114693	0.0376358		NCF1C	-2.41596	8.51678	0.00147664	0.0425937
	CLEC10A	-2.73206	2.94787	6.29865e-07	0.000284373		NCF1	-2.44891	9.11935	0.000500109	0.0246163
	AGRP	-2.79932	2.54583	4.35912e-07	0.000216391		DAAM2	-2.47366	1.13918	0.000300315	0.0192925
	TUBA1A	-2.83604	7.20025	2.3449e-09	5.01646e-06		KLF2	-2.47452	2.65922	0.000806663	0.0312474
	OSM	-2.90077	4.68724	3.18781e-11	4.17379e-07		KYAT1	-2.48508	0.888665	0.000205507	0.0154638
	IL22RA2	-2.93251	4.60391	0.00019035	0.0139048		TUBA1A	-2.4933	7.20025	9.93854e-08	7.65443e-05
	WIPF3	-2.95288	0.813664	0.000161777	0.012608		CCL1	-2.51804	3.65302	3.13501e-05	0.00474905
	C8G	-3.20553	0.667298	4.38316e-05	0.00579684		RNA45SN2	-2.52889	7.25857	0.00122649	0.0391114
	ROPN1L	-3.35555	0.577893	0.000236772	0.0156568		MARCO	-2.62631	4.72511	1.89931e-11	4.97355e-08
	PROK2	-3.37052	0.625334	8.90502e-06	0.00211988		JUP	-2.65384	1.66827	0.000468319	0.0238047
	TYMS	-3.45682	0.484484	0.00124498	0.0387595		TEX22	-2.66465	0.372391	0.000582517	0.0263907
	KRT36	-3.54414	-0.0102706	0.000814811	0.0324265		TNFSF15	-2.67041	8.32703	0.000366992	0.0213556
	DAAM2	-3.82026	1.13918	1.30671e-06	0.000518448		KRT3	-2.70066	1.95227	0.000326321	0.0204044
	PPIP5K1P1-CATSPER2	-4.03104	0.636188	0.000323406	0.0186535		CD1A	-2.70218	0.812298	0.000472574	0.023866
	LOC606724	-6.44669	-0.0392637	0.000924323	0.0348765		DOCK9	-2.72292	5.65862	0.000404068	0.0221358
	RAB4B-EGLN2	-7.16335	0.497711	0.00115674	0.0377255		ADGRG3	-2.73934	2.96072	0.00148625	0.0425937
							DHCR7	-2.79264	4.5236	5.12177e-06	0.00131489
							FCGBP	-2.82425	0.560575	0.000804253	0.0312465
							FADS2	-2.84655	4.6911	2.62881e-05	0.00424927
							FXYD2	-2.91266	1.53627	0.000232643	0.0169222
							PTGES	-3.07098	2.45291	0.00042607	0.0229569
							CLEC10A	-3.22012	2.94787	8.21635e-09	1.1953e-05
							OSM	-3.23076	4.68724	2.41856e-13	1.05554e-09
							LOC107987206	-3.60337	-0.0765031	0.00140899	0.0419092
							WIPF3	-3.77044	0.813664	6.90259e-06	0.00164319
							PRSS22	-4.11462	0.351891	0.00035232	0.0209059
							PGA3	-4.5211	2.15082	0.000762323	0.0300636
							RNA5-8SN3	-5.81057	0.702253	0.00038355	0.0215657
							RNA5-8SN2	-5.81057	0.702253	0.000383641	0.0215657
							RNA5-8SN1	-5.81057	0.702253	0.000383778	0.0215657
							LINC01002	-5.97861	3.18421	2.31724e-05	0.00384046
