# Supplementary material for: Transcriptional signatures in human macrophage-like cells infected by Leishmania infantum, Leishmania major and Leishmania tropica
Source: PLoS Negl Trop Dis. 2024 Apr 5;18(4):e0012085. doi: 10.1371/journal.pntd.0012085 (PMC11023634; doi:10.1371/journal.pntd.0012085)
Supplement: S3 Table — (XLSX) [file pntd.0012085.s005.xlsx]

## Sheet: L. infantum
genes consistently upregulated across 24h and 48h upon infection								genes consistently downregulated across 24h and 48h upon infection
FGL2								CCDC167
EIF2AK2								MMP2
PAM								USP30
FLT1								PYROXD2
MMP13								VPS26B
ERG								NCF4
LRRC32								SLC25A3
KCNJ1								RPS18
TRIM22								GGT1
KIAA1522								CD37
CMPK2								CCL23
ABL2								CHMP4A
INHBA								ATP6V0D1
SP110								RENBP
ENTHD1								TYROBP
FNIP2								FCGRT
TRIM34								USF2
SAMHD1								CD4
LOC105375855								FXYD6
TCAF2								RPL36
IFIT5								PRAM1
IFIT1								ASL
LINC02777								RPS5
TNFSF13B								MOSPD3
PLIN2								RPL7A
DTX3L								PCYT2
PRG2								FAHD2B
LINC02154								ANKRD39
OAS2								ACY1
PLSCR1								MZT2B
LOC105372636								SLC22A18
TRIM54								GRK6
TRIM38								RPL29
H2BC5								TMEM86A
MYO10								RPL35
RUNX1								RPS10
PARP14								ZMYND15
MIR3945HG								P2RY6
LINC02458								ITGAD
ADTRP								SPRY1
PRG3								TREM2
IL1RN								CST7
VCAN								CAPNS1
HERC5								KLHDC3
OAS3								HAGHL
RSAD2								VWA5A
OAS1								APEH
ZCCHC2								LGALS1
ZNF782								CCNB2
LOC105379003								ST8SIA4
LOC102724908								RAB37
LINC02798								NAA38
F5								RPS3A
SAMD9L								MELTF
PITPNM3								ALDH4A1
DDX60								JUNB
DDX58								MXD4
HELZ2								SELPLG
NRXN3								C8G
HSPA6								IDH2
HERC6								VPS28
XAF1								RPL18A
PLEKHA4								C9orf16
IFIH1								CORO1A
LOC105373595								CRYBB1
LOC105374357								C5AR2
NT5E								DNPH1
EBF1								PGAP3
USP18								BCKDHA
APOA4								ADORA3
TIE1								NDUFA2
SAMD9								HMGCL
CALB2								CD300LB
LOC107986031								NT5DC2
LINC02244								SLC25A6
KLF10								ARF5
NCOA7								RPL18
TRIM14								AGRP
SLC5A3								MVK
PARP9								C2
SHC3								SLC43A2
TENT5A								TMEM97
CTTN								SDHAF4
SNTB2								LOC105369983
STAT1								FUCA1
TRIM5								ADAP1
CARMIL3								RPS19
MX2								RAB32
IFIT3								RPS13
ITPR3								FADS2
								RASGEF1C
								AGTRAP
								WIPF3
								UBL7
								SCAND1
								MPND
								RBM38
								RPS21
								RPL13
								EGFL7
								MSMO1
								CORO1B
								GAA
								TCEA2
								IL22RA2
								PCCA
								IL16
								RPS2
								RNASE1
								PCYOX1L
								NDUFA13
								TRPV2
								DGCR6L
								SMPD1
								SIRT2
								ATP8B4
								LTB4R2
								DCXR
								SULT1A1
								LDLR
								AKR7A2
								TUBA1A
								GET3
								CORO7
								PDZD11
								RPL37A
								ARHGEF3
								FLOT1
								TMEM120A
								P2RX4
								DPP7
								ASIC1
								PLD3
								ABHD17A
								CAPG
								CD22
								FCGR1A
								CRYL1
								RPP25L
								IGFLR1
								KRT36
								EIF2B2
								RPS29
								MVB12A
								RPL8
								FDFT1
								OSM
								DAGLB
								MICAL1
								GAMT
								FIS1
								TSPAN33
								ANTKMT
								MARCO
								ABLIM3
								GFUS
								PGLS
								TRPM2
								TMEM141
								S100B
								MVD
								LGALS12
								VSIG4
								DHRS1
								CACNA2D4
								CTSH
								TYMS
								FCSK
								CFP
								MFNG
								ATP5MC2
								ALDH3B1
								EIF3F
								ELOB
								AKR1A1
								SLC26A11
								NTPCR
								DHCR7
								CTSD
								SREBF2
								EEF1B2
								CYP46A1
								GPX1
								CIDEB
								AP2S1
								VAT1
								CLEC10A
								TESC
								CSF1R
								OTOAP1
								MZT2A
								CDA
								HSD17B14
								PSMB10
								RPS6KB2
								MPG
								RPS9
								FAM222A
								APRT
								EGR3
								FDPS
								BCAS3
								NDUFS7
								ABTB1
								LILRA5
								ALKBH7
								TMEM147
								ERG28
								SMIM29
								TNFSF13
								EEF1G
								ERCC2
								EBP
								LTB4R
								DAAM2
								ADGRE1
								S100A9
								FPR1
								FMNL1
								ACSS2
								PIK3IP1

## Sheet: L. major
genes consistently upregulated across 24h and 48h upon infection								genes consistently downregulated across 24h and 48h upon infection
NMI								PYROXD2
IFI35								BTG2
VCAN								LRP3
HERC5								GGT1
FGL2								VAC14
EIF2AK2								RENBP
TMEM123								SIGLEC15
OAS3								MID1IP1
ZNF107								DOCK9
OAS1								USF2
RSAD2								MREG
ZCCHC2								FADS1
LOC102724908								PCYT2
TRIM22								ANKRD39
F5								SLC22A18
BST2								GRK6
SAMD9L								SH3PXD2B
DDX60								LINC01451
CMPK2								HAGHL
DDX58								PGA3
HELZ2								TSPAN10
SP110								NDUFS8
HERC6								ALDH4A1
CASP1								JUNB
LINC02535								DENND3
XAF1								ATP6V0C
PLEKHA4								ACAT2
TRIM34								C9orf16
LAP3								UQCRC1
IFIH1								C5AR2
LOC105373595								DNPH1
SAMHD1								TMEM104
ITGA6-AS1								TSC2
APOL6								CD300LB
LOC105375855								EHMT2
KMO								NT5DC2
TAP2								MVK
CHROMR								SLC43A2
FCGR3A								FCGBP
NT5E								TMEM97
TDRD7								CCL1
EBF1								ADAP1
USP18								CYP51A1
SAMD9								FADS2
IFI44L								RHOBTB2
IFIT5								AGTRAP
TCAF2								WIPF3
IFIT1								LRRC25
TNFSF13B								UBL7
PLIN2								PDE4B
DTX3L								GPR84
PRG2								RBM38
NCOA7								MSMO1
OAS2								PGA5
PLSCR1								TRPV2
TRIM14								DGCR6L
ENPP2								SMPD1
PARP9								SIRT2
CCDC186								LDLR
EPHB2								IL32
TRIM38								RHBDD2
TENT5A								MAP2K2
DAPP1								TUBA1A
GCA								GET3
RAPGEF4								HS3ST2
PHF11								ABHD17A
TXNIP								ATG7
STAT1								CAPG
TRIM5								CRYL1
C21orf91								SNX8
ZNF366								MVB12A
IFI44								FDFT1
PARP14								CITED4
ZEB2								OSM
EXOSC9								MICAL1
FGD2								FIS1
MX2								TSPAN33
IFIT3								CLIP2
IFIT2								MARCO
								CCDC22
								TRPM2
								MVD
								LGALS12
								OLIG1
								DHRS1
								CLCN7
								CTSH
								AMDHD2
								ELOB
								ICOSLG
								AKR1A1
								DHCR7
								SREBF2
								AP2S1
								VAT1
								CLEC10A
								CHST2
								TESC
								SPNS1
								APRT
								FDPS
								EGR3
								NDUFS7
								CCND3
								ERG28
								EBP
								PNKD
								DAAM2
								FMNL1
								ACSS2

## Sheet: L. tropica
genes consistently upregulated across 24h and 48h upon infection								genes consistently downregulated across 24h and 48h upon infection
EIF2AK2								TEX264
TRIM22								LRP3
CMPK2								VAC14
TRIM34								RENBP
SAMHD1								SIGLEC15
LOC105375855								MID1IP1
IFIT5								USF2
IFIT1								MREG
TNFSF13B								FADS1
PLIN2								SLC22A18
DTX3L								GRK6
OAS2								PLK3
PLSCR1								WDR25
RUNX1								LGALS1
ZNF366								TSPAN10
PARP14								MELTF
VCAN								ALDH4A1
OAS3								JUNB
RSAD2								ATP6V0C
OAS1								ACAT2
LOC102724908								C9orf16
SAMD9L								SLC20A1
PITPNM3								DNPH1
DDX58								TMEM104
HERC6								CD300LB
XAF1								PTGES
LAP3								SLC43A2
IFIH1								TMEM97
ITGA6-AS1								CCL1
FCGR3A								LOC105369983
NT5E								ADAP1
HLA-DOB								FADS2
USP18								RASGEF1C
TRIM14								RHOBTB2
PARP9								AGTRAP
EPHB2								WIPF3
TENT5A								PDE4B
PHF11								RBM38
TXNIP								MSMO1
STAT1								CD209
IFI44								TRPV2
MX2								CCL5
FGD2								LDLR
IFIT3								MAP2K2
								TUBA1A
								HS3ST2
								SLIT3
								SCD
								TARP
								CAPG
								MVB12A
								FDFT1
								CITED4
								OSM
								FIS1
								TSPAN33
								CLIP2
								MARCO
								TRPM2
								FCER1G
								TMEM141
								MVD
								OLIG1
								CTSH
								AMDHD2
								ELOB
								ICOSLG
								AKR1A1
								DHCR7
								SREBF2
								VAT1
								CLEC10A
								CHST2
								RPS6KB2
								SPNS1
								GATD3A
								FDPS
								NDUFS7
								CCND3
								GGT5
								ERG28
								EBP
								UCP2
