# Supplementary material for: Transcriptional signatures in human macrophage-like cells infected by Leishmania infantum, Leishmania major and Leishmania tropica
Source: PLoS Negl Trop Dis. 2024 Apr 5;18(4):e0012085. doi: 10.1371/journal.pntd.0012085 (PMC11023634; doi:10.1371/journal.pntd.0012085)
Supplement: S4 Table — Upregulated and downregulated genes at 24h and 48h post-infection are listed in different excel spreadsheets. (XLSX) [file pntd.0012085.s006.xlsx]

## Sheet: 24h upregulated genes
Names	total	elements
Linfantum_Lmajor_Ltropica	237	CMTR2
		FGL2
		LMAN1
		PNPT1
		ERV3-1
		GPR180
		CDK5RAP2
		PIKFYVE
		TRIM22
		RAB8B
		CMPK2
		AIDA
		PTPN12
		INTS6
		LNPEP
		TMEM45A
		APOL6
		CHMP5
		UFM1
		CEP170
		LINC02777
		GCC2
		TNFSF10
		PLIN2
		DTX3L
		KIR2DL4
		ZNF117
		ZFP69B
		FKBP14
		CCDC186
		PHLDA1
		TAP1
		HSPB11
		H2BC5
		TKTL1
		CCDC18
		DLL1
		MYO10
		RUNX1
		CXCL8
		ZNF366
		EPB41L1
		PARP14
		SHFL
		RDH8
		IFIT2
		RBBP6
		MT1G
		TMEM140
		IFI16
		TFEC
		SPCS3
		OAS3
		MORC3
		OAS1
		MAP3K8
		NEDD4L
		LOC102724908
		MIR100HG
		XRCC4
		BZW1
		IRF7
		SAMD9L
		DDX60
		HELZ2
		HSPA6
		CD226
		HERC6
		SLC38A2
		CCL20
		XAF1
		LOC105373595
		CHROMR
		SIPA1L1
		TRIM56
		FCGR3A
		NT5E
		EBF1
		USP18
		TIE1
		ODF2L
		TMED5
		CALB2
		RNF168
		CRYBG3
		LINC02244
		C4orf33
		TRANK1
		TMEM263
		TRIM14
		NR4A3
		BIRC2
		MT1X
		SHC3
		ZNF292
		OASL
		IFRD1
		RAPGEF4
		ZNF611
		STAT1
		CARMIL3
		FAM13A
		ISG15
		MX2
		SEL1L
		CXCR5
		ZNF577
		EIF2AK2
		COL5A3
		PAM
		FOSL2
		HMOX1
		LRIF1
		FLT1
		FEM1C
		PPIL3
		HSPA13
		BATF2
		FMR1
		NUS1
		BST2
		TVP23B
		MT1E
		HIF1A-AS3
		INHBA
		BMPR2
		SP100
		SP110
		UGDH
		ENTHD1
		NUCB2
		TRIM34
		CLIC4
		OARD1
		ZNF430
		SAMHD1
		EPC2
		LOC105375855
		ETFDH
		GBE1
		ZBTB1
		MAP3K2
		IFIT5
		TCAF2
		IFIT1
		HSPA5
		TNFSF13B
		PRG2
		ZBTB21
		CEP85L
		OAS2
		CAPN11
		PLSCR1
		PHACTR2
		HK2
		NCR1
		LOC105372636
		ERO1A
		TRIM54
		TRIM38
		DNAJB9
		HSP90B1
		MIR155HG
		WDHD1
		TMED7-TICAM2
		IBTK
		SIGLEC10
		C21orf91
		IL1RN
		SDC3
		TMX1
		NSRP1
		OTUD7B
		IFI35
		NMI
		VCAN
		HERC5
		BACH1
		TMEM123
		MT1F
		RSAD2
		ZCCHC2
		PPP4R2
		DDX60L
		LOC105370135
		IER3IP1
		SOWAHC
		F5
		PITPNM3
		N4BP1
		HIPK2
		BNIP3L
		DDX58
		NRXN3
		ADM
		COL6A3
		PLEKHA4
		LAP3
		IFIH1
		AZI2
		KMO
		USO1
		BLZF1
		ZNF654
		SLFN5
		MIA3
		LINC01283
		TDRD7
		FCRLA
		APOA4
		SKIL
		SAMD9
		DEK
		ZFAND2A
		LGALS8
		LOC100507403
		GBP5
		NCOA7
		SEPTIN10
		JUN
		PARP9
		PEAR1
		TBC1D9
		TNFSF14
		EPHB2
		RBM43
		PGM3
		TRIM25
		TENT5A
		CTTN
		PHF11
		RBAK
		TRIM5
		SAT1
		IFIT3
		ITPR3
		RLF
Linfantum_Lmajor	16	ATF3
		LINC02154
		HECW2
		ASAP1
		GNRH1
		LINC02535
		MSANTD3-TMEFF1
		EIF2AK3
		BCL2A1
		MDGA1
		PARP12
		ANK1
		FAM124A
		KLF10
		IL18R1
		S1PR3
Linfantum_Ltropica	98	ERI1
		FAM151B
		LOC105373386
		H4C8
		LOC105370202
		TIPARP
		TRAM1
		RICTOR
		SNAPC1
		THAP1
		RAB11FIP2
		MOB4
		LINC00565
		AGGF1
		ZNF407
		DNAJC3
		LOC105369313
		PRG3
		ZC3HAV1
		TNFAIP6
		LOC102724584
		CFAP58
		SEC63
		SGSM1
		TMED7
		RIF1
		DDI2
		LOC105378963
		ANKRD11
		ACVR1C
		IPMK
		KLHL4
		SCFD1
		CIR1
		PNPLA8
		SMG1
		MAP4K5
		ZDBF2
		SNTB2
		ZRANB2
		LIMS4
		RGS1
		ZCCHC14
		FAM200B
		LOC389602
		USP38
		H2BC4
		MSC-AS1
		R3HCC1L
		SS18
		BRCA2
		PNRC2
		CHM
		GOLGB1
		CUL5
		UGGT2
		PCF11
		PIGA
		CHD2
		STAG1
		SECISBP2L
		BOD1L1
		SEC61G
		MFN1
		MED13
		CCDC91
		RAD50
		KRR1
		SGMS2
		BEX1
		CDC73
		MICU2
		BAZ1A
		KLHL29
		SEC62
		ZNF143
		SP3
		GLIPR1
		WWTR1
		SUCO
		TAB3
		TMEM30A
		DENND4C
		IMPA1
		ZNF800
		CCND2
		UPF3B
		ZNF770
		DNAJC24
		DNAJB14
		MINAR1
		FAM13B
		TMF1
		GOLT1B
		ARL5A
		ROS1
		RYBP
		ZBED5
Lmajor_Ltropica	116	POLK
		MBNL2
		DENND11
		GPSM2
		SP140L
		HMGB3
		NLRC4
		CHRM5
		PLIN4
		NAPSB
		TCAF1
		BISPR
		KIAA1958
		ADGRE3
		NKD1
		BTG1
		LILRB4
		UBA7
		FPGT
		PPM1K
		ARFGEF3
		ALCAM
		ID1
		LTBP1
		ZNF395
		DAPP1
		SGIP1
		ODR4
		GCA
		MIS18BP1
		UBE2L6
		GNB4
		WASHC3
		GORAB
		STON1
		EXOSC9
		ZNF585B
		RORB
		ZNF107
		SRBD1
		CASP1
		ZNF124
		OLR1
		ITGA6-AS1
		ZNF217
		PARP4
		PDS5B
		C1GALT1
		SIGLEC1
		ZNF136
		LTN1
		CYP4F12
		TRIM69
		STYX
		EPB41L3
		FCRLB
		ENPP2
		UTP23
		ERVK13-1
		KDELR3
		PRXL2A
		GPR160
		CD86
		TXNIP
		ZNF761
		COLEC12
		RNF165
		FGD2
		IFT74
		WASHC4
		GIMAP2
		OSTC
		STX17
		IGSF10
		IFI6
		RNFT1
		AK4
		NME7
		DDIT3
		ZNF302
		KCNA3
		ZNF226
		ATF2
		PARP10
		H4C15
		CEBPG
		TMEM260
		TNFRSF21
		CLEC17A
		ZNF616
		XRN1
		ZNF507
		CADM1
		PPAT
		P4HA1
		ERO1B
		STAT2
		SLC39A10
		ABRAXAS1
		UGP2
		CHURC1
		CALHM6
		SHOX2
		CEACAM1
		ITGAE
		DHX58
		ZNF845
		KAZN
		PAX5
		ZNF816
		MTMR11
		IFI44
		DCLRE1C
		PSMB9
		CYP2R1
		TMTC2
Linfantum	398	B3GNT5
		HIVEP1
		EDN1
		TNIK
		MGAM2
		MTHFD2L
		SOS1
		LOC100287896
		CXCL3
		TRAF3IP2
		ANXA1
		SLTM
		SPATA31C2
		SETD2
		MMP13
		ERG
		RECQL
		CHD9
		RO60
		PTPRE
		LINC01181
		SLC12A8
		CEP135
		CHD1
		LUCAT1
		KIAA1522
		SLC39A14
		TIGD6
		RGS16
		PSMA3
		ABL2
		LOC107984482
		COL4A2-AS2
		TBK1
		LOC100419170
		KRT1
		PPP1R15B
		CCL4L2
		CCL3L3
		CSGALNACT2
		YOD1
		SEL1L3
		NAPG
		DGKH
		GOLGA3
		STK17A
		ZNF148
		LOC105373311
		ZBTB38
		RAPH1
		XIRP1
		CABP1
		ATP1B1
		LCOR
		HBEGF
		VWA8
		WBP4
		MIER3
		YME1L1
		GCLM
		ATP13A3
		UBLCP1
		TENT4B
		KIF5B
		TWF1
		DUSP5
		TNFSF15
		RAP1GAP
		FLJ42627
		USP16
		APOL4
		LRRC8A
		ZNF81
		HAUS6
		PPBP
		TMEM217
		LIF
		INO80D
		BNIP2
		N4BP2
		ITGA1
		ZNF721
		SIPA1L2
		LINC02561
		CORO2B
		CBR4
		CCL7
		COG3
		LINC02693
		MGST1
		CD58
		AHI1
		MIR3945HG
		CDR2
		LINC02458
		TRMT6
		LACTB2
		PBRM1
		ASH1L
		PHACTR1
		PALM2AKAP2
		COQ10B
		SERTAD2
		ZBTB43
		NFE2L2
		LOC107986453
		THBD
		LMO4
		MOB1B
		ASAP2
		TBX21
		PRPF4B
		SEPTIN7
		CYP19A1
		SERPINB2
		GTF2F2
		ENTPD7
		VRK2
		AFF4
		RPAP3
		LOC107985217
		GRHL1
		IL1A
		TLK1
		SMAD7
		FAM177A1
		LOC105376486
		METTL7B
		SAMD8
		NAA50
		CLDND1
		TANK
		RCAN1
		RABGEF1
		CSF3
		ATG5
		MAP7
		SPAG9
		KYNU
		MSANTD3
		XIAP
		STXBP5
		DNAJA1
		ROR1-AS1
		MKLN1
		PTGS2
		EIF5A2
		DUSP1
		SPEN
		LOC100130357
		ATXN7
		PPID
		RGCC
		FCAR
		SAFB2
		THAP5
		DNAJC25
		CCL4
		ZCCHC10
		TULP4
		LIG4
		NFAT5
		NDFIP2
		RRBP1
		ITK
		MSTO2P
		LINC-PINT
		TRIM9
		LOC652276
		AMIGO3
		SEMA3B
		SLC7A11
		AHCTF1
		GOLGA6L9
		SLC5A3
		PRKAG2
		MCTP2
		RFX8
		FRMPD2
		SOCS3
		DAG1
		LOC101928143
		SRP19
		CHKA
		GAL
		FAM91A1
		KCTD9
		LRRFIP1
		GCLC
		IL6
		GALNT4
		MMP12
		FBXO30
		TRIM16
		LMTK2
		GPBP1
		PARP8
		HSP90AA1
		CREB5
		TRIP11
		ADGRG1
		LINC00504
		ZFX
		CLOCK
		ARHGAP20
		CACNA1C
		GFPT1
		ERAP2
		CRYBB2P1
		EXT1
		EIF4E
		MYH14
		LRRC32
		MMP3
		IGF2BP2
		SACS
		SIK1B
		SUGCT-AS1
		KIAA0408
		CDC14B
		KCNJ1
		KDM7A
		CCR1
		USP15
		NAMPT
		HECTD1
		DUSP6
		WI2-87327B8.2
		KLF7
		MAPK6
		SRXN1
		HIVEP2
		FNIP2
		TSKU
		ETV3
		TASOR2
		CEP63
		BIRC6
		GPR27
		SLC16A6
		CYP27B1
		EIF5
		NLK
		ITGBL1
		LOC112268437
		GUCY1A2
		CXCL2
		NQO1
		TNPO1
		GPR4
		SH3BP5
		TRIM52
		ZNF786
		TSC22D2
		LNPK
		HOMER1
		AP5B1
		RIOK2
		CMPK1
		CCDC82
		LATS1
		MUCL1
		CAVIN4
		SLAIN2
		SHISA4
		MSX1
		RRM2
		MUC17
		DNAJC2
		CPEB4
		MICALCL
		CAMSAP2
		USP34
		TXNRD1
		CHIC2
		CPNE6
		LOC105373175
		LINC02009
		ERBIN
		SHB
		PMAIP1
		ISG20
		PPP4R3A
		LOC105370324
		PAX8
		TRAF1
		HTRA1
		LOC105370850
		SLC41A2
		LARP1B
		LOC100130238
		ID2
		ARHGAP5
		LOC100996724
		DST
		NUMB
		TMPPE
		RIT1
		NABP1
		ADTRP
		JMJD1C
		ARFGAP3
		ST3GAL5-AS1
		AK6
		HSPH1
		SMTN
		PDE4DIP
		IL7R
		DNTTIP2
		IL36RN
		VPS54
		GLS
		UBA5
		RAPGEF2
		BEND6
		TM4SF1
		ZNF782
		LOC105379003
		MTSS1
		AKR1C1
		RASAL2
		SYNJ1
		PHF20L1
		LINC02798
		CXCL5
		ARFGEF1
		CATSPERE
		AK5
		MFSD4B
		CXCL6
		USP12
		CSTB
		SPRY4
		FAM114A1
		CDCP1
		LOC101928554
		SMIM15
		LOC105375523
		ITGB3
		LOC105374357
		IL1B
		RGPD8
		AFTPH
		DUSP16
		ZMPSTE24
		NBPF9
		ELL2
		MIR22HG
		TXN
		UPF2
		F3
		LOC107986031
		FICD
		SYNPO
		RAB18
		SBDSP1
		NRBF2
		ZNFX1
		LIN7C
		ERRFI1
		TLR2
		ZNF804A
		TRIM16L
		SEC24A
		MMP19
		ZNF398
		CCL3
		RANBP2
		PRKXP1
		MLPH
		MMP10
		MT2A
		LOC100128059
		FBXO32
		UEVLD
		ZNF674-AS1
		LOC101927888
		RPLP0P2
		CLCF1
		SCG5
		SLC25A48
		GOLGA4
		CD274
		OCA2
		TDP2
		KTN1
		TRIB2
		NR1D1
		GPAT3
		C9orf47
		EMSY
		RNF6
		SEMA3C
		DPYSL3
		ATP2B1
		CSF2
		BIRC3
		MMP9
Lmajor	32	RAB3C
		GMPR
		YEATS2
		NFIL3
		ITGB7
		BNIP3
		CTSS
		LGALS3BP
		ZNF518B
		GRPEL2
		SPATS2L
		FANCF
		LINC01914
		FBXO15
		TOR1B
		BBX
		PRKCE
		IQCN
		AGRN
		NLRC5
		TAP2
		IFI44L
		ATP8A1
		ZEB2
		CXCL10
		DNAH8
		IFT81
		NCALD
		KLK10
		LY6E
		PSME2
		IFITM1
Ltropica	255	LOC107984459
		ERCC5
		TUBD1
		LOC107986820
		CUBN
		SLC10A7
		ADD3
		CAPN3
		G2E3
		POLI
		KCNK6
		TUG1
		C22orf46
		C4orf3
		IKZF5
		LYRM2
		TMC3-AS1
		ZNF510
		HNMT
		ABITRAM
		SLC25A46
		LARP7
		CTDSPL2
		PDCD4
		BORCS7
		SLFN12
		BBS7
		PGRMC2
		GTF2H2
		KNTC1
		EVI2A
		SFR1
		APOE
		ARL5B
		MOSPD2
		TRIM31
		ACBD5
		LOC102723989
		HESX1
		FAM72B
		KL
		PHC3
		FAM76B
		PIBF1
		CDH15
		GRK3
		ZBTB11
		EBLN3P
		LOC202181
		CYP1A1
		FAM135B
		LOC105369477
		CDK17
		SWT1
		OFD1
		C3orf20
		UFL1
		IFT80
		PPIG
		LZTFL1
		CYP4F3
		ZNF432
		ZNF138
		NRG4
		NMNAT2
		ZNF275
		USPL1
		ACTR6
		TJP3
		LINC02700
		LEPR
		MANF
		KCNQ1OT1
		TSPYL2
		TUFT1
		TTC3
		LOC107985241
		TRIM45
		CFAP44
		ZNF254
		EXOC3L2
		DBT
		GSDME
		CGGBP1
		KLHL28
		LOC107984016
		CYB5R4
		EGLN1
		RBM7
		SLC36A4
		ZNF614
		ORMDL1
		NKAP
		PTER
		MPHOSPH8
		ATM
		BCAS2
		TAF1D
		CEBPZ
		OBSCN
		MTERF1
		IL1RAP
		ERLEC1
		ESRRB
		KCNMB3
		RBM12B
		LOC101929216
		PITPNM2
		ZBTB41
		SHANK3
		CCDC14
		COX19
		MST1
		LOC285638
		WWOX
		CCDC30
		MTUS1
		KLF9
		PYROXD1
		PUS7L
		MCEE
		DIS3
		KIF5C
		EHBP1
		OTUD6B-AS1
		GABPA
		CMAHP
		SPAST
		TRPV1
		PTCD2
		GPR155
		DIPK2A
		SIKE1
		UBXN8
		ZNF84
		SREK1IP1
		HMGN5
		ZNF701
		TRPM7
		NKAIN1
		SMC2
		IKBIP
		TAF1A
		EBAG9
		IFITM3
		KRIT1
		ANGPTL4
		EMC2
		ACADSB
		SERPINE2
		TMEM182
		HTATSF1P2
		ATAD2
		LINC00476
		DENND1B
		MED7
		GINS4
		LOC112267915
		AGL
		DNAI4
		TMEM91
		SSB
		LOC100420587
		EVI2B
		AIMP1
		TNFAIP8
		GNPDA2
		PWAR6
		PATL2
		GTPBP10
		MON2
		SYT11
		TNFRSF11A
		LINC00909
		LYSMD3
		DZIP3
		GOLGA2P10
		ZNF180
		ZNF708
		THUMPD2
		TMEM198
		SCG3
		TLR4
		TRMT10A
		TMEM243
		LOC105373195
		SLF1
		ZNF587
		THAP9-AS1
		BRWD3
		C7orf31
		C18orf32
		SMIM20
		LINC02449
		METTL4
		LOC100507103
		MPHOSPH9
		ZNF431
		NPIPB6
		ITGA9
		RRM2B
		HOOK1
		LYSMD1
		GPRIN3
		SERINC1
		SMARCAD1
		NFXL1
		RNMT
		CD164
		DDO
		CDKL5
		HLA-DOB
		ZNF570
		SETX
		GPR89A
		YAE1
		TARS3
		ZNF37A
		ZZZ3
		TATDN1
		HSDL2
		PAXBP1-AS1
		CEP44
		ZNF12
		HACD4
		SGO2
		CHN1
		ERGIC2
		KDM3A
		LOC100310756
		CEP57
		TBC1D23
		SDCBP2
		VSIG10
		LOC100996664
		ZNF675
		NUDCD1
		APPL1
		LOC105369828
		ZCWPW2
		ERCC6L2
		CDK3
		USP1
		KAT6B
		LOC286178
		MEDAG
		MS4A14
		ZNF280D
		PPWD1
		EAF2
		BET1
		VPS13B
		HELQ
		DERL3
		ZNF638

## Sheet: 24h downregulated genes
Names	total	elements
Linfantum_Lmajor_Ltropica	226	NPDC1
		MSRB1
		PYROXD2
		DHCR24
		TKT
		NAPRT
		LRP3
		PRADC1
		SLC25A3
		HSD17B10
		ATP6V0D1
		TBC1D14
		RENBP
		CCNB1
		MID1IP1
		PTRHD1
		USF2
		NAXE
		CASTOR2
		FADS1
		PCYT2
		FASN
		ITGA3
		SLC22A18
		GRK6
		CA11
		HAGHL
		APEH
		ALK
		GYPC
		MRPL24
		PGA4
		ALDH4A1
		MXD4
		ADI1
		C3AR1
		C9orf16
		COMMD7
		TMEM104
		MRPL34
		FRAT1
		SLAMF1
		ARHGAP4
		EHMT2
		NECAP2
		FCGBP
		MMAB
		LOC105369983
		FADS2
		FCGR1B
		AHCY
		RHOBTB2
		AGTRAP
		WIPF3
		LRRC25
		TUBA1B
		OSGEP
		UBL7
		CBX6
		RBM38
		EGFL7
		CORO1B
		CD180
		TRAF7
		MRPS18A
		TCEA2
		IL22RA2
		POLD2
		OTOA
		CUEDC2
		TRPV2
		FAF1
		ANXA6
		CSK
		SMPD1
		SIRT2
		LTB4R2
		WDR91
		LDLR
		TUBA1A
		ASIC1
		ABHD17A
		CAPG
		KRT36
		EIF2B2
		FDFT1
		OSM
		FIS1
		TSPAN33
		GFUS
		TRPM2
		GRHPR
		MVD
		LGALS12
		OLIG1
		PTP4A3
		ASRGL1
		SLC26A11
		DHCR7
		CTSD
		SREBF2
		PIK3CD
		AP2S1
		VAT1
		PSEN2
		MYC
		FCMR
		RUVBL2
		TRAPPC6A
		EGR3
		LILRA5
		ADA
		ERG28
		TNFSF13
		BLVRB
		NRROS
		NSDHL
		LSS
		EBP
		DAAM2
		SCLY
		FMNL1
		ACSS2
		CD14
		HMGCR
		GGT1
		SMIM4
		FAM207A
		BDH1
		TUBB2A
		CD244
		PIK3C2B
		ANKRD39
		KIAA0513
		CYP2S1
		PYGL
		ITGAD
		CAPNS1
		MAPKAPK3
		CCNB2
		HES6
		STAB1
		JUNB
		DENND3
		ALDH16A1
		ACAT2
		IPCEF1
		AP1B1
		CORO1A
		CRYBB1
		BCAT2
		C5AR2
		DNPH1
		RAB3IL1
		SNRNP25
		CD300LB
		COQ8A
		NT5DC2
		MVK
		SLC43A2
		TMEM97
		ADAP1
		LYL1
		CYP51A1
		LOXL3
		PLXNB2
		TST
		TP53I11
		METTL7A
		OLFML2B
		MSMO1
		LILRB5
		PGA5
		PCCA
		IL10RA
		SUFU
		RNASE1
		DGCR6L
		INKA1
		GAS7
		IL32
		CHCHD6
		ATP5F1B
		GET3
		ETV5
		NPM3
		CORO7
		NDUFA3
		USP5
		P2RX4
		CD22
		FCGR1A
		CRYL1
		MVB12A
		ULK3
		ANTKMT
		MARCO
		ST6GAL1
		HMGCS1
		GIPC1
		DHRS1
		CTSH
		ELOB
		AKR1A1
		IFRD2
		ANKRD13D
		CYP46A1
		CDKN2A
		CIDEB
		CLEC10A
		TESC
		MAGED1
		KIF3C
		NME1
		FAM222A
		APRT
		FDPS
		NDUFS7
		TMEM147
		TRAP1
		VARS1
		CERS4
		NDUFB9
		ADGRE1
		MFSD3
		PIK3IP1
Linfantum_Lmajor	19	TPX2
		LRMDA
		CDC25B
		TMEM86A
		C8G
		CDCA4
		KIF4A
		CDC20
		ASGR2
		DBP
		F13A1
		PGA3
		NMNAT3
		ADORA3
		AGRP
		FCGR1CP
		MICAL1
		SREBF1
		ACOT8
Linfantum_Ltropica	74	PEBP4
		CD4
		RTN4R
		VWA5A
		SSBP4
		LGALS1
		RAB37
		MAPK12
		GNPDA1
		HDDC3
		SLX1A
		RASGEF1C
		PRR5
		STAT5A
		SCAND1
		IRAG2
		MS4A6A
		VPS51
		TXNRD2
		PAFAH1B3
		NOXA1
		RPS10-NUDT3
		SCD
		PPOX
		TTC5
		ASPSCR1
		TPGS1
		GAMT
		FBXW9
		BCS1L
		VSIG4
		PRMT1
		GRAMD4
		RPS6KB2
		LFNG
		SIGMAR1
		MAZ
		TBC1D10A
		MICOS13
		KIFC3
		GRAMD1B
		ADGRE5
		FAHD2B
		FAM117A
		SPRY1
		WDR25
		PRC1
		MELTF
		NDUFV1
		HADH
		SASH3
		IFI30
		SNX11
		TARBP2
		PPM1L
		NUDT16L1
		TIMM8B
		COMMD3
		RAB32
		BZW2
		DEAF1
		GALE
		TRAF3IP3
		GSTZ1
		NUDCD3
		TMEM183B
		TIMM17B
		TMEM141
		FCSK
		OTOAP1
		FBXO10
		COLQ
		SNX17
		CDCA8
Lmajor_Ltropica	215	ABCA3
		BTG2
		NDUFS6
		BYSL
		VPS4A
		HSPB1
		AEN
		EIF6
		MRPL4
		TPRG1L
		UBB
		MREG
		MSN
		L3MBTL2
		MCRS1
		GPR162
		PUF60
		TANGO2
		ZNF219
		LAMP1
		C5AR1
		TBL3
		KPNA2
		OGDH
		SLC35F6
		MTHFR
		GSS
		RHOC
		DAP3
		TMEM250
		CCDC124
		EVI5L
		ATP6V0B
		MGAT4B
		KLF16
		SLC25A5
		IP6K1
		PIN1
		BOP1
		NDUFS8
		TRAPPC9
		PQBP1
		TUBB
		NFKB2
		PSMB6
		PSMD3
		DUSP2
		PACC1
		UQCRC1
		LSM4
		PI4K2A
		SLC25A44
		PRDX1
		ABCF2
		ACTR1A
		GNB1L
		PCCB
		IPO13
		FKBP4
		C1orf21
		GGA1
		ACO2
		CHST13
		GOT2
		MTOR
		PITPNA
		UBTD1
		MFSD2A
		DDX39A
		UBE2M
		DLST
		ZYX
		RHBDD2
		MAP2K2
		PSMC4
		NEU3
		P2RY8
		ATG7
		MPP1
		GPS1
		TALDO1
		EIF5A
		BABAM1
		CDC42EP2
		P2RY2
		CLIP2
		NAA10
		PSMD2
		SEMA7A
		ACLY
		PLEKHO2
		CLCN7
		AMDHD2
		ATP5MF
		TMEM183A
		TPRN
		ICOSLG
		ADRB2
		LYPLA2
		SLC31A2
		SENP3
		TUFM
		NSUN5
		CHST2
		MED16
		RAB7B
		TYRO3
		SPNS1
		VCP
		GAB2
		SLC25A39
		ALAS1
		ATAD3A
		SLC7A8
		CCND3
		HYAL2
		NUP210
		CCT7
		MIPEP
		SDS
		ZDHHC18
		CD163
		VAC14
		COTL1
		SIGLEC15
		DOCK9
		DPP3
		SDSL
		PPP5C
		SCAMP4
		PRMT5
		PSMB7
		SH3PXD2B
		NDUFAF2
		ICMT
		DCAF15
		TSPAN10
		CYB5R1
		SIRPA
		CCNQ
		KIAA1671
		UFD1
		CFL1
		ARMC9
		ATP6V0C
		SLC25A11
		VPS18
		SLC27A4
		BCL2L1
		ABCC5
		TUBA1C
		PSMA7
		TUBG1
		KLHL18
		CCT3
		C2CD2L
		CCL1
		NPLOC4
		UBXN1
		RAB5C
		PSKH1
		NSFL1C
		RHOG
		PDE4B
		PA2G4
		RRP12
		PTGES2
		MSRA
		SLC39A3
		TSPAN18
		VASP
		ATP6V0D2
		MARS1
		HS3ST2
		SPSB1
		PSMD13
		CDC34
		GSG1
		CIAPIN1
		MCM6
		ABCA7
		TUBB4B
		PHETA1
		TIMM50
		CITED4
		KLC2
		EIF3K
		SELENOO
		DUS1L
		CCDC22
		PSMC3
		HPSE
		PSMB3
		PRXL2B
		NRAV
		CASTOR3
		LMNA
		CLTB
		MON1A
		DCTN2
		CYB561A3
		HGSNAT
		TCN2
		EIPR1
		MIEN1
		HINT1
		MAP2K3
		MAP7D1
		ATPAF2
		NPC1
		BAIAP2
		GGT5
		PEPD
		MAEA
		PNKD
Linfantum	545	RPS11
		MMP2
		FARP1
		USP30
		SMARCD3
		PRCP
		IFT52
		IL12RB1
		TBCB
		VAMP8
		NCF4
		RPS18
		ESYT1
		NFE2
		CHMP4A
		POLR1H
		LILRB2
		SIRPB2
		ROGDI
		S100P
		REEP6
		PRKAG2-AS1
		PTPN18
		TMEM42
		TFDP2
		MSRB3
		XK
		FXYD6
		PDLIM2
		DOP1B
		PRAM1
		THOC5
		RPS5
		CHID1
		RPL7A
		LOC105375743
		LOC105378305
		CSF3R
		C20orf27
		CD33
		RPL29
		PIGZ
		RPL35
		IMPDH2
		ZMYND15
		RPS23
		MACROD1
		ASB13
		NT5M
		LINC01537
		CST7
		DDB2
		H2AW
		CNPY4
		LAIR1
		TMIGD3
		SLC25A1
		RAP1GAP2
		ST8SIA4
		POLR1E
		FOXC1
		ULK4
		RPL12
		COQ9
		THBS3
		TOR3A
		SORT1
		SCRN2
		KLHL30
		TPCN1
		RNF166
		PGGHG
		SH2B2
		ORAI3
		RACGAP1
		IDH2
		QARS1
		MMP15
		ADORA2A
		RCSD1
		RPS4X
		NIPSNAP1
		PODXL2
		RPS3
		PTMS
		FAM216A
		EBPL
		LY86
		PAQR8
		NDUFA2
		ADGRG5
		MRPL54
		RPL32
		VPS25
		CD300A
		SLC22A16
		AKNA
		GLB1L
		RPS13
		RPSA
		NAGA
		TCF4
		PLXNC1
		SLC9A3R1
		EGR1
		HOXA3
		GOLGA8N
		CPNE2
		DHFR
		RPL4
		FAR2
		VILL
		VSIR
		MPND
		RPS21
		DGKD
		NT5C3B
		TAB1
		SORCS2
		GAA
		PAQR4
		ARMH1
		IFITM2
		ACSF2
		LOC105369519
		HS1BP3
		HCK
		DYRK4
		USP4
		MMP24-AS1-EDEM2
		SV2B
		CLTCL1
		USP13
		RPS2
		NDUFA13
		RASSF4
		FES
		SLC27A1
		NHP2
		CLCN2
		LOC107986925
		PHB2
		FZD7
		SOX12
		ATP8B4
		CRYBB3
		SLA
		CPVL
		SULT1A1
		AKR7A2
		AP4M1
		NAIP
		SPATA12
		CHST10
		PELI3
		BTBD2
		ANGEL1
		LMO2
		ARHGEF3
		SIGLEC16
		AVPI1
		FNTB
		CNTNAP3B
		DPP7
		RAB20
		LOC112267855
		RAB33A
		LOC105375021
		ANXA2R
		GPN3
		TFAP2E-AS1
		HOXC5
		IGFLR1
		ARHGAP25
		FUOM
		ZNF593
		RPS29
		IFNGR2
		NUDT14
		KIF2C
		PLPPR3
		DAGLB
		GLIPR2
		KBTBD11
		ZNF362
		RNF187
		TGIF2
		PPCDC
		ZNF524
		FRAT2
		GRK2
		VWF
		INCA1
		IL18
		MTLN
		FOXRED1
		GALM
		OPRL1
		VPS37D
		S100B
		LAT2
		DAPK2
		SCAMP5
		SUMF2
		SLC12A9
		TYMS
		GPR157
		LINC01239
		SPECC1
		RPL39
		RPL13AP5
		ATP5MC2
		EIF3F
		ARFGAP2
		PMS2P1
		RAB44
		NTPCR
		GIMAP1-GIMAP5
		RNA28SN2
		DEF6
		TMEM129
		SLC19A1
		EEF1B2
		GATD3B
		RPSAP58
		GIMAP6
		GCHFR
		SLC6A16
		APEX1
		MRPS26
		PTPA
		DECR2
		RPL23AP7
		PTGIR
		IL10RB
		TMEM121B
		TBL2
		PEX6
		RPL27
		HOXA7
		KNOP1
		DHRS3
		AIF1
		EXOSC5
		STX16-NPEPL1
		KMT5C
		ABHD14B
		SENP3-EIF4A1
		PSRC1
		NUDT16
		PRR11
		TMEM205
		ALKBH7
		TMEM134
		PDE6G
		ABI3
		TLE5
		ACADS
		NFAM1
		NXT1
		LOC643802
		CRTAP
		STMN1
		KCNQ1
		LIMK2
		GCDH
		CR1
		LTB4R
		PMF1-BGLAP
		SLC25A15
		CACNA2D3
		LAMP5
		NMRAL1
		FPR1
		ACAP1
		RPS15
		ZNF618
		ITGA4
		ARHGDIB
		CCDC167
		BTBD6
		VPS26B
		PDPN
		PPT2
		TK1
		TMCO6
		GOLGA8M
		CD37
		SIGIRR
		OPLAH
		ACSS1
		CCL23
		GOLGA7B
		KREMEN2
		GRB10
		CD302
		GPIHBP1
		TMEM102
		TYROBP
		PFAS
		STN1
		RPLP0
		C11orf21
		PECAM1
		TSPAN15
		EXOC4
		HOXA11-AS
		FCGRT
		NXN
		CD27-AS1
		RPL36
		LMNB1
		ASL
		MOSPD3
		HHEX
		UROC1
		ACY1
		RPS6
		SCPEP1
		TMPRSS9
		CTNNBIP1
		MZT2B
		DNASE2
		CES3
		RPS10
		LRP1
		P2RY6
		RIN3
		NAGLU
		TREM2
		MS4A4A
		SNHG15
		KLHDC3
		BLVRA
		CYGB
		TFAP4
		GSTK1
		MSRB2
		CYSLTR1
		MTURN
		CKLF
		UBAC2
		TPGS2
		MCM7
		UQCC3
		RPL15
		NAA38
		CALHM3
		RPS3A
		PLA2G15
		CEACAM21
		NAAA
		UPB1
		CDT1
		SELPLG
		DCTPP1
		FAHD2A
		SOWAHD
		NISCH
		STAT5B
		VPS28
		COPG2
		RPL18A
		BORCS6
		TOP2A
		PGAP3
		BCKDHA
		RPL3
		LPCAT4
		RTEL1-TNFRSF6B
		JADE2
		HMGCL
		SNRPN
		CDC45
		PRR7
		CYBB
		SLC25A6
		ARF5
		PIGS
		LMBR1L
		GATB
		RPL18
		C2
		PSMG3-AS1
		IRAG1
		GUSB
		PC
		CD81
		SDHAF4
		LOC100130872
		MCM2
		FUCA1
		RPS19
		NIPAL3
		RPL9
		SLC25A19
		GALNT14
		FBL
		MYL5
		LRSAM1
		GRIK3
		CEBPA
		GNG7
		BPHL
		CASTOR1
		RPL13
		WDR76
		CLEC12A
		ARL2-SNX15
		SNAI3-AS1
		CLYBL
		RASGRP4
		STX10
		NADK
		PCBD1
		GALT
		MAN1B1
		IL16
		FECH
		SLC7A7
		LAMTOR4
		PCYOX1L
		MKI67
		MYO7A
		ICAM3
		PPFIBP2
		ICA1
		DPEP2
		HNRNPA1P10
		RPL35A
		HLA-DMA
		DCXR
		HLA-DRB1
		TLE6
		RPL13A
		RPL41
		FLJ32255
		PALD1
		NPIPA2
		POLR2J2
		HDHD5
		B3GNTL1
		FLOT1
		RPL37A
		PDZD11
		MMP25
		OLFML3
		HNRNPLL
		TMEM120A
		IDUA
		CDKN2C
		ADCY4
		RNF125
		PLD3
		C16orf95
		RPP25L
		PPP1R35
		GIMAP5
		RORC
		FDXR
		RPL8
		SLC25A12
		MDP1
		RPSAP9
		RNF130
		ERI3
		MLXIPL
		TIMP2
		SPATA13
		ABLIM3
		MIF4GD
		CABLES1
		UST
		PGLS
		BTD
		SIGLEC11
		F12
		F11R
		CTSO
		CACNA2D4
		CLEC11A
		C1QA
		CARD19
		LMO1
		KIF22
		CFP
		MFNG
		ALDH3B1
		IGFBP4
		SLC13A3
		DENND6B
		PVT1
		GPX1
		PRPF40B
		DLX1
		TMSB4X
		TREML1
		MECR
		HIGD2A
		BPI
		ACOX2
		LOC728554
		CSF1R
		ECI1
		RPS14
		RFLNB
		MZT2A
		CDA
		AOAH
		HSD17B14
		ACTG1
		PSMB10
		SLC25A23
		SETD4
		MPG
		BAIAP2-DT
		RPS16
		TNFAIP8L2
		RPS9
		SYTL3
		RPL37
		SUOX
		BCAS3
		RMI2
		ABTB1
		SCNM1
		CFD
		TMEM256
		PGPEP1
		SLC27A5
		ITGAL
		NPTXR
		VASH1-AS1
		VAV1
		SMIM29
		CMTM7
		EEF1G
		ERCC2
		ISCA2
		LTA4H
		S100A9
		MEF2C
		L3MBTL1
		MYB
		MPST
Lmajor	40	CLPB
		CERK
		SFXN2
		LINC01451
		MRPS11
		PRORP
		UNC13B
		TSC2
		TRG-AS1
		COMMD5
		CEP131
		DEF8
		RSAD1
		RNF115
		HRAS
		FLYWCH2
		ZWINT
		MCAT
		ZMYND19
		TSSC4
		HACL1
		ELP6
		ABCF2-H2BE1
		LAMTOR1
		CTPS1
		SLC66A1
		PSMB5
		ACSF3
		GPR84
		TRMT12
		HMMR
		SNX8
		SNX12
		UBALD2
		AREL1
		WWP2
		UNC45A
		P3H3
		CISD3
		NCR3LG1
Ltropica	218	TEX264
		KANK1
		ZHX3
		PSTPIP1
		SLC22A18AS
		RNF25
		POLR2L
		DDB1
		MAST2
		LZTR1
		HOMER3
		AATK
		MINDY1
		PIR
		MRPL38
		PLEK
		EXT2
		ATP5MG
		SLCO2B1
		PHACTR3
		HPS6
		PROK2
		PLK3
		NUP93
		LOC107986991
		MRPS34
		PLK1
		LGI2
		TAGLN2
		RIMBP3B
		NAT8L
		RMND5B
		BRMS1
		DACT3
		WDR1
		IPO4
		HDAC7
		ATP5F1D
		PI4KA
		MRPL12
		EIF2B3
		BCL2
		MAP3K14
		STOML1
		SEC14L1
		ARRDC1-AS1
		ASF1B
		LETM1
		LRFN3
		EFTUD2
		CS
		DHX30
		PTRH1
		EEFSEC
		MED27
		EZR
		TMEM14C
		FERMT3
		PTGES
		TENT5C
		FAM234A
		LSM10
		MYBL2
		POMZP3
		IL27RA
		ARMC6
		USP54
		TMPO
		FLOT2
		OXCT1
		ANAPC7
		PPM1H
		STUB1
		ILK
		MRPL41
		HRH2
		KSR1
		AP2M1
		DTNB
		CTSB
		CSRP1
		PXN
		TNF
		NUDT4P2
		PCBP1
		MPV17L2
		HAGH
		MAPRE3
		BOLA2
		EIF3D
		RNF19B
		SLIT3
		PHF19
		ORAI1
		RUVBL1
		SQLE
		SEPHS1
		XXYLT1
		NCKAP5L
		CCL4
		TMEM106C
		ROPN1L
		RABL6
		CTU2
		GART
		THOP1
		MYG1
		PICK1
		GATD3A
		AIMP2
		CCL2
		TSEN54
		SSNA1
		BANF1
		UCP2
		NDE1
		GSR
		ARHGAP31
		C10orf55
		NUTF2
		PGAM5
		CARM1
		NOCT
		B3GNT8
		VPS37C
		DDX28
		PSMG3
		INSM1
		DNMT1
		RBM14
		CFAP298-TCP10L
		UQCC2
		EIF4A1
		BCR
		POLDIP2
		METTL2A
		RPS6KA4
		PIGQ
		ZNF71
		NOTCH2NLA
		SLC20A1
		PIK3R2
		MTHFD1L
		TMEM138
		SLC25A33
		RNPEP
		LRWD1
		TRIM28
		ADSL
		CTDSPL
		MAFB
		DPEP1
		CD209
		BSCL2
		PRKAR1B
		DEPTOR
		RANBP10
		PSMD1
		CCL5
		EMILIN2
		PRELID1
		RELB
		PEMT
		ILKAP
		CD84
		JMJD8
		ARHGDIA
		NUP50-DT
		DNAJC17
		TIMM13
		TARP
		PRKACA
		WDR18
		NDUFA9
		STIMATE
		BCL3
		FCER1G
		STRN4
		HDGF
		TM4SF19-TCTEX1D2
		FBXL18
		PRSS36
		CNIH3
		TACO1
		GYG1
		MIEF2
		ANXA7
		JDP2
		PSME3
		PMP22
		ZASP
		GLB1
		CCL3
		MTCH2
		TECPR1
		PTDSS2
		HAVCR2
		USP39
		PGD
		CISH
		SLC38A7
		DDX56
		BAX
		LRRC14
		PINX1
		SEMA4C
		LOC606724
		AP1S1
		ANXA11
		ANKRD23
		ABCA13
		RANGAP1
		PITPNM1
		UCK2
		PSPH
		CCL13
		LOC101928589
		CTSC

## Sheet: 48h upregulated genes
Names	total	elements
Linfantum_Lmajor_Ltropica	38	IFIT5
		IFIT1
		TNFSF13B
		PLIN2
		DTX3L
		VCAN
		CASP7
		EIF2AK2
		OAS3
		GOLGA6L5P
		OAS2
		OAS1
		RSAD2
		PLSCR1
		TRIM14
		ZNF469
		LOC102724908
		PARP9
		TRIM22
		TENT5A
		SAMD9L
		CMPK2
		DDX58
		HERC6
		XAF1
		TRIM34
		TXNIP
		STAT1
		IFIH1
		SAMHD1
		ITGA6-AS1
		LOC105375855
		PARP14
		LOC102723694
		NT5E
		MX2
		IFIT3
		USP18
Linfantum_Lmajor	23	TCAF2
		HERC5
		PRG2
		FGL2
		NCOA7
		MMP13
		ZCCHC2
		TRIM38
		F5
		DDX60
		HELZ2
		SP110
		GCA
		SNTB2
		PLEKHA4
		TRIM5
		LOC105373595
		TAP2
		MIR3945HG
		PRG3
		EBF1
		SAMD9
		JADE1
Linfantum_Ltropica	3	KLF10
		PITPNM3
		RUNX1
Lmajor_Ltropica	12	BTN3A2
		CMYA5
		HSPA1B
		EPHB2
		PHF11
		LAP3
		TLR3
		ZNF366
		IFI44
		FCGR3A
		FGD2
		HLA-DOB
Linfantum	60	CALB2
		LINC02777
		ADGRL1
		CDC42EP4
		LOC107986031
		CLSTN3
		LINC02154
		LMO7
		PAM
		LINC02244
		BCL6
		FLT1
		ERG
		ZNF782
		LOC105372636
		LRRC32
		SLC5A3
		LOC105379003
		TRIM54
		LRRC37A4P
		NR4A2
		LINC02798
		KCNJ1
		SHC3
		LY75-CD302
		NPIPB6
		PRXL2A
		KIAA1522
		NPIPB12
		H2BC5
		KAZN
		FGF11
		LPAR4
		INHBA
		ABL2
		NRXN3
		HSPA6
		ENTHD1
		CCR5
		FNIP2
		CTTN
		ATG9B
		MYO10
		NEB
		NUTM2E
		LOC112268420
		CARMIL3
		CCN3
		LOC105374357
		LINC02458
		PYY2
		ADTRP
		CCND1
		IL1RN
		NHSL2
		ITPR3
		RNF213
		APOA4
		TIE1
		LOC100379224
Lmajor	43	RRN3
		HNRNPDL
		IFI44L
		NMI
		IFI35
		TLR4
		ZNF326
		MS4A7
		ARHGAP24
		TMEM123
		MSC-AS1
		ANXA1
		ZNF107
		RDH10
		GLIPR1
		ENPP2
		LOC101929216
		CCDC88B
		CCDC14
		IFITM3
		BRCA2
		CCDC186
		BST2
		NEXN
		DAPP1
		UTRN
		CASP1
		RAPGEF4
		LINC02535
		PAX8
		DNAJA1
		C21orf91
		APOL6
		KMO
		CHROMR
		MS4A14
		ZEB2
		EXOSC9
		TDRD7
		SAFB2
		DHRS9
		IFIT2
		MIOS
Ltropica	1	GASAL1

## Sheet: 48h downregulated genes
Names	total	elements
Linfantum_Lmajor_Ltropica	82	TEX264
		VAC14
		RENBP
		TYROBP
		SIGLEC15
		USF2
		ACY1
		SLC22A18
		GRK6
		ZMYND15
		CST7
		MRPL52
		LGALS1
		TSPAN10
		MELTF
		ALDH4A1
		JUNB
		ATP6V0C
		ETHE1
		C9orf16
		DNPH1
		CD300LB
		WBP2
		SLC43A2
		TMEM97
		ADAP1
		FADS2
		AGTRAP
		WIPF3
		PDE4B
		GPR84
		MPND
		RBM38
		MSMO1
		NDUFA13
		TRPV2
		CCL5
		SH3BGRL3
		QPCTL
		DCXR
		PTCRA
		ERCC1
		AKR7A2
		LDLR
		MAP2K2
		TUBA1A
		HS3ST2
		RNA18SN2
		CAPG
		MVB12A
		FDFT1
		CITED4
		OSM
		FIS1
		TSPAN33
		MARCO
		PGLS
		TRPM2
		TMEM141
		FCER1G
		MVD
		CTSH
		ELOB
		AKR1A1
		RNA18SN3
		DHCR7
		SREBF2
		VAT1
		CLEC10A
		MZT2A
		CDA
		HSD17B14
		RPS6KB2
		SPNS1
		FDPS
		NDUFS7
		ALKBH7
		CCND3
		ERG28
		GNPTG
		EBP
		UCP2
Linfantum_Lmajor	91	USP30
		PYROXD2
		GGT1
		SMDT1
		CD4
		FXYD6
		GABARAP
		PRAM1
		RPS5
		MOSPD3
		PCYT2
		ANKRD39
		MZT2B
		ALOX5AP
		TREM2
		OXLD1
		KATNB1
		NDUFA11
		TAGLN2
		KLHDC3
		HAGHL
		RAB37
		BRI3
		ATP5F1D
		NDUFS8
		SELPLG
		COX8A
		IDH2
		VPS28
		PCK2
		UQCRC1
		C5AR2
		PGAP3
		BCKDHA
		ASMTL
		HMGCL
		NT5DC2
		ARF5
		MVK
		SDHAF4
		DCTN3
		RAB32
		UBL7
		YIF1A
		GAA
		DGCR6L
		SMPD1
		SIRT2
		SULT1A1
		RHBDD2
		GET3
		TMEM120A
		DPP7
		GUK1
		DGAT1
		ABHD17A
		ATG7
		CRYL1
		RPP25L
		SNX8
		RPL8
		TREML3P
		MICAL1
		GAMT
		WDR83OS
		CTSA
		CCDC22
		S100B
		LGALS12
		DHRS1
		VSIG4
		MFNG
		ALDH3B1
		EIF3F
		PARVB
		GPX1
		AP2S1
		S100A6
		TESC
		CSF1R
		APRT
		RAB4B
		EGR3
		BCAS3
		ABTB1
		JOSD2
		CD1C
		DAAM2
		S100A9
		ACSS2
		FMNL1
Linfantum_Ltropica	4	NAA38
		LOC105369983
		RASGEF1C
		RNA28SN3
Lmajor_Ltropica	40	LRP3
		THEM6
		PLAU
		MID1IP1
		MREG
		FADS1
		NMNAT1
		CCL4L2
		PLK3
		WDR25
		CKLF
		LOC102723996
		RASA4B
		ACAT2
		SLC20A1
		TMEM104
		KRT3
		PTGES
		RNA45SN2
		CCL1
		RHOBTB2
		CD209
		TRAPPC2L
		SLC7A7
		SNAI1
		SLIT3
		SCD
		TARP
		CLIP2
		VWF
		OLIG1
		AMDHD2
		KIF22
		ICOSLG
		CHST2
		MMP10
		PLAUR
		GATD3A
		CUTA
		MAD2L2
Linfantum	153	CCDC167
		MMP2
		FIBP
		VPS26B
		SLC22A18AS
		NCF4
		SLC25A3
		NAGPA
		RPS18
		CYBA
		CD37
		CCL23
		CHMP4A
		ATP6V0D1
		PNKP
		TCF25
		FCGRT
		UROD
		B3GNT8
		RPL36
		ASL
		RPL7A
		FAHD2B
		NDUFB7
		GPR183
		RPL29
		TMEM86A
		RPL35
		RPS10
		PROK2
		P2RY6
		ITGAD
		SPRY1
		COPE
		CAPNS1
		VWA5A
		ATP6V0B
		ARHGAP1
		APEH
		FBXW5
		MAG
		CCNB2
		ST8SIA4
		RPS3A
		MXD4
		C8G
		RPL18A
		CORO1A
		CRYBB1
		GPSM3
		UBA52
		ADORA3
		NDUFA2
		ZMAT5
		COX7A2
		ACP2
		SLC25A6
		RPL18
		AGRP
		C2
		FUCA1
		RPS19
		RPS13
		TDRKH
		PCSK6
		SCAND1
		RPS21
		EGFL7
		RPL13
		C4orf48
		CORO1B
		TCEA2
		IL22RA2
		PCCA
		TMEM163
		IL16
		RPS2
		RNASE1
		PCYOX1L
		PPIP5K1P1-CATSPER2
		ATP8B4
		LTB4R2
		SRA1
		HPS1
		GSTO1
		CORO7
		RPL37A
		ARHGEF3
		FLOT1
		PDZD11
		TNNI2
		P2RX4
		TKFC
		ASIC1
		PLD3
		CD22
		FCGR1A
		IGFLR1
		KRT36
		EIF2B2
		RPS29
		DAGLB
		VPS11
		BCL3
		ANTKMT
		NAA10
		ABLIM3
		GFUS
		COX4I1
		LST1
		CACNA2D4
		CCDC159
		TYMS
		TMEM106C
		FCSK
		CFP
		ATP5MC2
		ROPN1L
		EDEM2
		TOM1
		MCRIP1
		SLC26A11
		NTPCR
		CTSD
		EEF1B2
		CYP46A1
		CIDEB
		DHRS7B
		OTOAP1
		PLOD3
		MIEN1
		PSMB10
		RPLP2
		MPG
		RPS9
		FAM222A
		ATPAF2
		LILRA5
		RAB4B-EGLN2
		TMEM147
		TNFAIP8L2-SCNM1
		SMIM29
		LOC606724
		TNFSF13
		GLMP
		EEF1G
		MAEA
		ERCC2
		RNPEPL1
		LTB4R
		ADGRE1
		FPR1
		PIK3IP1
Lmajor	140	SMARCD3
		BTBD6
		ITGA5
		BTG2
		LOC107987206
		RN7SK
		NCF1C
		OPLAH
		NUBP2
		TRIB3
		DOCK9
		NDUFAF3
		RNA5-8SN3
		GALK1
		VPS37C
		BBC3
		C19orf53
		C7orf50
		CAMK1
		PRDX6
		SLC44A2
		FPGS
		RIN3
		SH3PXD2B
		CD1A
		LINC01451
		ADGRG3
		SMYD3
		MMP14
		ATG2A
		RTN4R
		DANCR
		DHPS
		PGA3
		SLC25A1
		FAM89B
		TEX22
		LAT
		NECTIN4
		DENND3
		KYAT1
		PMM1
		TPCN1
		TAX1BP3
		SLC43A1
		TBC1D17
		TNFSF15
		ACTR1B
		ZNHIT1
		HM13
		NIPSNAP1
		ICAM1
		LPCAT4
		NUCB1
		PAQR8
		PPBP
		LILRA1
		TSC2
		SNRPN
		EHMT2
		SLX1A
		LMBR1L
		MLST8
		PC
		CD300A
		FCGBP
		ALOX15
		NUDT16L1
		TECR
		RNF144A
		NEU1
		TP53INP2
		LINC01002
		CYP51A1
		MYL5
		SLC9A3R1
		P2RX1
		ECM1
		C11orf68
		LRRC25
		ITGAX
		BATF3
		PGA5
		PFKL
		MYBPH
		FXYD2
		RNA5-8SN1
		FAAP100
		PRSS22
		PITX1
		BCKDK
		WARS1
		JUP
		TNF
		EXOSC4
		UBXN6
		CIB1
		TMEM8B
		IL32
		KLF2
		CPNE1
		RFNG
		SLC25A29
		STAC
		NCF1
		TIMP2
		FBXW9
		ZNF524
		ACO1
		AGBL5
		LAT2
		NUDT22
		SUMF2
		CLCN7
		GPR157
		FZD1
		PPDPF
		PRSS36
		TREM1
		TBCD
		PHPT1
		MDH2
		RNA5-8SN2
		SPRYD3
		MAP1S
		CXCL16
		DMAC1
		OTUB2
		BABAM2
		ABHD14B
		PROCR
		TMEM256
		SEMA4C
		TBC1D10A
		GRAMD1A
		ANXA11
		GPR108
		ACOX3
		PNKD
		FKBP8
Ltropica	6	RNA28SN1
		CDCA4
		DPM3
		OSBP2
		TM4SF19
		GGT5
