# Supplementary material for: Transcriptional signatures in human macrophage-like cells infected by Leishmania infantum, Leishmania major and Leishmania tropica
Source: PLoS Negl Trop Dis. 2024 Apr 5;18(4):e0012085. doi: 10.1371/journal.pntd.0012085 (PMC11023634; doi:10.1371/journal.pntd.0012085)
Supplement: S5 Table — (XLSX) [file pntd.0012085.s007.xlsx]

## Sheet: Enrichment 24h
GroupID	Category	Term	Description	LogP	Log(q-value)	InTerm_InList	Genes	Symbols
1_Summary	Reactome Gene Sets	R-HSA-1280215	Cytokine Signaling in Immune system	-27.426	-23.8614	77/730	27,301,329,330,684,1230,1326,1437,1440,1848,1977,2920,3162,3320,3430,3433,3434,3437,3552,3553,3557,3569,3575,3576,3665,3669,3725,3976,4092,4314,4318,4502,4600,4938,4939,4940,5055,5610,5684,5743,5782,5903,6348,6351,6364,6654,6672,6772,7184,7706,8065,8638,8740,8809,9021,9636,9683,9830,9966,10346,10475,10673,11274,23529,23586,24138,25939,26525,29110,51191,53840,54739,85363,91543,115362,257397,414062…	ABL2,ANXA1,BIRC2,BIRC3,BST2,CCR1,MAP3K8,CSF2,CSF3,DUSP6,EIF4E,CXCL2,HMOX1,HSP90AA1,IFI35,IFIT2,IFIT1,IFIT3,IL1A,IL1B,IL1RN,IL6,IL7R,CXCL8,IRF7,ISG20,JUN,LIF,SMAD7,MMP3,MMP9,MT2A,MX2,OAS1,OAS2,OAS3,SERPINB2,EIF2AK2,PSMA3,PTGS2,PTPN12,RANBP2,CCL3,CCL4,CCL20,SOS1,SP100,STAT1,HSP90B1,TRIM25,CUL5,OASL,TNFSF14,IL18R1,SOCS3,ISG15,N4BP1,TRIM14,TNFSF15,TRIM22,TRIM38,TNFSF13B,USP18,CLCF1,RIGI,IFIT5,SAMHD1,…
1_Member	Reactome Gene Sets	R-HSA-1280215	Cytokine Signaling in Immune system	-27.426	-23.8614	77/730	27,301,329,330,684,1230,1326,1437,1440,1848,1977,2920,3162,3320,3430,3433,3434,3437,3552,3553,3557,3569,3575,3576,3665,3669,3725,3976,4092,4314,4318,4502,4600,4938,4939,4940,5055,5610,5684,5743,5782,5903,6348,6351,6364,6654,6672,6772,7184,7706,8065,8638,8740,8809,9021,9636,9683,9830,9966,10346,10475,10673,11274,23529,23586,24138,25939,26525,29110,51191,53840,54739,85363,91543,115362,257397,414062	ABL2,ANXA1,BIRC2,BIRC3,BST2,CCR1,MAP3K8,CSF2,CSF3,DUSP6,EIF4E,CXCL2,HMOX1,HSP90AA1,IFI35,IFIT2,IFIT1,IFIT3,IL1A,IL1B,IL1RN,IL6,IL7R,CXCL8,IRF7,ISG20,JUN,LIF,SMAD7,MMP3,MMP9,MT2A,MX2,OAS1,OAS2,OAS3,SERPINB2,EIF2AK2,PSMA3,PTGS2,PTPN12,RANBP2,CCL3,CCL4,CCL20,SOS1,SP100,STAT1,HSP90B1,TRIM25,CUL5,OASL,TNFSF14,IL18R1,SOCS3,ISG15,N4BP1,TRIM14,TNFSF15,TRIM22,TRIM38,TNFSF13B,USP18,CLCF1,RIGI,IFIT5,SAMHD1,…
1_Member	Reactome Gene Sets	R-HSA-449147	Signaling by Interleukins	-10.1523	-7.71886	49/473	301,834,942,1230,1326,1386,1437,1440,1848,2920,3162,3320,3552,3553,3556,3557,3569,3575,3576,3627,3725,3976,4314,4318,5055,5684,5698,5721,5743,5782,6348,6351,6364,6654,6772,6773,7184,8809,9021,9683,11274,23529,26525,27250,29110,84166,121457,257397,414062	ANXA1,CASP1,CD86,CCR1,MAP3K8,ATF2,CSF2,CSF3,DUSP6,CXCL2,HMOX1,HSP90AA1,IL1A,IL1B,IL1RAP,IL1RN,IL6,IL7R,CXCL8,CXCL10,JUN,LIF,MMP3,MMP9,SERPINB2,PSMA3,PSMB9,PSME2,PTGS2,PTPN12,CCL3,CCL4,CCL20,SOS1,STAT1,STAT2,HSP90B1,IL18R1,SOCS3,N4BP1,USP18,CLCF1,IL36RN,PDCD4,TBK1,NLRC5,IKBIP,TAB3,CCL3L3
2_Summary	Reactome Gene Sets	R-HSA-913531	Interferon Signaling	-26.9902	-23.7266	34/200	684,2537,3430,3433,3434,3437,3665,4600,4938,4939,4940,5610,6672,6772,6773,7318,7706,8519,8638,9246,9636,9830,10346,10475,11274,23586,24138,25939,51191,53840,54739,85363,91543,115362,3627,5698,6890,64135,3725,834,3576,8743,894,3310,3552,3553,3569,7097,9451,29110,6891,51426	BST2,IFI6,IFI35,IFIT2,IFIT1,IFIT3,IRF7,MX2,OAS1,OAS2,OAS3,EIF2AK2,SP100,STAT1,STAT2,UBA7,TRIM25,IFITM1,OASL,UBE2L6,ISG15,TRIM14,TRIM22,TRIM38,USP18,RIGI,IFIT5,SAMHD1,HERC5,TRIM34,XAF1,TRIM5,RSAD2,GBP5,CXCL10,PSMB9,TAP1,IFIH1,JUN,CASP1,CXCL8,TNFSF10,CCND2,HSPA6,IL1A,IL1B,IL6,TLR2,EIF2AK3,TBK1,TAP2,POLK
2_Member	Reactome Gene Sets	R-HSA-913531	Interferon Signaling	-26.9902	-23.7266	34/200	684,2537,3430,3433,3434,3437,3665,4600,4938,4939,4940,5610,6672,6772,6773,7318,7706,8519,8638,9246,9636,9830,10346,10475,11274,23586,24138,25939,51191,53840,54739,85363,91543,115362	BST2,IFI6,IFI35,IFIT2,IFIT1,IFIT3,IRF7,MX2,OAS1,OAS2,OAS3,EIF2AK2,SP100,STAT1,STAT2,UBA7,TRIM25,IFITM1,OASL,UBE2L6,ISG15,TRIM14,TRIM22,TRIM38,USP18,RIGI,IFIT5,SAMHD1,HERC5,TRIM34,XAF1,TRIM5,RSAD2,GBP5
2_Member	Reactome Gene Sets	R-HSA-909733	Interferon alpha/beta signaling	-22.131	-19.1683	21/72	684,2537,3430,3433,3434,3437,3665,4600,4938,4939,4940,6772,6773,8519,8638,9636,11274,24138,25939,54739,91543	BST2,IFI6,IFI35,IFIT2,IFIT1,IFIT3,IRF7,MX2,OAS1,OAS2,OAS3,STAT1,STAT2,IFITM1,OASL,ISG15,USP18,IFIT5,SAMHD1,XAF1,RSAD2
2_Member	Reactome Gene Sets	R-HSA-877300	Interferon gamma signaling	-10.7504	-8.54745	14/92	3665,4938,4939,4940,6672,6772,7706,8638,9830,10346,10475,53840,85363,115362	IRF7,OAS1,OAS2,OAS3,SP100,STAT1,TRIM25,OASL,TRIM14,TRIM22,TRIM38,TRIM34,TRIM5,GBP5
2_Member	WikiPathways	WP619	Type II interferon signaling	-10.4647	-8.29797	10/37	2537,3433,3627,4938,5610,5698,6772,6773,6890,9636	IFI6,IFIT2,CXCL10,OAS1,EIF2AK2,PSMB9,STAT1,STAT2,TAP1,ISG15
2_Member	WikiPathways	WP4868	Type I interferon induction and signaling during SARS-CoV-2 infection	-9.78406	-7.71076	9/31	3665,4938,4939,4940,5610,6772,6773,23586,64135	IRF7,OAS1,OAS2,OAS3,EIF2AK2,STAT1,STAT2,RIGI,IFIH1
2_Member	WikiPathways	WP4880	Host-pathogen interaction of human coronaviruses - interferon induction	-9.5124	-7.47921	9/33	3725,4938,4939,4940,5610,6772,6773,23586,64135	JUN,OAS1,OAS2,OAS3,EIF2AK2,STAT1,STAT2,RIGI,IFIH1
2_Member	WikiPathways	WP4197	Immune response to tuberculosis	-9.47128	-7.45068	8/23	3430,3434,3437,4938,6772,6773,6890,8519	IFI35,IFIT1,IFIT3,OAS1,STAT1,STAT2,TAP1,IFITM1
2_Member	KEGG Pathway	hsa05164	Influenza A	-8.9536	-7.00172	16/171	834,3576,3627,3665,4600,4938,4939,4940,5610,6772,6773,7706,8743,23586,64135,91543	CASP1,CXCL8,CXCL10,IRF7,MX2,OAS1,OAS2,OAS3,EIF2AK2,STAT1,STAT2,TRIM25,TNFSF10,RIGI,IFIH1,RSAD2
2_Member	KEGG Pathway	hsa05162	Measles	-8.2228	-6.32089	18/139	894,3310,3552,3553,3569,3665,3725,4600,4938,4939,4940,5610,6772,7097,9451,23586,29110,64135	CCND2,HSPA6,IL1A,IL1B,IL6,IRF7,JUN,MX2,OAS1,OAS2,OAS3,EIF2AK2,STAT1,TLR2,EIF2AK3,RIGI,TBK1,IFIH1
2_Member	WikiPathways	WP4630	Measles virus infection	-7.56907	-5.71198	17/136	894,3310,3552,3553,3569,3665,3725,4938,4939,4940,5610,6772,7097,9451,23586,29110,64135	CCND2,HSPA6,IL1A,IL1B,IL6,IRF7,JUN,OAS1,OAS2,OAS3,EIF2AK2,STAT1,TLR2,EIF2AK3,RIGI,TBK1,IFIH1
2_Member	Reactome Gene Sets	R-HSA-8983711	OAS antiviral response	-7.33961	-5.5389	5/9	4938,4939,4940,8638,23586	OAS1,OAS2,OAS3,OASL,RIGI
2_Member	KEGG Pathway	hsa05160	Hepatitis C	-6.76107	-5.03526	13/157	3434,3627,3665,4600,4938,4939,4940,5610,6772,6773,9451,23586,91543	IFIT1,CXCL10,IRF7,MX2,OAS1,OAS2,OAS3,EIF2AK2,STAT1,STAT2,EIF2AK3,RIGI,RSAD2
2_Member	KEGG Pathway	hsa05169	Epstein-Barr virus infection	-6.28219	-4.62601	14/202	3627,3665,3725,4938,4939,4940,5610,6772,6773,6890,6891,9636,23586,51426	CXCL10,IRF7,JUN,OAS1,OAS2,OAS3,EIF2AK2,STAT1,STAT2,TAP1,TAP2,ISG15,RIGI,POLK
2_Member	KEGG Pathway	hsa05171	Coronavirus disease - COVID-19	-5.56778	-3.99875	14/232	834,3576,3627,3725,4600,4938,4939,4940,5610,6772,6773,9636,23586,64135	CASP1,CXCL8,CXCL10,JUN,MX2,OAS1,OAS2,OAS3,EIF2AK2,STAT1,STAT2,ISG15,RIGI,IFIH1
3_Summary	KEGG Pathway	hsa04657	IL-17 signaling pathway	-15.3691	-12.8044	22/94	1437,1440,2920,2921,3320,3553,3569,3576,3725,4314,4318,4322,5597,5743,6354,6364,6372,6374,7184,10758,29110,257397,329,330,1326,1906,3976,7185,8809,9021,9586,3162,4092,4502,4780,6348,6351,6498,10144,597,3552,467,6004,7702,7913,9208,30009,301,6772,1462,4321,6098,10673	CSF2,CSF3,CXCL2,CXCL3,HSP90AA1,IL1B,IL6,CXCL8,JUN,MMP3,MMP9,MMP13,MAPK6,PTGS2,CCL7,CCL20,CXCL6,CXCL5,HSP90B1,TRAF3IP2,TBK1,TAB3,BIRC2,BIRC3,MAP3K8,EDN1,LIF,TRAF1,IL18R1,SOCS3,CREB5,HMOX1,SMAD7,MT2A,NFE2L2,CCL3,CCL4,SKIL,FAM13A,BCL2A1,IL1A,ATF3,RGS16,ZNF143,DEK,LRRFIP1,TBX21,ANXA1,STAT1,VCAN,MMP12,ROS1,TNFSF13B
3_Member	KEGG Pathway	hsa04657	IL-17 signaling pathway	-15.3691	-12.8044	22/94	1437,1440,2920,2921,3320,3553,3569,3576,3725,4314,4318,4322,5597,5743,6354,6364,6372,6374,7184,10758,29110,257397	CSF2,CSF3,CXCL2,CXCL3,HSP90AA1,IL1B,IL6,CXCL8,JUN,MMP3,MMP9,MMP13,MAPK6,PTGS2,CCL7,CCL20,CXCL6,CXCL5,HSP90B1,TRAF3IP2,TBK1,TAB3
3_Member	KEGG Pathway	hsa04668	TNF signaling pathway	-13.6689	-11.1835	22/112	329,330,1326,1437,1906,2920,2921,3553,3569,3725,3976,4314,4318,5743,6364,6372,6374,7185,8809,9021,9586,257397	BIRC2,BIRC3,MAP3K8,CSF2,EDN1,CXCL2,CXCL3,IL1B,IL6,JUN,LIF,MMP3,MMP9,PTGS2,CCL20,CXCL6,CXCL5,TRAF1,IL18R1,SOCS3,CREB5,TAB3
3_Member	WikiPathways	WP3624	Lung fibrosis	-11.8307	-9.5448	16/64	1437,1440,1906,2920,3162,3553,3569,3576,4092,4318,4502,4780,6348,6351,6498,10144	CSF2,CSF3,EDN1,CXCL2,HMOX1,IL1B,IL6,CXCL8,SMAD7,MMP9,MT2A,NFE2L2,CCL3,CCL4,SKIL,FAM13A
3_Member	WikiPathways	WP3617	Photodynamic therapy-induced NF-kB survival signaling	-10.8262	-8.58371	12/35	329,330,597,1437,2920,3552,3553,3569,3576,4314,4318,5743	BIRC2,BIRC3,BCL2A1,CSF2,CXCL2,IL1A,IL1B,IL6,CXCL8,MMP3,MMP9,PTGS2
3_Member	WikiPathways	WP4754	IL-18 signaling pathway	-7.33271	-5.5389	24/273	330,467,2920,2921,3162,3553,3569,3576,3725,4314,4318,4322,5743,6004,6348,6351,6364,7185,7702,7913,8809,9021,9208,30009	BIRC3,ATF3,CXCL2,CXCL3,HMOX1,IL1B,IL6,CXCL8,JUN,MMP3,MMP9,MMP13,PTGS2,RGS16,CCL3,CCL4,CCL20,TRAF1,ZNF143,DEK,IL18R1,SOCS3,LRRFIP1,TBX21
3_Member	Reactome Gene Sets	R-HSA-6785807	Interleukin-4 and Interleukin-13 signaling	-6.5425	-4.85864	14/108	301,3162,3320,3552,3553,3569,3576,3976,4314,4318,5743,6772,7184,9021	ANXA1,HMOX1,HSP90AA1,IL1A,IL1B,IL6,CXCL8,LIF,MMP3,MMP9,PTGS2,STAT1,HSP90B1,SOCS3
3_Member	WikiPathways	WP2431	Spinal cord injury	-4.48744	-3.10175	12/121	301,1462,2920,3552,3553,3569,3576,4318,4321,5743,6098,10673	ANXA1,VCAN,CXCL2,IL1A,IL1B,IL6,CXCL8,MMP9,MMP12,PTGS2,ROS1,TNFSF13B
3_Member	WikiPathways	WP5285	Immune infiltration in pancreatic cancer	-4.48275	-3.09993	7/39	1437,3553,3569,3576,4318,6364,6374	CSF2,IL1B,IL6,CXCL8,MMP9,CCL20,CXCL5
4_Summary	KEGG Pathway	hsa05168	Herpes simplex virus 1 infection	-14.1138	-11.1512	59/512	329,330,684,3112,3553,3569,3665,3690,4938,4939,4940,5610,6672,6772,6773,6890,6891,7097,7559,7562,7587,7637,7678,7695,7733,7769,8740,9021,9451,9534,9668,10838,22869,23586,29110,51427,55762,55900,57541,57786,64135,65243,80110,80264,81856,84765,84914,90317,91664,92285,125893,136051,148268,158431,170959,170960,171392,347344,388561	BIRC2,BIRC3,BST2,HLA-DOB,IL1B,IL6,IRF7,ITGB3,OAS1,OAS2,OAS3,EIF2AK2,SP100,STAT1,STAT2,TAP1,TAP2,TLR2,ZNF12,ZNF708,ZNF37A,ZNF84,ZNF124,ZNF136,ZNF180,ZNF226,TNFSF14,SOCS3,EIF2AK3,ZNF254,ZNF432,ZNF275,ZNF510,RIGI,TBK1,ZNF107,ZNF701,ZNF302,ZNF398,RBAK,IFIH1,ZFP69B,ZNF614,ZNF430,ZNF611,ZNF577,ZNF587,ZNF616,ZNF845,ZNF585B,ZNF816,ZNF786,ZNF570,ZNF782,ZNF431,ZNF721,ZNF675,ZNF81,ZNF761
4_Member	KEGG Pathway	hsa05168	Herpes simplex virus 1 infection	-14.1138	-11.1512	59/512	329,330,684,3112,3553,3569,3665,3690,4938,4939,4940,5610,6672,6772,6773,6890,6891,7097,7559,7562,7587,7637,7678,7695,7733,7769,8740,9021,9451,9534,9668,10838,22869,23586,29110,51427,55762,55900,57541,57786,64135,65243,80110,80264,81856,84765,84914,90317,91664,92285,125893,136051,148268,158431,170959,170960,171392,347344,388561	BIRC2,BIRC3,BST2,HLA-DOB,IL1B,IL6,IRF7,ITGB3,OAS1,OAS2,OAS3,EIF2AK2,SP100,STAT1,STAT2,TAP1,TAP2,TLR2,ZNF12,ZNF708,ZNF37A,ZNF84,ZNF124,ZNF136,ZNF180,ZNF226,TNFSF14,SOCS3,EIF2AK3,ZNF254,ZNF432,ZNF275,ZNF510,RIGI,TBK1,ZNF107,ZNF701,ZNF302,ZNF398,RBAK,IFIH1,ZFP69B,ZNF614,ZNF430,ZNF611,ZNF577,ZNF587,ZNF616,ZNF845,ZNF585B,ZNF816,ZNF786,ZNF570,ZNF782,ZNF431,ZNF721,ZNF675,ZNF81,ZNF761
5_Summary	WikiPathways	WP5039	SARS-CoV-2 innate immunity evasion and cell-specific immune response	-13.9914	-11.1257	21/66	1437,2920,2921,3433,3569,3576,3627,3665,5473,6348,6351,6372,6374,6772,6773,7706,8519,10010,23586,29110,79132,1440,3552,3553,3557,3976,4314,4318,6354,6364,9560,10673,26525,414062,1230,5743,643,659,3575,3624,8740,8743,8809,9966,23529,130399,942,2321,3112,3725,7097,7099,8792,684,1843,1977,3434,4939,6241,10394,10666,64135,3702,6654,53358,301,1906,51083,1903,2796,2828	CSF2,CXCL2,CXCL3,IFIT2,IL6,CXCL8,CXCL10,IRF7,PPBP,CCL3,CCL4,CXCL6,CXCL5,STAT1,STAT2,TRIM25,IFITM1,TANK,RIGI,TBK1,DHX58,CSF3,IL1A,IL1B,IL1RN,LIF,MMP3,MMP9,CCL7,CCL20,CCL4L2,TNFSF13B,IL36RN,CCL3L3,CCR1,PTGS2,CXCR5,BMPR2,IL7R,INHBA,TNFSF14,TNFSF10,IL18R1,TNFSF15,CLCF1,ACVR1C,CD86,FLT1,HLA-DOB,JUN,TLR2,TLR4,TNFRSF11A,BST2,DUSP1,EIF4E,IFIT1,OAS2,RRM2,PRG3,CD226,IFIH1,ITK,SOS1,SHC3,ANXA1,EDN1,GAL,S1PR3…
5_Member	WikiPathways	WP5039	SARS-CoV-2 innate immunity evasion and cell-specific immune response	-13.9914	-11.1257	21/66	1437,2920,2921,3433,3569,3576,3627,3665,5473,6348,6351,6372,6374,6772,6773,7706,8519,10010,23586,29110,79132	CSF2,CXCL2,CXCL3,IFIT2,IL6,CXCL8,CXCL10,IRF7,PPBP,CCL3,CCL4,CXCL6,CXCL5,STAT1,STAT2,TRIM25,IFITM1,TANK,RIGI,TBK1,DHX58
5_Member	WikiPathways	WP5095	Overview of proinflammatory and profibrotic mediators	-13.3095	-10.8588	23/129	1437,1440,2920,2921,3552,3553,3557,3569,3576,3976,4314,4318,5473,6348,6351,6354,6364,6372,6374,9560,10673,26525,414062	CSF2,CSF3,CXCL2,CXCL3,IL1A,IL1B,IL1RN,IL6,CXCL8,LIF,MMP3,MMP9,PPBP,CCL3,CCL4,CCL7,CCL20,CXCL6,CXCL5,CCL4L2,TNFSF13B,IL36RN,CCL3L3
5_Member	Reactome Gene Sets	R-HSA-6783783	Interleukin-10 signaling	-12.8562	-10.4676	15/47	1230,1437,1440,2920,3552,3553,3557,3569,3576,3976,5743,6348,6351,6364,414062	CCR1,CSF2,CSF3,CXCL2,IL1A,IL1B,IL1RN,IL6,CXCL8,LIF,PTGS2,CCL3,CCL4,CCL20,CCL3L3
5_Member	KEGG Pathway	hsa04060	Cytokine-cytokine receptor interaction	-11.9641	-9.65473	32/295	643,659,1230,1437,1440,2920,2921,3552,3553,3557,3569,3575,3576,3624,3976,5473,6348,6351,6354,6364,6372,6374,8740,8743,8809,9560,9966,10673,23529,26525,130399,414062	CXCR5,BMPR2,CCR1,CSF2,CSF3,CXCL2,CXCL3,IL1A,IL1B,IL1RN,IL6,IL7R,CXCL8,INHBA,LIF,PPBP,CCL3,CCL4,CCL7,CCL20,CXCL6,CXCL5,TNFSF14,TNFSF10,IL18R1,CCL4L2,TNFSF15,TNFSF13B,CLCF1,IL36RN,ACVR1C,CCL3L3
5_Member	KEGG Pathway	hsa05323	Rheumatoid arthritis	-10.7806	-8.2159	21/93	942,1437,2321,2920,2921,3112,3552,3553,3569,3576,3725,4314,6348,6364,6372,6374,7097,7099,8792,10673,414062	CD86,CSF2,FLT1,CXCL2,CXCL3,HLA-DOB,IL1A,IL1B,IL6,CXCL8,JUN,MMP3,CCL3,CCL20,CXCL6,CXCL5,TLR2,TLR4,TNFRSF11A,TNFSF13B,CCL3L3
5_Member	WikiPathways	WP5115	Network map of SARS-CoV-2 signaling pathway	-10.7646	-8.54745	26/218	684,1843,1977,2920,2921,3434,3552,3553,3569,3576,3725,4939,5743,6241,6348,6351,6364,6372,6374,6772,8743,10394,10666,23586,29110,64135	BST2,DUSP1,EIF4E,CXCL2,CXCL3,IFIT1,IL1A,IL1B,IL6,CXCL8,JUN,OAS2,PTGS2,RRM2,CCL3,CCL4,CCL20,CXCL6,CXCL5,STAT1,TNFSF10,PRG3,CD226,RIGI,TBK1,IFIH1
5_Member	KEGG Pathway	hsa04061	Viral protein interaction with cytokine and cytokine receptor	-10.6301	-8.44567	18/100	643,1230,2920,2921,3569,3576,5473,6348,6351,6354,6364,6372,6374,8740,8743,8809,9560,414062	CXCR5,CCR1,CXCL2,CXCL3,IL6,CXCL8,PPBP,CCL3,CCL4,CCL7,CCL20,CXCL6,CXCL5,TNFSF14,TNFSF10,IL18R1,CCL4L2,CCL3L3
5_Member	Reactome Gene Sets	R-HSA-380108	Chemokine receptors bind chemokines	-8.99097	-7.02837	13/59	643,1230,2920,2921,3576,5473,6348,6351,6354,6364,6372,6374,414062	CXCR5,CCR1,CXCL2,CXCL3,CXCL8,PPBP,CCL3,CCL4,CCL7,CCL20,CXCL6,CXCL5,CCL3L3
5_Member	KEGG Pathway	hsa04062	Chemokine signaling pathway	-6.06301	-4.44589	18/192	643,1230,2920,2921,3576,3702,5473,6348,6351,6354,6364,6372,6374,6654,6772,9560,53358,414062	CXCR5,CCR1,CXCL2,CXCL3,CXCL8,ITK,PPBP,CCL3,CCL4,CCL7,CCL20,CXCL6,CXCL5,SOS1,STAT1,CCL4L2,SHC3,CCL3L3
5_Member	Reactome Gene Sets	R-HSA-375276	Peptide ligand-binding receptors	-4.56177	-3.16146	16/201	301,643,1230,1906,2920,2921,3576,5473,6348,6351,6354,6364,6372,6374,51083,414062	ANXA1,CXCR5,CCR1,EDN1,CXCL2,CXCL3,CXCL8,PPBP,CCL3,CCL4,CCL7,CCL20,CXCL6,CXCL5,GAL,CCL3L3
5_Member	WikiPathways	WP3929	Chemokine signaling pathway	-3.74804	-2.55445	13/166	643,1230,2921,3702,5473,6348,6351,6354,6364,6374,6654,6772,53358	CXCR5,CCR1,CXCL3,ITK,PPBP,CCL3,CCL4,CCL7,CCL20,CXCL5,SOS1,STAT1,SHC3
5_Member	Reactome Gene Sets	R-HSA-373076	Class A/1 (Rhodopsin-like receptors)	-3.31277	-2.2324	19/336	301,643,1230,1903,1906,2796,2828,2920,2921,3576,5473,6348,6351,6354,6364,6372,6374,51083,414062	ANXA1,CXCR5,CCR1,S1PR3,EDN1,GNRH1,GPR4,CXCL2,CXCL3,CXCL8,PPBP,CCL3,CCL4,CCL7,CCL20,CXCL6,CXCL5,GAL,CCL3L3
6_Summary	Reactome Gene Sets	R-HSA-1169410	Antiviral mechanism by IFN-stimulated genes	-12.86	-10.4676	15/80	3434,4600,4938,4939,4940,5610,6772,7318,7706,8638,9246,9636,11274,23586,51191,64135,84166,3665,79132,51426,7398,11201	IFIT1,MX2,OAS1,OAS2,OAS3,EIF2AK2,STAT1,UBA7,TRIM25,OASL,UBE2L6,ISG15,USP18,RIGI,HERC5,IFIH1,NLRC5,IRF7,DHX58,POLK,USP1,POLI
6_Member	Reactome Gene Sets	R-HSA-1169410	Antiviral mechanism by IFN-stimulated genes	-12.86	-10.4676	15/80	3434,4600,4938,4939,4940,5610,6772,7318,7706,8638,9246,9636,11274,23586,51191	IFIT1,MX2,OAS1,OAS2,OAS3,EIF2AK2,STAT1,UBA7,TRIM25,OASL,UBE2L6,ISG15,USP18,RIGI,HERC5
6_Member	Reactome Gene Sets	R-HSA-1169408	ISG15 antiviral mechanism	-8.5935	-6.67229	11/72	3434,4600,5610,6772,7318,7706,9246,9636,11274,23586,51191	IFIT1,MX2,EIF2AK2,STAT1,UBA7,TRIM25,UBE2L6,ISG15,USP18,RIGI,HERC5
6_Member	Reactome Gene Sets	R-HSA-936440	Negative regulators of DDX58/IFIH1 signaling	-7.84979	-5.96636	8/35	7318,7706,9246,9636,23586,51191,64135,84166	UBA7,TRIM25,UBE2L6,ISG15,RIGI,HERC5,IFIH1,NLRC5
6_Member	Reactome Gene Sets	R-HSA-168928	DDX58/IFIH1-mediated induction of interferon-alpha/beta	-6.90423	-5.16563	10/82	3665,7318,7706,9246,9636,23586,51191,64135,79132,84166	IRF7,UBA7,TRIM25,UBE2L6,ISG15,RIGI,HERC5,IFIH1,DHX58,NLRC5
6_Member	Reactome Gene Sets	R-HSA-5656169	Termination of translesion DNA synthesis	-4.24394	-2.92994	5/32	7318,7706,9246,9636,51426	UBA7,TRIM25,UBE2L6,ISG15,POLK
6_Member	Reactome Gene Sets	R-HSA-73893	DNA Damage Bypass	-4.03352	-2.78061	7/48	7318,7398,7706,9246,9636,11201,51426	UBA7,USP1,TRIM25,UBE2L6,ISG15,POLI,POLK
6_Member	Reactome Gene Sets	R-HSA-110313	Translesion synthesis by Y family DNA polymerases bypasses lesions on DNA template	-3.82042	-2.61748	5/39	7318,7706,9246,9636,51426	UBA7,TRIM25,UBE2L6,ISG15,POLK
7_Summary	KEGG Pathway	hsa04621	NOD-like receptor signaling pathway	-12.5486	-9.83445	32/186	329,330,331,834,2920,2921,3320,3428,3553,3569,3576,3665,3710,3725,4938,4939,4940,6772,6773,7099,7295,9474,10010,10135,10628,29110,54822,55669,55914,58484,115362,257397	BIRC2,BIRC3,XIAP,CASP1,CXCL2,CXCL3,HSP90AA1,IFI16,IL1B,IL6,CXCL8,IRF7,ITPR3,JUN,OAS1,OAS2,OAS3,STAT1,STAT2,TLR4,TXN,ATG5,TANK,NAMPT,TXNIP,TBK1,TRPM7,MFN1,ERBIN,NLRC4,GBP5,TAB3
7_Member	KEGG Pathway	hsa04621	NOD-like receptor signaling pathway	-12.5486	-9.83445	32/186	329,330,331,834,2920,2921,3320,3428,3553,3569,3576,3665,3710,3725,4938,4939,4940,6772,6773,7099,7295,9474,10010,10135,10628,29110,54822,55669,55914,58484,115362,257397	BIRC2,BIRC3,XIAP,CASP1,CXCL2,CXCL3,HSP90AA1,IFI16,IL1B,IL6,CXCL8,IRF7,ITPR3,JUN,OAS1,OAS2,OAS3,STAT1,STAT2,TLR4,TXN,ATG5,TANK,NAMPT,TXNIP,TBK1,TRPM7,MFN1,ERBIN,NLRC4,GBP5,TAB3
8_Summary	Reactome Gene Sets	R-HSA-9818027	NFE2L2 regulating anti-oxidant/detoxification enzymes	-10.3278	-8.17806	9/17	571,1728,2729,2730,3162,4780,7296,23657,140809,2977,3553,3569,3576,4314,2048,1645,6303,9474,23516,51510,3725,4257,4501,5684,1839,3320,6526,7295,30001,80205,85441,5743,135112	BACH1,NQO1,GCLC,GCLM,HMOX1,NFE2L2,TXNRD1,SLC7A11,SRXN1,GUCY1A2,IL1B,IL6,CXCL8,MMP3,EPHB2,AKR1C1,SAT1,ATG5,SLC39A14,CHMP5,JUN,MGST1,MT1X,PSMA3,HBEGF,HSP90AA1,SLC5A3,TXN,ERO1A,CHD9,HELZ2,PTGS2,NCOA7
8_Member	Reactome Gene Sets	R-HSA-9818027	NFE2L2 regulating anti-oxidant/detoxification enzymes	-10.3278	-8.17806	9/17	571,1728,2729,2730,3162,4780,7296,23657,140809	BACH1,NQO1,GCLC,GCLM,HMOX1,NFE2L2,TXNRD1,SLC7A11,SRXN1
8_Member	WikiPathways	WP5113	Antiviral and anti-inflammatory effects of Nrf2 on SARS-CoV-2 pathway	-9.98604	-7.89849	11/32	1728,2729,2730,2977,3162,3553,3569,3576,4314,4780,23657	NQO1,GCLC,GCLM,GUCY1A2,HMOX1,IL1B,IL6,CXCL8,MMP3,NFE2L2,SLC7A11
8_Member	WikiPathways	WP3	Transcriptional activation by NRF2 in response to phytochemicals	-7.64571	-5.78001	7/15	1728,2048,2729,2730,3162,4780,23657	NQO1,EPHB2,GCLC,GCLM,HMOX1,NFE2L2,SLC7A11
8_Member	WikiPathways	WP4313	Ferroptosis	-6.45408	-4.78151	11/65	571,1645,2729,2730,3162,6303,7296,9474,23516,23657,51510	BACH1,AKR1C1,GCLC,GCLM,HMOX1,SAT1,TXNRD1,ATG5,SLC39A14,SLC7A11,CHMP5
8_Member	WikiPathways	WP3612	Photodynamic therapy-induced NFE2L2 (NRF2) survival signaling	-6.13683	-4.50666	7/23	1728,2729,2730,3162,3725,4780,140809	NQO1,GCLC,GCLM,HMOX1,JUN,NFE2L2,SRXN1
8_Member	WikiPathways	WP4357	NRF2-ARE regulation	-6.13683	-4.50666	7/23	1728,2048,2729,2730,3162,4780,23657	NQO1,EPHB2,GCLC,GCLM,HMOX1,NFE2L2,SLC7A11
8_Member	WikiPathways	WP408	Oxidative stress response	-4.98539	-3.49261	7/33	1728,2729,3162,4257,4501,4780,7296	NQO1,GCLC,HMOX1,MGST1,MT1X,NFE2L2,TXNRD1
8_Member	Reactome Gene Sets	R-HSA-9759194	Nuclear events mediated by NFE2L2	-4.75204	-3.32091	10/79	571,1728,2729,2730,3162,4780,5684,7296,23657,140809	BACH1,NQO1,GCLC,GCLM,HMOX1,NFE2L2,PSMA3,TXNRD1,SLC7A11,SRXN1
8_Member	WikiPathways	WP2884	NRF2 pathway	-4.47368	-3.09873	13/141	1728,1839,2729,2730,3162,3320,4780,6526,7295,7296,23516,23657,140809	NQO1,HBEGF,GCLC,GCLM,HMOX1,HSP90AA1,NFE2L2,SLC5A3,TXN,TXNRD1,SLC39A14,SLC7A11,SRXN1
8_Member	KEGG Pathway	hsa04216	Ferroptosis	-4.33578	-2.99253	7/41	2729,2730,3162,6303,9474,23516,23657	GCLC,GCLM,HMOX1,SAT1,ATG5,SLC39A14,SLC7A11
8_Member	Reactome Gene Sets	R-HSA-9755511	KEAP1-NFE2L2 pathway	-3.62281	-2.44731	10/107	571,1728,2729,2730,3162,4780,5684,7296,23657,140809	BACH1,NQO1,GCLC,GCLM,HMOX1,NFE2L2,PSMA3,TXNRD1,SLC7A11,SRXN1
8_Member	Reactome Gene Sets	R-HSA-9711123	Cellular response to chemical stress	-3.50558	-2.36198	14/199	571,1728,2729,2730,3162,4780,5684,7295,7296,23657,30001,80205,85441,140809	BACH1,NQO1,GCLC,GCLM,HMOX1,NFE2L2,PSMA3,TXN,TXNRD1,SLC7A11,ERO1A,CHD9,HELZ2,SRXN1
8_Member	WikiPathways	WP2586	Aryl hydrocarbon receptor pathway	-3.13415	-2.09062	6/46	1728,2729,3320,4780,5743,135112	NQO1,GCLC,HSP90AA1,NFE2L2,PTGS2,NCOA7
9_Summary	KEGG Pathway	hsa04064	NF-kappa B signaling pathway	-9.39078	-7.38242	17/104	329,330,331,597,2920,2921,3553,3576,5743,6351,7185,7706,8740,9560,10673,23586,257397,1326,3320,3569,3725,6654,7295,10010,29110,56957,834,1687,3552,8743,8792,4318,5366,57448	BIRC2,BIRC3,XIAP,BCL2A1,CXCL2,CXCL3,IL1B,CXCL8,PTGS2,CCL4,TRAF1,TRIM25,TNFSF14,CCL4L2,TNFSF13B,RIGI,TAB3,MAP3K8,HSP90AA1,IL6,JUN,SOS1,TXN,TANK,TBK1,OTUD7B,CASP1,GSDME,IL1A,TNFSF10,TNFRSF11A,MMP9,PMAIP1,BIRC6
9_Member	KEGG Pathway	hsa04064	NF-kappa B signaling pathway	-9.39078	-7.38242	17/104	329,330,331,597,2920,2921,3553,3576,5743,6351,7185,7706,8740,9560,10673,23586,257397	BIRC2,BIRC3,XIAP,BCL2A1,CXCL2,CXCL3,IL1B,CXCL8,PTGS2,CCL4,TRAF1,TRIM25,TNFSF14,CCL4L2,TNFSF13B,RIGI,TAB3
9_Member	WikiPathways	WP231	TNF-alpha signaling pathway	-6.56143	-4.87182	13/92	329,330,1326,3320,3569,3725,6654,7185,7295,10010,29110,56957,257397	BIRC2,BIRC3,MAP3K8,HSP90AA1,IL6,JUN,SOS1,TRAF1,TXN,TANK,TBK1,OTUD7B,TAB3
9_Member	Reactome Gene Sets	R-HSA-5357956	TNFR1-induced NFkappaB signaling pathway	-3.94783	-2.70745	6/33	329,330,331,7185,56957,257397	BIRC2,BIRC3,XIAP,TRAF1,OTUD7B,TAB3
9_Member	Reactome Gene Sets	R-HSA-5357786	TNFR1-induced proapoptotic signaling	-3.66167	-2.48355	5/24	329,330,331,29110,56957	BIRC2,BIRC3,XIAP,TBK1,OTUD7B
9_Member	Reactome Gene Sets	R-HSA-5218859	Regulated Necrosis	-3.50692	-2.02007	9/60	329,330,331,834,1687,3320,3552,3553,8743	BIRC2,BIRC3,XIAP,CASP1,GSDME,HSP90AA1,IL1A,IL1B,TNFSF10
9_Member	Reactome Gene Sets	R-HSA-5676594	TNF receptor superfamily (TNFSF) members mediating non-canonical NF-kB pathway	-3.42968	-1.96882	5/18	329,330,8740,8792,10673	BIRC2,BIRC3,TNFSF14,TNFRSF11A,TNFSF13B
9_Member	Reactome Gene Sets	R-HSA-75893	TNF signaling	-3.40792	-2.29653	7/57	329,330,331,7185,29110,56957,257397	BIRC2,BIRC3,XIAP,TRAF1,TBK1,OTUD7B,TAB3
9_Member	WikiPathways	WP2036	TNF-related weak inducer of apoptosis (TWEAK) signaling pathway	-3.35107	-2.25511	6/42	329,330,3569,3725,4318,7185	BIRC2,BIRC3,IL6,JUN,MMP9,TRAF1
9_Member	Reactome Gene Sets	R-HSA-5213460	RIPK1-mediated regulated necrosis	-3.05419	-2.03173	5/32	329,330,331,3320,8743	BIRC2,BIRC3,XIAP,HSP90AA1,TNFSF10
9_Member	Reactome Gene Sets	R-HSA-5675482	Regulation of necroptotic cell death	-3.05419	-2.03173	5/32	329,330,331,3320,8743	BIRC2,BIRC3,XIAP,HSP90AA1,TNFSF10
9_Member	KEGG Pathway	hsa04215	Apoptosis - multiple species	-3.05419	-2.03173	5/32	329,330,331,5366,57448	BIRC2,BIRC3,XIAP,PMAIP1,BIRC6
9_Member	Reactome Gene Sets	R-HSA-5357905	Regulation of TNFR1 signaling	-3.03425	-2.01981	6/48	329,330,331,7185,29110,56957	BIRC2,BIRC3,XIAP,TRAF1,TBK1,OTUD7B
10_Summary	KEGG Pathway	hsa04141	Protein processing in endoplasmic reticulum	-9.10832	-6.77411	26/171	1649,3301,3309,3310,3320,3998,4780,5610,5611,6238,6400,7095,7184,7993,9451,10802,10808,11231,23471,23480,27248,30001,55432,55757,56605,91319	DDIT3,DNAJA1,HSPA5,HSPA6,HSP90AA1,LMAN1,NFE2L2,EIF2AK2,DNAJC3,RRBP1,SEL1L,SEC62,HSP90B1,UBXN8,EIF2AK3,SEC24A,HSPH1,SEC63,TRAM1,SEC61G,ERLEC1,ERO1A,YOD1,UGGT2,ERO1B,DERL3
10_Member	KEGG Pathway	hsa04141	Protein processing in endoplasmic reticulum	-9.10832	-6.77411	26/171	1649,3301,3309,3310,3320,3998,4780,5610,5611,6238,6400,7095,7184,7993,9451,10802,10808,11231,23471,23480,27248,30001,55432,55757,56605,91319	DDIT3,DNAJA1,HSPA5,HSPA6,HSP90AA1,LMAN1,NFE2L2,EIF2AK2,DNAJC3,RRBP1,SEL1L,SEC62,HSP90B1,UBXN8,EIF2AK3,SEC24A,HSPH1,SEC63,TRAM1,SEC61G,ERLEC1,ERO1A,YOD1,UGGT2,ERO1B,DERL3
11_Summary	KEGG Pathway	hsa05417	Lipid and atherosclerosis	-8.66197	-6.73077	23/215	337,2920,2921,3309,3310,3320,3553,3569,3576,3665,3725,4314,4318,4780,6348,7097,7184,8743,9451,10010,29110,30001,414062,1326,6351,6772,9560,834,3552,3627,942,7099,257397,664,58484,1440,7706,9474,9636,23586,25939,1230,1437,1827,3710,5610,5743,6654,9586,64135,3690,6890,114614	APOA4,CXCL2,CXCL3,HSPA5,HSPA6,HSP90AA1,IL1B,IL6,CXCL8,IRF7,JUN,MMP3,MMP9,NFE2L2,CCL3,TLR2,HSP90B1,TNFSF10,EIF2AK3,TANK,TBK1,ERO1A,CCL3L3,MAP3K8,CCL4,STAT1,CCL4L2,CASP1,IL1A,CXCL10,CD86,TLR4,TAB3,BNIP3,NLRC4,CSF3,TRIM25,ATG5,ISG15,RIGI,SAMHD1,CCR1,CSF2,RCAN1,ITPR3,EIF2AK2,PTGS2,SOS1,CREB5,IFIH1,ITGB3,TAP1,MIR155HG
11_Member	KEGG Pathway	hsa05417	Lipid and atherosclerosis	-8.66197	-6.73077	23/215	337,2920,2921,3309,3310,3320,3553,3569,3576,3665,3725,4314,4318,4780,6348,7097,7184,8743,9451,10010,29110,30001,414062	APOA4,CXCL2,CXCL3,HSPA5,HSPA6,HSP90AA1,IL1B,IL6,CXCL8,IRF7,JUN,MMP3,MMP9,NFE2L2,CCL3,TLR2,HSP90B1,TNFSF10,EIF2AK3,TANK,TBK1,ERO1A,CCL3L3
11_Member	KEGG Pathway	hsa04620	Toll-like receptor signaling pathway	-5.93596	-4.33508	13/104	1326,3553,3569,3576,3665,3725,6348,6351,6772,7097,9560,29110,414062	MAP3K8,IL1B,IL6,CXCL8,IRF7,JUN,CCL3,CCL4,STAT1,TLR2,CCL4L2,TBK1,CCL3L3
11_Member	WikiPathways	WP5088	Prostaglandin signaling	-5.70652	-3.85785	9/33	834,3552,3553,3569,3576,3627,3665,4318,6348	CASP1,IL1A,IL1B,IL6,CXCL8,CXCL10,IRF7,MMP9,CCL3
11_Member	WikiPathways	WP75	Toll-like receptor signaling pathway	-5.29407	-3.50026	15/103	942,1326,3553,3569,3576,3627,3665,3725,6348,6351,6772,7097,7099,29110,257397	CD86,MAP3K8,IL1B,IL6,CXCL8,CXCL10,IRF7,JUN,CCL3,CCL4,STAT1,TLR2,TLR4,TBK1,TAB3
11_Member	KEGG Pathway	hsa05134	Legionellosis	-5.23437	-3.44785	11/57	664,834,2920,2921,3310,3553,3569,3576,7097,7099,58484	BNIP3,CASP1,CXCL2,CXCL3,HSPA6,IL1B,IL6,CXCL8,TLR2,TLR4,NLRC4
11_Member	WikiPathways	WP4891	COVID-19 adverse outcome pathway	-5.05274	-3.2941	6/15	1440,3553,3569,3576,3627,6348	CSF3,IL1B,IL6,CXCL8,CXCL10,CCL3
11_Member	WikiPathways	WP4655	Cytosolic DNA-sensing pathway	-5.00802	-3.50781	10/74	3553,3569,3665,6351,7706,9474,9560,9636,23586,29110	IL1B,IL6,IRF7,CCL4,TRIM25,ATG5,CCL4L2,ISG15,RIGI,TBK1
11_Member	WikiPathways	WP4478	LTF danger signal response pathway	-4.37326	-2.76764	6/19	3552,3553,3569,3576,7097,7099	IL1A,IL1B,IL6,CXCL8,TLR2,TLR4
11_Member	KEGG Pathway	hsa04623	Cytosolic DNA-sensing pathway	-3.87264	-2.32081	10/66	834,3553,3569,3627,3665,6351,9560,23586,25939,29110	CASP1,IL1B,IL6,CXCL10,IRF7,CCL4,CCL4L2,RIGI,SAMHD1,TBK1
11_Member	KEGG Pathway	hsa05167	Kaposi sarcoma-associated herpesvirus infection	-3.61877	-2.44503	14/194	1230,1437,1827,2920,2921,3569,3576,3665,3710,3725,5610,5743,6772,29110	CCR1,CSF2,RCAN1,CXCL2,CXCL3,IL6,CXCL8,IRF7,ITPR3,JUN,EIF2AK2,PTGS2,STAT1,TBK1
11_Member	WikiPathways	WP4666	Hepatitis B infection	-3.5628	-2.40297	12/151	3569,3576,3665,3725,4318,6654,6772,7097,9586,23586,29110,64135	IL6,CXCL8,IRF7,JUN,MMP9,SOS1,STAT1,TLR2,CREB5,RIGI,TBK1,IFIH1
11_Member	KEGG Pathway	hsa05163	Human cytomegalovirus infection	-3.46283	-2.33591	15/225	1230,3553,3569,3576,3690,3710,5743,6348,6351,6654,6890,9560,9586,29110,414062	CCR1,IL1B,IL6,CXCL8,ITGB3,ITPR3,PTGS2,CCL3,CCL4,SOS1,TAP1,CCL4L2,CREB5,TBK1,CCL3L3
11_Member	KEGG Pathway	hsa05161	Hepatitis B	-3.28496	-2.21025	12/162	3569,3576,3665,3725,4318,6654,6772,7097,9586,23586,29110,64135	IL6,CXCL8,IRF7,JUN,MMP9,SOS1,STAT1,TLR2,CREB5,RIGI,TBK1,IFIH1
11_Member	WikiPathways	WP4329	miRNAs involvement in the immune response in sepsis	-3.05838	-2.03173	7/65	3552,3569,3576,3665,6348,6351,114614	IL1A,IL6,CXCL8,IRF7,CCL3,CCL4,MIR155HG
12_Summary	Reactome Gene Sets	R-HSA-1280218	Adaptive Immune System	-8.48638	-6.57492	33/769	942,1326,1520,2214,3309,3695,3710,3805,4012,5698,5721,5930,6614,6890,6891,7318,8519,9246,9437,10666,11006,11069,23327,26046,27071,51191,55008,57520,81035,89790,140691,151636,201456,5684,6049,7097,7099,8065,9021,9666,10802,23376,23480,25831,64167,79876,84085,114088,114907	CD86,MAP3K8,CTSS,FCGR3A,HSPA5,ITGB7,ITPR3,KIR2DL4,LNPEP,PSMB9,PSME2,RBBP6,SIGLEC1,TAP1,TAP2,UBA7,IFITM1,UBE2L6,NCR1,CD226,LILRB4,RAPGEF4,NEDD4L,LTN1,DAPP1,HERC5,HERC6,HECW2,COLEC12,SIGLEC10,TRIM69,DTX3L,FBXO15,PSMA3,RNF6,TLR2,TLR4,CUL5,SOCS3,DZIP3,SEC24A,UFL1,SEC61G,HECTD1,ERAP2,UBA5,FBXO30,TRIM9,FBXO32
12_Member	Reactome Gene Sets	R-HSA-1280218	Adaptive Immune System	-8.48638	-6.57492	33/769	942,1326,1520,2214,3309,3695,3710,3805,4012,5698,5721,5930,6614,6890,6891,7318,8519,9246,9437,10666,11006,11069,23327,26046,27071,51191,55008,57520,81035,89790,140691,151636,201456	CD86,MAP3K8,CTSS,FCGR3A,HSPA5,ITGB7,ITPR3,KIR2DL4,LNPEP,PSMB9,PSME2,RBBP6,SIGLEC1,TAP1,TAP2,UBA7,IFITM1,UBE2L6,NCR1,CD226,LILRB4,RAPGEF4,NEDD4L,LTN1,DAPP1,HERC5,HERC6,HECW2,COLEC12,SIGLEC10,TRIM69,DTX3L,FBXO15
12_Member	Reactome Gene Sets	R-HSA-983169	Class I MHC mediated antigen processing & presentation	-5.73384	-3.87537	34/381	1520,3309,4012,5684,5698,5721,5930,6049,6890,6891,7097,7099,7318,8065,9021,9246,9666,10802,23327,23376,23480,25831,26046,51191,55008,57520,64167,79876,84085,114088,114907,140691,151636,201456	CTSS,HSPA5,LNPEP,PSMA3,PSMB9,PSME2,RBBP6,RNF6,TAP1,TAP2,TLR2,TLR4,UBA7,CUL5,SOCS3,UBE2L6,DZIP3,SEC24A,NEDD4L,UFL1,SEC61G,HECTD1,LTN1,HERC5,HERC6,HECW2,ERAP2,UBA5,FBXO30,TRIM9,FBXO32,TRIM69,DTX3L,FBXO15
12_Member	Reactome Gene Sets	R-HSA-983168	Antigen processing: Ubiquitination & Proteasome degradation	-4.17533	-2.88114	14/309	4012,5698,5721,5930,7318,9246,23327,26046,51191,55008,57520,140691,151636,201456	LNPEP,PSMB9,PSME2,RBBP6,UBA7,UBE2L6,NEDD4L,LTN1,HERC5,HERC6,HECW2,TRIM69,DTX3L,FBXO15
13_Summary	WikiPathways	WP2882	Nuclear receptors meta-pathway	-7.96423	-6.07166	27/314	329,330,1728,1839,2729,2730,3162,3320,3553,3725,3895,4257,4780,5055,5743,6364,6526,7056,7295,7296,9792,23516,23657,56262,80315,84002,140809	BIRC2,BIRC3,NQO1,HBEGF,GCLC,GCLM,HMOX1,HSP90AA1,IL1B,JUN,KTN1,MGST1,NFE2L2,SERPINB2,PTGS2,CCL20,SLC5A3,THBD,TXN,TXNRD1,SERTAD2,SLC39A14,SLC7A11,LRRC8A,CPEB4,B3GNT5,SRXN1
13_Member	WikiPathways	WP2882	Nuclear receptors meta-pathway	-7.96423	-6.07166	27/314	329,330,1728,1839,2729,2730,3162,3320,3553,3725,3895,4257,4780,5055,5743,6364,6526,7056,7295,7296,9792,23516,23657,56262,80315,84002,140809	BIRC2,BIRC3,NQO1,HBEGF,GCLC,GCLM,HMOX1,HSP90AA1,IL1B,JUN,KTN1,MGST1,NFE2L2,SERPINB2,PTGS2,CCL20,SLC5A3,THBD,TXN,TXNRD1,SERTAD2,SLC39A14,SLC7A11,LRRC8A,CPEB4,B3GNT5,SRXN1
13_Member	WikiPathways	WP2880	Glucocorticoid receptor pathway	-7.05066	-5.29891	12/70	329,330,3320,3725,3895,5743,6364,7056,9792,56262,80315,84002	BIRC2,BIRC3,HSP90AA1,JUN,KTN1,PTGS2,CCL20,THBD,SERTAD2,LRRC8A,CPEB4,B3GNT5
14_Summary	KEGG Pathway	hsa05202	Transcriptional misregulation in cancer	-7.34678	-5.24451	25/193	329,330,472,597,861,894,942,1437,1649,1848,2078,2321,3398,3569,3576,3695,4314,4318,5079,6760,7185,7849,8013,51426,221037	BIRC2,BIRC3,ATM,BCL2A1,RUNX1,CCND2,CD86,CSF2,DDIT3,DUSP6,ERG,FLT1,ID2,IL6,CXCL8,ITGB7,MMP3,MMP9,PAX5,SS18,TRAF1,PAX8,NR4A3,POLK,JMJD1C
14_Member	KEGG Pathway	hsa05202	Transcriptional misregulation in cancer	-7.34678	-5.24451	25/193	329,330,472,597,861,894,942,1437,1649,1848,2078,2321,3398,3569,3576,3695,4314,4318,5079,6760,7185,7849,8013,51426,221037	BIRC2,BIRC3,ATM,BCL2A1,RUNX1,CCND2,CD86,CSF2,DDIT3,DUSP6,ERG,FLT1,ID2,IL6,CXCL8,ITGB7,MMP3,MMP9,PAX5,SS18,TRAF1,PAX8,NR4A3,POLK,JMJD1C
15_Summary	Reactome Gene Sets	R-HSA-381119	Unfolded Protein Response (UPR)	-7.34668	-5.5389	11/94	467,1054,1649,3309,3576,4189,5393,7184,9451,11015,55033	ATF3,CEBPG,DDIT3,HSPA5,CXCL8,DNAJB9,EXOSC9,HSP90B1,EIF2AK3,KDELR3,FKBP14
15_Member	Reactome Gene Sets	R-HSA-381119	Unfolded Protein Response (UPR)	-7.34668	-5.5389	11/94	467,1054,1649,3309,3576,4189,5393,7184,9451,11015,55033	ATF3,CEBPG,DDIT3,HSPA5,CXCL8,DNAJB9,EXOSC9,HSP90B1,EIF2AK3,KDELR3,FKBP14
15_Member	Reactome Gene Sets	R-HSA-381042	PERK regulates gene expression	-6.79307	-5.06091	7/32	467,1054,1649,3309,3576,5393,9451	ATF3,CEBPG,DDIT3,HSPA5,CXCL8,EXOSC9,EIF2AK3
15_Member	WikiPathways	WP3613	Photodynamic therapy-induced unfolded protein response	-5.93871	-4.33508	6/27	467,1649,3309,4189,7184,9451	ATF3,DDIT3,HSPA5,DNAJB9,HSP90B1,EIF2AK3
15_Member	Reactome Gene Sets	R-HSA-380994	ATF4 activates genes in response to endoplasmic reticulum stress	-4.6175	-3.20206	5/27	467,1054,1649,3576,5393	ATF3,CEBPG,DDIT3,CXCL8,EXOSC9
15_Member	Reactome Gene Sets	R-HSA-381183	ATF6 (ATF6-alpha) activates chaperone genes	-3.60001	-2.43502	3/10	1649,3309,7184	DDIT3,HSPA5,HSP90B1
15_Member	Reactome Gene Sets	R-HSA-381033	ATF6 (ATF6-alpha) activates chaperones	-3.34525	-2.25511	3/12	1649,3309,7184	DDIT3,HSPA5,HSP90B1
15_Member	Reactome Gene Sets	R-HSA-9648895	Response of EIF2AK1 (HRI) to heme deficiency	-3.04237	-2.02548	3/15	467,1054,1649	ATF3,CEBPG,DDIT3
16_Summary	WikiPathways	WP3865	Novel intracellular components of RIG-I-like receptor pathway	-7.06453	-5.30604	9/60	3576,3627,3665,7706,9636,23586,64135,64343,79132,684,834,861,9111,9360,80143,143,54625,83666,84875,29110,6772,6773,9672,375790,4938,25939,8792,3320,5903,7097,10802,257397,10010	CXCL8,CXCL10,IRF7,TRIM25,ISG15,RIGI,IFIH1,AZI2,DHX58,BST2,CASP1,RUNX1,NMI,PPIG,SIKE1,PARP4,PARP14,PARP9,PARP10,TBK1,STAT1,STAT2,SDC3,AGRN,OAS1,SAMHD1,TNFRSF11A,HSP90AA1,RANBP2,TLR2,SEC24A,TAB3,TANK
16_Member	WikiPathways	WP3865	Novel intracellular components of RIG-I-like receptor pathway	-7.06453	-5.30604	9/60	3576,3627,3665,7706,9636,23586,64135,64343,79132	CXCL8,CXCL10,IRF7,TRIM25,ISG15,RIGI,IFIH1,AZI2,DHX58
16_Member	Reactome Gene Sets	R-HSA-9692916	SARS-CoV-1 activates/modulates innate immune responses	-6.69307	-4.98223	9/40	684,834,861,7706,9111,9360,23586,64135,80143	BST2,CASP1,RUNX1,TRIM25,NMI,PPIG,RIGI,IFIH1,SIKE1
16_Member	KEGG Pathway	hsa04622	RIG-I-like receptor signaling pathway	-6.41746	-4.75042	9/71	3576,3627,3665,7706,9636,23586,64135,64343,79132	CXCL8,CXCL10,IRF7,TRIM25,ISG15,RIGI,IFIH1,AZI2,DHX58
16_Member	Reactome Gene Sets	R-HSA-9678108	SARS-CoV-1 Infection	-5.52799	-3.96333	11/142	143,684,834,861,7706,9111,23586,54625,64135,83666,84875	PARP4,BST2,CASP1,RUNX1,TRIM25,NMI,RIGI,PARP14,IFIH1,PARP9,PARP10
16_Member	Reactome Gene Sets	R-HSA-918233	TRAF3-dependent IRF activation pathway	-5.05274	-3.2941	6/15	3665,7706,23586,29110,64135,80143	IRF7,TRIM25,RIGI,TBK1,IFIH1,SIKE1
16_Member	Reactome Gene Sets	R-HSA-9679506	SARS-CoV Infections	-4.40364	-3.05116	17/414	143,684,834,861,3665,6772,6773,7706,9111,9636,9672,23586,54625,64135,83666,84875,375790	PARP4,BST2,CASP1,RUNX1,IRF7,STAT1,STAT2,TRIM25,NMI,ISG15,SDC3,RIGI,PARP14,IFIH1,PARP9,PARP10,AGRN
16_Member	WikiPathways	WP4705	Pathways of nucleic acid metabolism and innate immune sensing	-4.32897	-2.98961	4/16	4938,23586,25939,64135	OAS1,RIGI,SAMHD1,IFIH1
16_Member	WikiPathways	WP5187	mRNA vaccine activation of dendritic cell and induction of IFN-1	-4.32251	-2.98573	4/10	3665,8792,23586,64135	IRF7,TNFRSF11A,RIGI,IFIH1
16_Member	Reactome Gene Sets	R-HSA-9705671	SARS-CoV-2 activates/modulates innate and adaptive immune responses	-4.31308	-2.98391	12/126	3320,3665,5903,6772,7097,7706,9636,10802,23586,29110,64135,257397	HSP90AA1,IRF7,RANBP2,STAT1,TLR2,TRIM25,ISG15,SEC24A,RIGI,TBK1,IFIH1,TAB3
16_Member	Reactome Gene Sets	R-HSA-933541	TRAF6 mediated IRF7 activation	-4.19228	-2.89007	6/30	3665,7706,10010,23586,29110,64135	IRF7,TRIM25,TANK,RIGI,TBK1,IFIH1
16_Member	Reactome Gene Sets	R-HSA-9694516	SARS-CoV-2 Infection	-3.74186	-2.55011	13/299	143,3665,6772,6773,7706,9636,9672,23586,54625,64135,83666,84875,375790	PARP4,IRF7,STAT1,STAT2,TRIM25,ISG15,SDC3,RIGI,PARP14,IFIH1,PARP9,PARP10,AGRN
16_Member	Reactome Gene Sets	R-HSA-9692914	SARS-CoV-1-host interactions	-3.55629	-2.39816	7/96	684,834,861,7706,9111,23586,64135	BST2,CASP1,RUNX1,TRIM25,NMI,RIGI,IFIH1
16_Member	Reactome Gene Sets	R-HSA-933543	NF-kB activation through FADD/RIP-1 pathway mediated by caspase-8 and -10	-3.23555	-2.17331	3/13	7706,23586,64135	TRIM25,RIGI,IFIH1
16_Member	WikiPathways	WP4912	SARS coronavirus and innate immunity	-3.15872	-2.11125	4/31	6772,6773,23586,64135	STAT1,STAT2,RIGI,IFIH1
17_Summary	WikiPathways	WP3888	VEGFA-VEGFR2 signaling pathway	-6.68956	-4.98223	30/432	301,1827,1839,1847,1977,2048,2078,2152,2321,3301,3320,3576,3690,3725,3998,4189,4319,5654,5743,6461,6772,7295,8013,8650,8867,9451,9645,9659,10758,253260	ANXA1,RCAN1,HBEGF,DUSP5,EIF4E,EPHB2,ERG,F3,FLT1,DNAJA1,HSP90AA1,CXCL8,ITGB3,JUN,LMAN1,DNAJB9,MMP10,HTRA1,PTGS2,SHB,STAT1,TXN,NR4A3,NUMB,SYNJ1,EIF2AK3,MICAL2,PDE4DIP,TRAF3IP2,RICTOR
17_Member	WikiPathways	WP3888	VEGFA-VEGFR2 signaling pathway	-6.68956	-4.98223	30/432	301,1827,1839,1847,1977,2048,2078,2152,2321,3301,3320,3576,3690,3725,3998,4189,4319,5654,5743,6461,6772,7295,8013,8650,8867,9451,9645,9659,10758,253260	ANXA1,RCAN1,HBEGF,DUSP5,EIF4E,EPHB2,ERG,F3,FLT1,DNAJA1,HSP90AA1,CXCL8,ITGB3,JUN,LMAN1,DNAJB9,MMP10,HTRA1,PTGS2,SHB,STAT1,TXN,NR4A3,NUMB,SYNJ1,EIF2AK3,MICAL2,PDE4DIP,TRAF3IP2,RICTOR
18_Summary	KEGG Pathway	hsa05418	Fluid shear stress and atherosclerosis	-6.65854	-4.9572	16/139	659,1728,1843,1906,3162,3320,3552,3553,3690,3725,4257,4318,4780,7056,7184,7295,1543,5055,51426,329,330,331,675,861,894,3569,3575,3576,5366,5743,6654,6772,7185,7296,7849,28514	BMPR2,NQO1,DUSP1,EDN1,HMOX1,HSP90AA1,IL1A,IL1B,ITGB3,JUN,MGST1,MMP9,NFE2L2,THBD,HSP90B1,TXN,CYP1A1,SERPINB2,POLK,BIRC2,BIRC3,XIAP,BRCA2,RUNX1,CCND2,IL6,IL7R,CXCL8,PMAIP1,PTGS2,SOS1,STAT1,TRAF1,TXNRD1,PAX8,DLL1
18_Member	KEGG Pathway	hsa05418	Fluid shear stress and atherosclerosis	-6.65854	-4.9572	16/139	659,1728,1843,1906,3162,3320,3552,3553,3690,3725,4257,4318,4780,7056,7184,7295	BMPR2,NQO1,DUSP1,EDN1,HMOX1,HSP90AA1,IL1A,IL1B,ITGB3,JUN,MGST1,MMP9,NFE2L2,THBD,HSP90B1,TXN
18_Member	WikiPathways	WP2873	Aryl hydrocarbon receptor pathway	-4.51637	-2.89021	9/45	1543,1728,3320,3553,3725,4257,4780,5055,51426	CYP1A1,NQO1,HSP90AA1,IL1B,JUN,MGST1,NFE2L2,SERPINB2,POLK
18_Member	KEGG Pathway	hsa05200	Pathways in cancer	-3.32808	-2.24342	26/531	329,330,331,675,861,894,1728,1906,3162,3320,3569,3575,3576,3725,4257,4318,4780,5366,5743,6654,6772,7184,7185,7296,7849,28514	BIRC2,BIRC3,XIAP,BRCA2,RUNX1,CCND2,NQO1,EDN1,HMOX1,HSP90AA1,IL6,IL7R,CXCL8,JUN,MGST1,MMP9,NFE2L2,PMAIP1,PTGS2,SOS1,STAT1,HSP90B1,TRAF1,TXNRD1,PAX8,DLL1
19_Summary	Reactome Gene Sets	R-HSA-5693571	Nonhomologous End-Joining (NHEJ)	-6.48783	-4.80965	11/68	472,3017,7518,8347,8365,10111,55183,64421,84142,165918,554313,675,2073,2966,7318,7398,7706,9246,9636,11201,51426,151987,1386	ATM,H2BC5,XRCC4,H2BC4,H4C8,RAD50,RIF1,DCLRE1C,ABRAXAS1,RNF168,H4C15,BRCA2,ERCC5,GTF2H2,UBA7,USP1,TRIM25,UBE2L6,ISG15,POLI,POLK,PPP4R2,ATF2
19_Member	Reactome Gene Sets	R-HSA-5693571	Nonhomologous End-Joining (NHEJ)	-6.48783	-4.80965	11/68	472,3017,7518,8347,8365,10111,55183,64421,84142,165918,554313	ATM,H2BC5,XRCC4,H2BC4,H4C8,RAD50,RIF1,DCLRE1C,ABRAXAS1,RNF168,H4C15
19_Member	Reactome Gene Sets	R-HSA-73894	DNA Repair	-5.04924	-3.54396	22/336	472,675,2073,2966,3017,7318,7398,7518,7706,8347,8365,9246,9636,10111,11201,51426,55183,64421,84142,151987,165918,554313	ATM,BRCA2,ERCC5,GTF2H2,H2BC5,UBA7,USP1,XRCC4,TRIM25,H2BC4,H4C8,UBE2L6,ISG15,RAD50,POLI,POLK,RIF1,DCLRE1C,ABRAXAS1,PPP4R2,RNF168,H4C15
19_Member	Reactome Gene Sets	R-HSA-5693532	DNA Double-Strand Break Repair	-4.54463	-3.14728	14/168	472,675,3017,7518,8347,8365,10111,51426,55183,64421,84142,151987,165918,554313	ATM,BRCA2,H2BC5,XRCC4,H2BC4,H4C8,RAD50,POLK,RIF1,DCLRE1C,ABRAXAS1,PPP4R2,RNF168,H4C15
19_Member	Reactome Gene Sets	R-HSA-5693567	HDR through Homologous Recombination (HRR) or Single Strand Annealing (SSA)	-3.69636	-2.50644	11/132	472,675,3017,8347,8365,10111,51426,84142,151987,165918,554313	ATM,BRCA2,H2BC5,H2BC4,H4C8,RAD50,POLK,ABRAXAS1,PPP4R2,RNF168,H4C15
19_Member	Reactome Gene Sets	R-HSA-5693538	Homology Directed Repair	-3.5281	-2.37336	11/138	472,675,3017,8347,8365,10111,51426,84142,151987,165918,554313	ATM,BRCA2,H2BC5,H2BC4,H4C8,RAD50,POLK,ABRAXAS1,PPP4R2,RNF168,H4C15
19_Member	Reactome Gene Sets	R-HSA-5693565	Recruitment and ATM-mediated phosphorylation of repair and signaling proteins at DNA double strand breaks	-3.47507	-2.34337	8/77	472,3017,8347,8365,10111,84142,165918,554313	ATM,H2BC5,H2BC4,H4C8,RAD50,ABRAXAS1,RNF168,H4C15
19_Member	Reactome Gene Sets	R-HSA-5693607	Processing of DNA double-strand break ends	-3.46795	-2.33785	9/97	472,3017,8347,8365,10111,84142,151987,165918,554313	ATM,H2BC5,H2BC4,H4C8,RAD50,ABRAXAS1,PPP4R2,RNF168,H4C15
19_Member	Reactome Gene Sets	R-HSA-5693606	DNA Double Strand Break Response	-3.43657	-2.31595	8/78	472,3017,8347,8365,10111,84142,165918,554313	ATM,H2BC5,H2BC4,H4C8,RAD50,ABRAXAS1,RNF168,H4C15
19_Member	WikiPathways	WP4946	DNA repair pathways, full network	-3.41149	-2.29653	10/120	472,675,2073,2966,7398,7518,10111,11201,51426,64421	ATM,BRCA2,ERCC5,GTF2H2,USP1,XRCC4,RAD50,POLI,POLK,DCLRE1C
19_Member	WikiPathways	WP3878	ATM signaling in development and disease	-3.31358	-2.2324	6/45	472,1386,10111,55183,64421,165918	ATM,ATF2,RAD50,RIF1,DCLRE1C,RNF168
20_Summary	Reactome Gene Sets	R-HSA-2262752	Cellular responses to stress	-6.35768	-4.3728	58/789	467,472,571,1054,1386,1649,1728,2673,2729,2730,3017,3162,3301,3309,3310,3320,3397,3552,3569,3576,3725,4189,4780,5393,5611,5684,5698,5721,5903,6782,7099,7184,7295,7296,8347,8365,9451,9572,9575,10111,10628,10808,11015,22894,23043,23657,27000,30001,54583,55033,57600,64061,80012,80205,85441,90639,140809,554313	ATF3,ATM,BACH1,CEBPG,ATF2,DDIT3,NQO1,GFPT1,GCLC,GCLM,H2BC5,HMOX1,DNAJA1,HSPA5,HSPA6,HSP90AA1,ID1,IL1A,IL6,CXCL8,JUN,DNAJB9,NFE2L2,EXOSC9,DNAJC3,PSMA3,PSMB9,PSME2,RANBP2,HSPA13,TLR4,HSP90B1,TXN,TXNRD1,H2BC4,H4C8,EIF2AK3,NR1D1,CLOCK,RAD50,TXNIP,HSPH1,KDELR3,DIS3,TNIK,SLC7A11,DNAJC2,ERO1A,EGLN1,FKBP14,FNIP2,TSPYL2,PHC3,CHD9,HELZ2,COX19,SRXN1,H4C15
20_Member	Reactome Gene Sets	R-HSA-2262752	Cellular responses to stress	-6.35768	-4.3728	58/789	467,472,571,1054,1386,1649,1728,2673,2729,2730,3017,3162,3301,3309,3310,3320,3397,3552,3569,3576,3725,4189,4780,5393,5611,5684,5698,5721,5903,6782,7099,7184,7295,7296,8347,8365,9451,9572,9575,10111,10628,10808,11015,22894,23043,23657,27000,30001,54583,55033,57600,64061,80012,80205,85441,90639,140809,554313	ATF3,ATM,BACH1,CEBPG,ATF2,DDIT3,NQO1,GFPT1,GCLC,GCLM,H2BC5,HMOX1,DNAJA1,HSPA5,HSPA6,HSP90AA1,ID1,IL1A,IL6,CXCL8,JUN,DNAJB9,NFE2L2,EXOSC9,DNAJC3,PSMA3,PSMB9,PSME2,RANBP2,HSPA13,TLR4,HSP90B1,TXN,TXNRD1,H2BC4,H4C8,EIF2AK3,NR1D1,CLOCK,RAD50,TXNIP,HSPH1,KDELR3,DIS3,TNIK,SLC7A11,DNAJC2,ERO1A,EGLN1,FKBP14,FNIP2,TSPYL2,PHC3,CHD9,HELZ2,COX19,SRXN1,H4C15

## Sheet: Enrichment 48h
GroupID	Category	Term	Description	LogP	Log(q-value)	InTerm_InList	Genes	Symbols
1_Summary	Reactome Gene Sets	R-HSA-913531	Interferon Signaling	-28.89	-25.3254	24/200	684,3430,3433,3434,3437,4600,4938,4939,4940,5610,6772,9830,10346,10410,10475,11274,23586,24138,25939,51191,53840,54739,85363,91543,301,834,9987,10673	BST2,IFI35,IFIT2,IFIT1,IFIT3,MX2,OAS1,OAS2,OAS3,EIF2AK2,STAT1,TRIM14,TRIM22,IFITM3,TRIM38,USP18,RIGI,IFIT5,SAMHD1,HERC5,TRIM34,XAF1,TRIM5,RSAD2,ANXA1,CASP1,HNRNPDL,TNFSF13B
1_Member	Reactome Gene Sets	R-HSA-913531	Interferon Signaling	-28.89	-25.3254	24/200	684,3430,3433,3434,3437,4600,4938,4939,4940,5610,6772,9830,10346,10410,10475,11274,23586,24138,25939,51191,53840,54739,85363,91543	BST2,IFI35,IFIT2,IFIT1,IFIT3,MX2,OAS1,OAS2,OAS3,EIF2AK2,STAT1,TRIM14,TRIM22,IFITM3,TRIM38,USP18,RIGI,IFIT5,SAMHD1,HERC5,TRIM34,XAF1,TRIM5,RSAD2
1_Member	Reactome Gene Sets	R-HSA-909733	Interferon alpha/beta signaling	-23.8336	-20.7461	16/72	684,3430,3433,3434,3437,4600,4938,4939,4940,6772,10410,11274,24138,25939,54739,91543	BST2,IFI35,IFIT2,IFIT1,IFIT3,MX2,OAS1,OAS2,OAS3,STAT1,IFITM3,USP18,IFIT5,SAMHD1,XAF1,RSAD2
1_Member	Reactome Gene Sets	R-HSA-1280215	Cytokine Signaling in Immune system	-20.0208	-17.2343	28/730	301,684,834,3430,3433,3434,3437,4600,4938,4939,4940,5610,6772,9830,9987,10346,10410,10475,10673,11274,23586,24138,25939,51191,53840,54739,85363,91543	ANXA1,BST2,CASP1,IFI35,IFIT2,IFIT1,IFIT3,MX2,OAS1,OAS2,OAS3,EIF2AK2,STAT1,TRIM14,HNRNPDL,TRIM22,IFITM3,TRIM38,TNFSF13B,USP18,RIGI,IFIT5,SAMHD1,HERC5,TRIM34,XAF1,TRIM5,RSAD2
2_Summary	WikiPathways	WP4868	Type I interferon induction and signaling during SARS-CoV-2 infection	-15.4715	-12.9068	8/31	4938,4939,4940,5610,6772,7098,23586,64135,3112,4600,91543,3434,11274,3304,9830,10346,10475,53840,85363,834,7099,10628,10964	OAS1,OAS2,OAS3,EIF2AK2,STAT1,TLR3,RIGI,IFIH1,HLA-DOB,MX2,RSAD2,IFIT1,USP18,HSPA1B,TRIM14,TRIM22,TRIM38,TRIM34,TRIM5,CASP1,TLR4,TXNIP,IFI44L
2_Member	WikiPathways	WP4868	Type I interferon induction and signaling during SARS-CoV-2 infection	-15.4715	-12.9068	8/31	4938,4939,4940,5610,6772,7098,23586,64135	OAS1,OAS2,OAS3,EIF2AK2,STAT1,TLR3,RIGI,IFIH1
2_Member	KEGG Pathway	hsa05164	Influenza A	-14.1618	-11.6763	11/171	3112,4600,4938,4939,4940,5610,6772,7098,23586,64135,91543	HLA-DOB,MX2,OAS1,OAS2,OAS3,EIF2AK2,STAT1,TLR3,RIGI,IFIH1,RSAD2
2_Member	Reactome Gene Sets	R-HSA-1169410	Antiviral mechanism by IFN-stimulated genes	-13.866	-11.4153	9/80	3434,4600,4938,4939,4940,5610,6772,11274,23586	IFIT1,MX2,OAS1,OAS2,OAS3,EIF2AK2,STAT1,USP18,RIGI
2_Member	WikiPathways	WP4880	Host-pathogen interaction of human coronaviruses - interferon induction	-12.9132	-10.5246	7/33	4938,4939,4940,5610,6772,23586,64135	OAS1,OAS2,OAS3,EIF2AK2,STAT1,RIGI,IFIH1
2_Member	KEGG Pathway	hsa05160	Hepatitis C	-12.8467	-10.4861	10/157	3434,4600,4938,4939,4940,5610,6772,7098,23586,91543	IFIT1,MX2,OAS1,OAS2,OAS3,EIF2AK2,STAT1,TLR3,RIGI,RSAD2
2_Member	KEGG Pathway	hsa05162	Measles	-11.6517	-9.36581	9/139	3304,4600,4938,4939,4940,5610,6772,23586,64135	HSPA1B,MX2,OAS1,OAS2,OAS3,EIF2AK2,STAT1,RIGI,IFIH1
2_Member	Reactome Gene Sets	R-HSA-877300	Interferon gamma signaling	-10.1895	-7.98659	9/92	4938,4939,4940,6772,9830,10346,10475,53840,85363	OAS1,OAS2,OAS3,STAT1,TRIM14,TRIM22,TRIM38,TRIM34,TRIM5
2_Member	WikiPathways	WP4630	Measles virus infection	-10.056	-7.88928	8/136	3304,4938,4939,4940,5610,6772,23586,64135	HSPA1B,OAS1,OAS2,OAS3,EIF2AK2,STAT1,RIGI,IFIH1
2_Member	KEGG Pathway	hsa05171	Coronavirus disease - COVID-19	-9.65484	-7.53734	9/232	4600,4938,4939,4940,5610,6772,7098,23586,64135	MX2,OAS1,OAS2,OAS3,EIF2AK2,STAT1,TLR3,RIGI,IFIH1
2_Member	Reactome Gene Sets	R-HSA-8983711	OAS antiviral response	-9.00856	-6.94904	4/9	4938,4939,4940,23586	OAS1,OAS2,OAS3,RIGI
2_Member	Reactome Gene Sets	R-HSA-1169408	ISG15 antiviral mechanism	-8.55588	-6.54752	6/72	3434,4600,5610,6772,11274,23586	IFIT1,MX2,EIF2AK2,STAT1,USP18,RIGI
2_Member	KEGG Pathway	hsa05169	Epstein-Barr virus infection	-7.25038	-5.32917	7/202	3112,4938,4939,4940,5610,6772,23586	HLA-DOB,OAS1,OAS2,OAS3,EIF2AK2,STAT1,RIGI
2_Member	KEGG Pathway	hsa05168	Herpes simplex virus 1 infection	-6.68029	-4.78772	9/512	3112,4938,4939,4940,5610,6772,7098,23586,64135	HLA-DOB,OAS1,OAS2,OAS3,EIF2AK2,STAT1,TLR3,RIGI,IFIH1
2_Member	KEGG Pathway	hsa04621	NOD-like receptor signaling pathway	-5.19853	-3.42625	7/186	834,4938,4939,4940,6772,7099,10628	CASP1,OAS1,OAS2,OAS3,STAT1,TLR4,TXNIP
2_Member	WikiPathways	WP4341	Non-genomic actions of 1,25 dihydroxyvitamin D3	-5.04457	-3.28608	5/75	4939,6772,7099,10964,91543	OAS2,STAT1,TLR4,IFI44L,RSAD2
3_Summary	WikiPathways	WP4705	Pathways of nucleic acid metabolism and innate immune sensing	-7.85273	-5.87913	4/16	4938,23586,25939,64135,684,834,861,9111,3434,4939,6772,10394,10410,10964,7098,54625,83666,51191	OAS1,RIGI,SAMHD1,IFIH1,BST2,CASP1,RUNX1,NMI,IFIT1,OAS2,STAT1,PRG3,IFITM3,IFI44L,TLR3,PARP14,PARP9,HERC5
3_Member	WikiPathways	WP4705	Pathways of nucleic acid metabolism and innate immune sensing	-7.85273	-5.87913	4/16	4938,23586,25939,64135	OAS1,RIGI,SAMHD1,IFIH1
3_Member	Reactome Gene Sets	R-HSA-9692916	SARS-CoV-1 activates/modulates innate immune responses	-7.0495	-4.63096	6/40	684,834,861,9111,23586,64135	BST2,CASP1,RUNX1,NMI,RIGI,IFIH1
3_Member	WikiPathways	WP5115	Network map of SARS-CoV-2 signaling pathway	-6.88307	-4.98116	9/218	684,3434,4939,6772,10394,10410,10964,23586,64135	BST2,IFIT1,OAS2,STAT1,PRG3,IFITM3,IFI44L,RIGI,IFIH1
3_Member	WikiPathways	WP4912	SARS coronavirus and innate immunity	-6.62326	-4.73984	4/31	6772,7098,23586,64135	STAT1,TLR3,RIGI,IFIH1
3_Member	WikiPathways	WP5187	mRNA vaccine activation of dendritic cell and induction of IFN-1	-6.24118	-4.40079	3/10	7098,23586,64135	TLR3,RIGI,IFIH1
3_Member	Reactome Gene Sets	R-HSA-9678108	SARS-CoV-1 Infection	-5.97664	-4.16016	7/142	684,834,9111,23586,54625,64135,83666	BST2,CASP1,NMI,RIGI,PARP14,IFIH1,PARP9
3_Member	Reactome Gene Sets	R-HSA-9692914	SARS-CoV-1-host interactions	-4.77823	-2.61111	6/96	684,834,861,9111,23586,64135	BST2,CASP1,RUNX1,NMI,RIGI,IFIH1
3_Member	WikiPathways	WP5038	Mitochondrial immune response to SARS-CoV-2	-4.59565	-2.88224	3/33	7098,23586,64135	TLR3,RIGI,IFIH1
3_Member	Reactome Gene Sets	R-HSA-9679506	SARS-CoV Infections	-4.11502	-2.44799	6/414	861,6772,23586,54625,64135,83666	RUNX1,STAT1,RIGI,PARP14,IFIH1,PARP9
3_Member	WikiPathways	WP4666	Hepatitis B infection	-3.86899	-2.23119	4/151	6772,7098,23586,64135	STAT1,TLR3,RIGI,IFIH1
3_Member	Reactome Gene Sets	R-HSA-9694516	SARS-CoV-2 Infection	-3.78562	-2.16047	5/299	6772,23586,54625,64135,83666	STAT1,RIGI,PARP14,IFIH1,PARP9
3_Member	KEGG Pathway	hsa05161	Hepatitis B	-3.75171	-2.13365	4/162	6772,7098,23586,64135	STAT1,TLR3,RIGI,IFIH1
3_Member	Reactome Gene Sets	R-HSA-936440	Negative regulators of DDX58/IFIH1 signaling	-3.52496	-1.95152	3/35	23586,51191,64135	RIGI,HERC5,IFIH1
4_Summary	WikiPathways	WP4197	Immune response to tuberculosis	-7.68796	-5.73608	5/23	3430,3434,3437,4938,6772,3433,5610	IFI35,IFIT1,IFIT3,OAS1,STAT1,IFIT2,EIF2AK2
4_Member	WikiPathways	WP4197	Immune response to tuberculosis	-7.68796	-5.73608	5/23	3430,3434,3437,4938,6772	IFI35,IFIT1,IFIT3,OAS1,STAT1
4_Member	WikiPathways	WP619	Type II interferon signaling	-4.96674	-3.21498	4/37	3433,4938,5610,6772	IFIT2,OAS1,EIF2AK2,STAT1
5_Summary	WikiPathways	WP4298	Acute viral myocarditis	-7.54367	-5.05819	8/86	27,595,834,840,1234,6772,7098,7099,5610,3710	ABL2,CCND1,CASP1,CASP7,CCR5,STAT1,TLR3,TLR4,EIF2AK2,ITPR3
5_Member	WikiPathways	WP4298	Acute viral myocarditis	-7.54367	-5.05819	8/86	27,595,834,840,1234,6772,7098,7099	ABL2,CCND1,CASP1,CASP7,CCR5,STAT1,TLR3,TLR4
5_Member	KEGG Pathway	hsa04217	Necroptosis	-3.48859	-1.92825	5/159	834,5610,6772,7098,7099	CASP1,EIF2AK2,STAT1,TLR3,TLR4
5_Member	KEGG Pathway	hsa05167	Kaposi sarcoma-associated herpesvirus infection	-3.10403	-1.13042	6/194	595,1234,3710,5610,6772,7098	CCND1,CCR5,ITPR3,EIF2AK2,STAT1,TLR3
6_Summary	WikiPathways	WP4217	Ebola virus infection in host	-5.04786	-3.28608	6/129	684,3112,5610,6772,7099,23586,1234,3304,3310,2214,840,861	BST2,HLA-DOB,EIF2AK2,STAT1,TLR4,RIGI,CCR5,HSPA1B,HSPA6,FCGR3A,CASP7,RUNX1
6_Member	WikiPathways	WP4217	Ebola virus infection in host	-5.04786	-3.28608	6/129	684,3112,5610,6772,7099,23586	BST2,HLA-DOB,EIF2AK2,STAT1,TLR4,RIGI
6_Member	KEGG Pathway	hsa05145	Toxoplasmosis	-4.39832	-2.29605	6/112	1234,3112,3304,3310,6772,7099	CCR5,HLA-DOB,HSPA1B,HSPA6,STAT1,TLR4
6_Member	KEGG Pathway	hsa05140	Leishmaniasis	-3.70475	-2.09433	4/77	2214,3112,6772,7099	FCGR3A,HLA-DOB,STAT1,TLR4
6_Member	WikiPathways	WP2328	Allograft rejection	-3.29262	-1.75326	3/90	840,3112,6772	CASP7,HLA-DOB,STAT1
6_Member	KEGG Pathway	hsa04659	Th17 cell differentiation	-3.0621	-1.54275	3/108	861,3112,6772	RUNX1,HLA-DOB,STAT1
7_Summary	KEGG Pathway	hsa05134	Legionellosis	-4.77783	-2.61111	5/57	834,840,3304,3310,7099	CASP1,CASP7,HSPA1B,HSPA6,TLR4
7_Member	KEGG Pathway	hsa05134	Legionellosis	-4.77783	-2.61111	5/57	834,840,3304,3310,7099	CASP1,CASP7,HSPA1B,HSPA6,TLR4
8_Summary	Reactome Gene Sets	R-HSA-196807	Nicotinate metabolism	-4.67873	-2.95917	3/31	4907,54625,83666	NT5E,PARP14,PARP9
8_Member	Reactome Gene Sets	R-HSA-196807	Nicotinate metabolism	-4.67873	-2.95917	3/31	4907,54625,83666	NT5E,PARP14,PARP9
9_Summary	KEGG Pathway	hsa03250	Viral life cycle - HIV-1	-4.56455	-2.44704	5/63	684,1234,4600,25939,85363	BST2,CCR5,MX2,SAMHD1,TRIM5
9_Member	KEGG Pathway	hsa03250	Viral life cycle - HIV-1	-4.56455	-2.44704	5/63	684,1234,4600,25939,85363	BST2,CCR5,MX2,SAMHD1,TRIM5
10_Summary	WikiPathways	WP5218	Extrafollicular and follicular B cell activation by SARS-CoV-2	-4.19777	-2.13825	5/75	604,3433,7099,9839,10673	BCL6,IFIT2,TLR4,ZEB2,TNFSF13B
10_Member	WikiPathways	WP5218	Extrafollicular and follicular B cell activation by SARS-CoV-2	-4.19777	-2.13825	5/75	604,3433,7099,9839,10673	BCL6,IFIT2,TLR4,ZEB2,TNFSF13B
11_Summary	Reactome Gene Sets	R-HSA-9660826	Purinergic signaling in leishmaniasis infection	-3.91534	-2.26975	3/26	834,4907,10628	CASP1,NT5E,TXNIP
11_Member	Reactome Gene Sets	R-HSA-9660826	Purinergic signaling in leishmaniasis infection	-3.91534	-2.26975	3/26	834,4907,10628	CASP1,NT5E,TXNIP
11_Member	Reactome Gene Sets	R-HSA-9664424	Cell recruitment (pro-inflammatory response)	-3.91534	-2.26975	3/26	834,4907,10628	CASP1,NT5E,TXNIP
12_Summary	Reactome Gene Sets	R-HSA-1280218	Adaptive Immune System	-3.40596	-1.38866	13/769	2214,3112,3710,4008,6891,7099,11069,11118,27071,51191,55008,57674,151636	FCGR3A,HLA-DOB,ITPR3,LMO7,TAP2,TLR4,RAPGEF4,BTN3A2,DAPP1,HERC5,HERC6,RNF213,DTX3L
12_Member	Reactome Gene Sets	R-HSA-1280218	Adaptive Immune System	-3.40596	-1.38866	13/769	2214,3112,3710,4008,6891,7099,11069,11118,27071,51191,55008,57674,151636	FCGR3A,HLA-DOB,ITPR3,LMO7,TAP2,TLR4,RAPGEF4,BTN3A2,DAPP1,HERC5,HERC6,RNF213,DTX3L
