# Supplementary material for: Transcriptional signatures in human macrophage-like cells infected by Leishmania infantum, Leishmania major and Leishmania tropica
Source: PLoS Negl Trop Dis. 2024 Apr 5;18(4):e0012085. doi: 10.1371/journal.pntd.0012085 (PMC11023634; doi:10.1371/journal.pntd.0012085)
Supplement: S6 Table — (XLSX) [file pntd.0012085.s008.xlsx]

## Sheet: Enrichment 24h
GroupID	Category	Term	Description	LogP	Log(q-value)	InTerm_InList	Genes	Symbols
1_Summary	WikiPathways	WP477	Cytoplasmic ribosomal proteins	-40.6776	-37.358	42/88	3921,6122,6124,6130,6132,6133,6136,6137,6138,6141,6142,6155,6159,6161,6165,6167,6168,6170,6171,6175,6187,6188,6189,6191,6193,6194,6199,6203,6204,6205,6207,6208,6209,6217,6222,6223,6227,6228,6235,11224,23521,25873,1933,1937,327,191,435,587,593,1743,2593,2639,2806,2936,2954,3028,4141,4357,4967,5092,5688,5691,5693,5694,5695,5699,5702,5704,5707,5708,5709,5719,5723,5859,6821,7263,7965,8604,8659,9380,9…	RPSA,RPL3,RPL4,RPL7A,RPL8,RPL9,RPL12,RPL13,RPL15,RPL18,RPL18A,RPL27,RPL29,RPL32,RPL35A,RPL37,RPL37A,RPL39,RPL41,RPLP0,RPS2,RPS3,RPS3A,RPS4X,RPS5,RPS6,RPS6KB2,RPS9,RPS10,RPS11,RPS13,RPS14,RPS15,RPS16,RPS18,RPS19,RPS21,RPS23,RPS29,RPL35,RPL13A,RPL36,EEF1B2,EEF1G,APEH,AHCY,ASL,BCAT2,BCKDHA,DLST,GAMT,GCDH,GOT2,GSR,GSTZ1,HSD17B10,MARS1,MPST,OGDH,PCBD1,PSMA7,PSMB3,PSMB5,PSMB6,PSMB7,PSMB10,PSMC3,PSMC4,P…
1_Member	WikiPathways	WP477	Cytoplasmic ribosomal proteins	-40.6776	-37.358	42/88	3921,6122,6124,6130,6132,6133,6136,6137,6138,6141,6142,6155,6159,6161,6165,6167,6168,6170,6171,6175,6187,6188,6189,6191,6193,6194,6199,6203,6204,6205,6207,6208,6209,6217,6222,6223,6227,6228,6235,11224,23521,25873	RPSA,RPL3,RPL4,RPL7A,RPL8,RPL9,RPL12,RPL13,RPL15,RPL18,RPL18A,RPL27,RPL29,RPL32,RPL35A,RPL37,RPL37A,RPL39,RPL41,RPLP0,RPS2,RPS3,RPS3A,RPS4X,RPS5,RPS6,RPS6KB2,RPS9,RPS10,RPS11,RPS13,RPS14,RPS15,RPS16,RPS18,RPS19,RPS21,RPS23,RPS29,RPL35,RPL13A,RPL36
1_Member	Reactome Gene Sets	R-HSA-156842	Eukaryotic Translation Elongation	-40.6216	-37.358	43/94	1933,1937,3921,6122,6124,6130,6132,6133,6136,6137,6138,6141,6142,6155,6159,6161,6165,6167,6168,6170,6171,6175,6187,6188,6189,6191,6193,6194,6203,6204,6205,6207,6208,6209,6217,6222,6223,6227,6228,6235,11224,23521,25873	EEF1B2,EEF1G,RPSA,RPL3,RPL4,RPL7A,RPL8,RPL9,RPL12,RPL13,RPL15,RPL18,RPL18A,RPL27,RPL29,RPL32,RPL35A,RPL37,RPL37A,RPL39,RPL41,RPLP0,RPS2,RPS3,RPS3A,RPS4X,RPS5,RPS6,RPS9,RPS10,RPS11,RPS13,RPS14,RPS15,RPS16,RPS18,RPS19,RPS21,RPS23,RPS29,RPL35,RPL13A,RPL36
1_Member	Reactome Gene Sets	R-HSA-72764	Eukaryotic Translation Termination	-39.1449	-36.0573	42/94	327,3921,6122,6124,6130,6132,6133,6136,6137,6138,6141,6142,6155,6159,6161,6165,6167,6168,6170,6171,6175,6187,6188,6189,6191,6193,6194,6203,6204,6205,6207,6208,6209,6217,6222,6223,6227,6228,6235,11224,23521,25873	APEH,RPSA,RPL3,RPL4,RPL7A,RPL8,RPL9,RPL12,RPL13,RPL15,RPL18,RPL18A,RPL27,RPL29,RPL32,RPL35A,RPL37,RPL37A,RPL39,RPL41,RPLP0,RPS2,RPS3,RPS3A,RPS4X,RPS5,RPS6,RPS9,RPS10,RPS11,RPS13,RPS14,RPS15,RPS16,RPS18,RPS19,RPS21,RPS23,RPS29,RPL35,RPL13A,RPL36
1_Member	Reactome Gene Sets	R-HSA-156902	Peptide chain elongation	-38.6586	-35.7929	41/90	3921,6122,6124,6130,6132,6133,6136,6137,6138,6141,6142,6155,6159,6161,6165,6167,6168,6170,6171,6175,6187,6188,6189,6191,6193,6194,6203,6204,6205,6207,6208,6209,6217,6222,6223,6227,6228,6235,11224,23521,25873	RPSA,RPL3,RPL4,RPL7A,RPL8,RPL9,RPL12,RPL13,RPL15,RPL18,RPL18A,RPL27,RPL29,RPL32,RPL35A,RPL37,RPL37A,RPL39,RPL41,RPLP0,RPS2,RPS3,RPS3A,RPS4X,RPS5,RPS6,RPS9,RPS10,RPS11,RPS13,RPS14,RPS15,RPS16,RPS18,RPS19,RPS21,RPS23,RPS29,RPL35,RPL13A,RPL36
1_Member	Reactome Gene Sets	R-HSA-192823	Viral mRNA Translation	-38.6586	-35.7929	41/90	3921,6122,6124,6130,6132,6133,6136,6137,6138,6141,6142,6155,6159,6161,6165,6167,6168,6170,6171,6175,6187,6188,6189,6191,6193,6194,6203,6204,6205,6207,6208,6209,6217,6222,6223,6227,6228,6235,11224,23521,25873	RPSA,RPL3,RPL4,RPL7A,RPL8,RPL9,RPL12,RPL13,RPL15,RPL18,RPL18A,RPL27,RPL29,RPL32,RPL35A,RPL37,RPL37A,RPL39,RPL41,RPLP0,RPS2,RPS3,RPS3A,RPS4X,RPS5,RPS6,RPS9,RPS10,RPS11,RPS13,RPS14,RPS15,RPS16,RPS18,RPS19,RPS21,RPS23,RPS29,RPL35,RPL13A,RPL36
1_Member	Reactome Gene Sets	R-HSA-71291	Metabolism of amino acids and derivatives	-38.4663	-34.9016	88/376	191,435,587,593,1743,2593,2639,2806,2936,2954,3028,3921,4141,4357,4967,5092,5688,5691,5693,5694,5695,5699,5702,5704,5707,5708,5709,5719,5723,5859,6122,6124,6130,6132,6133,6136,6137,6138,6141,6142,6155,6159,6161,6165,6167,6168,6170,6171,6175,6187,6188,6189,6191,6193,6194,6203,6204,6205,6207,6208,6209,6217,6222,6223,6227,6228,6235,6821,7263,7965,8604,8659,9380,9673,10166,10197,10993,11224,23521,258…	AHCY,ASL,BCAT2,BCKDHA,DLST,GAMT,GCDH,GOT2,GSR,GSTZ1,HSD17B10,RPSA,MARS1,MPST,OGDH,PCBD1,PSMA7,PSMB3,PSMB5,PSMB6,PSMB7,PSMB10,PSMC3,PSMC4,PSMD1,PSMD2,PSMD3,PSMD13,PSPH,QARS1,RPL3,RPL4,RPL7A,RPL8,RPL9,RPL12,RPL13,RPL15,RPL18,RPL18A,RPL27,RPL29,RPL32,RPL35A,RPL37,RPL37A,RPL39,RPL41,RPLP0,RPS2,RPS3,RPS3A,RPS4X,RPS5,RPS6,RPS9,RPS10,RPS11,RPS13,RPS14,RPS15,RPS16,RPS18,RPS19,RPS21,RPS23,RPS29,SUOX,TST,A…
1_Member	Reactome Gene Sets	R-HSA-2408557	Selenocysteine synthesis	-37.6872	-34.9007	41/94	3921,6122,6124,6130,6132,6133,6136,6137,6138,6141,6142,6155,6159,6161,6165,6167,6168,6170,6171,6175,6187,6188,6189,6191,6193,6194,6203,6204,6205,6207,6208,6209,6217,6222,6223,6227,6228,6235,11224,23521,25873	RPSA,RPL3,RPL4,RPL7A,RPL8,RPL9,RPL12,RPL13,RPL15,RPL18,RPL18A,RPL27,RPL29,RPL32,RPL35A,RPL37,RPL37A,RPL39,RPL41,RPLP0,RPS2,RPS3,RPS3A,RPS4X,RPS5,RPS6,RPS9,RPS10,RPS11,RPS13,RPS14,RPS15,RPS16,RPS18,RPS19,RPS21,RPS23,RPS29,RPL35,RPL13A,RPL36
1_Member	Reactome Gene Sets	R-HSA-72689	Formation of a pool of free 40S subunits	-37.3043	-34.5847	42/102	3921,6122,6124,6130,6132,6133,6136,6137,6138,6141,6142,6155,6159,6161,6165,6167,6168,6170,6171,6175,6187,6188,6189,6191,6193,6194,6203,6204,6205,6207,6208,6209,6217,6222,6223,6227,6228,6235,8665,11224,23521,25873	RPSA,RPL3,RPL4,RPL7A,RPL8,RPL9,RPL12,RPL13,RPL15,RPL18,RPL18A,RPL27,RPL29,RPL32,RPL35A,RPL37,RPL37A,RPL39,RPL41,RPLP0,RPS2,RPS3,RPS3A,RPS4X,RPS5,RPS6,RPS9,RPS10,RPS11,RPS13,RPS14,RPS15,RPS16,RPS18,RPS19,RPS21,RPS23,RPS29,EIF3F,RPL35,RPL13A,RPL36
1_Member	Reactome Gene Sets	R-HSA-975956	Nonsense Mediated Decay (NMD) independent of the Exon Junction Complex (EJC)	-37.2231	-34.5615	41/96	3921,6122,6124,6130,6132,6133,6136,6137,6138,6141,6142,6155,6159,6161,6165,6167,6168,6170,6171,6175,6187,6188,6189,6191,6193,6194,6203,6204,6205,6207,6208,6209,6217,6222,6223,6227,6228,6235,11224,23521,25873	RPSA,RPL3,RPL4,RPL7A,RPL8,RPL9,RPL12,RPL13,RPL15,RPL18,RPL18A,RPL27,RPL29,RPL32,RPL35A,RPL37,RPL37A,RPL39,RPL41,RPLP0,RPS2,RPS3,RPS3A,RPS4X,RPS5,RPS6,RPS9,RPS10,RPS11,RPS13,RPS14,RPS15,RPS16,RPS18,RPS19,RPS21,RPS23,RPS29,RPL35,RPL13A,RPL36
1_Member	Reactome Gene Sets	R-HSA-2408522	Selenoamino acid metabolism	-36.6074	-33.997	44/119	191,3921,5859,6122,6124,6130,6132,6133,6136,6137,6138,6141,6142,6155,6159,6161,6165,6167,6168,6170,6171,6175,6187,6188,6189,6191,6193,6194,6203,6204,6205,6207,6208,6209,6217,6222,6223,6227,6228,6235,11224,23521,25873,51540	AHCY,RPSA,QARS1,RPL3,RPL4,RPL7A,RPL8,RPL9,RPL12,RPL13,RPL15,RPL18,RPL18A,RPL27,RPL29,RPL32,RPL35A,RPL37,RPL37A,RPL39,RPL41,RPLP0,RPS2,RPS3,RPS3A,RPS4X,RPS5,RPS6,RPS9,RPS10,RPS11,RPS13,RPS14,RPS15,RPS16,RPS18,RPS19,RPS21,RPS23,RPS29,RPL35,RPL13A,RPL36,SCLY
1_Member	Reactome Gene Sets	R-HSA-9633012	Response of EIF2AK4 (GCN2) to amino acid deficiency	-35.9077	-33.343	41/102	3921,6122,6124,6130,6132,6133,6136,6137,6138,6141,6142,6155,6159,6161,6165,6167,6168,6170,6171,6175,6187,6188,6189,6191,6193,6194,6203,6204,6205,6207,6208,6209,6217,6222,6223,6227,6228,6235,11224,23521,25873	RPSA,RPL3,RPL4,RPL7A,RPL8,RPL9,RPL12,RPL13,RPL15,RPL18,RPL18A,RPL27,RPL29,RPL32,RPL35A,RPL37,RPL37A,RPL39,RPL41,RPLP0,RPS2,RPS3,RPS3A,RPS4X,RPS5,RPS6,RPS9,RPS10,RPS11,RPS13,RPS14,RPS15,RPS16,RPS18,RPS19,RPS21,RPS23,RPS29,RPL35,RPL13A,RPL36
1_Member	Reactome Gene Sets	R-HSA-156827	L13a-mediated translational silencing of Ceruloplasmin expression	-35.2655	-32.7422	42/112	3921,6122,6124,6130,6132,6133,6136,6137,6138,6141,6142,6155,6159,6161,6165,6167,6168,6170,6171,6175,6187,6188,6189,6191,6193,6194,6203,6204,6205,6207,6208,6209,6217,6222,6223,6227,6228,6235,8665,11224,23521,25873	RPSA,RPL3,RPL4,RPL7A,RPL8,RPL9,RPL12,RPL13,RPL15,RPL18,RPL18A,RPL27,RPL29,RPL32,RPL35A,RPL37,RPL37A,RPL39,RPL41,RPLP0,RPS2,RPS3,RPS3A,RPS4X,RPS5,RPS6,RPS9,RPS10,RPS11,RPS13,RPS14,RPS15,RPS16,RPS18,RPS19,RPS21,RPS23,RPS29,EIF3F,RPL35,RPL13A,RPL36
1_Member	Reactome Gene Sets	R-HSA-72613	Eukaryotic Translation Initiation	-35.104	-32.6567	43/120	3921,6122,6124,6130,6132,6133,6136,6137,6138,6141,6142,6155,6159,6161,6165,6167,6168,6170,6171,6175,6187,6188,6189,6191,6193,6194,6203,6204,6205,6207,6208,6209,6217,6222,6223,6227,6228,6235,8665,8892,11224,23521,25873	RPSA,RPL3,RPL4,RPL7A,RPL8,RPL9,RPL12,RPL13,RPL15,RPL18,RPL18A,RPL27,RPL29,RPL32,RPL35A,RPL37,RPL37A,RPL39,RPL41,RPLP0,RPS2,RPS3,RPS3A,RPS4X,RPS5,RPS6,RPS9,RPS10,RPS11,RPS13,RPS14,RPS15,RPS16,RPS18,RPS19,RPS21,RPS23,RPS29,EIF3F,EIF2B2,RPL35,RPL13A,RPL36
1_Member	Reactome Gene Sets	R-HSA-72737	Cap-dependent Translation Initiation	-35.104	-32.6567	43/120	3921,6122,6124,6130,6132,6133,6136,6137,6138,6141,6142,6155,6159,6161,6165,6167,6168,6170,6171,6175,6187,6188,6189,6191,6193,6194,6203,6204,6205,6207,6208,6209,6217,6222,6223,6227,6228,6235,8665,8892,11224,23521,25873	RPSA,RPL3,RPL4,RPL7A,RPL8,RPL9,RPL12,RPL13,RPL15,RPL18,RPL18A,RPL27,RPL29,RPL32,RPL35A,RPL37,RPL37A,RPL39,RPL41,RPLP0,RPS2,RPS3,RPS3A,RPS4X,RPS5,RPS6,RPS9,RPS10,RPS11,RPS13,RPS14,RPS15,RPS16,RPS18,RPS19,RPS21,RPS23,RPS29,EIF3F,EIF2B2,RPL35,RPL13A,RPL36
1_Member	Reactome Gene Sets	R-HSA-72706	GTP hydrolysis and joining of the 60S ribosomal subunit	-35.0752	-32.6567	42/113	3921,6122,6124,6130,6132,6133,6136,6137,6138,6141,6142,6155,6159,6161,6165,6167,6168,6170,6171,6175,6187,6188,6189,6191,6193,6194,6203,6204,6205,6207,6208,6209,6217,6222,6223,6227,6228,6235,8665,11224,23521,25873	RPSA,RPL3,RPL4,RPL7A,RPL8,RPL9,RPL12,RPL13,RPL15,RPL18,RPL18A,RPL27,RPL29,RPL32,RPL35A,RPL37,RPL37A,RPL39,RPL41,RPLP0,RPS2,RPS3,RPS3A,RPS4X,RPS5,RPS6,RPS9,RPS10,RPS11,RPS13,RPS14,RPS15,RPS16,RPS18,RPS19,RPS21,RPS23,RPS29,EIF3F,RPL35,RPL13A,RPL36
1_Member	Reactome Gene Sets	R-HSA-1799339	SRP-dependent cotranslational protein targeting to membrane	-33.7507	-31.3621	41/113	3921,6122,6124,6130,6132,6133,6136,6137,6138,6141,6142,6155,6159,6161,6165,6167,6168,6170,6171,6175,6187,6188,6189,6191,6193,6194,6203,6204,6205,6207,6208,6209,6217,6222,6223,6227,6228,6235,11224,23521,25873	RPSA,RPL3,RPL4,RPL7A,RPL8,RPL9,RPL12,RPL13,RPL15,RPL18,RPL18A,RPL27,RPL29,RPL32,RPL35A,RPL37,RPL37A,RPL39,RPL41,RPLP0,RPS2,RPS3,RPS3A,RPS4X,RPS5,RPS6,RPS9,RPS10,RPS11,RPS13,RPS14,RPS15,RPS16,RPS18,RPS19,RPS21,RPS23,RPS29,RPL35,RPL13A,RPL36
1_Member	Reactome Gene Sets	R-HSA-927802	Nonsense-Mediated Decay (NMD)	-33.2109	-30.8767	41/116	3921,6122,6124,6130,6132,6133,6136,6137,6138,6141,6142,6155,6159,6161,6165,6167,6168,6170,6171,6175,6187,6188,6189,6191,6193,6194,6203,6204,6205,6207,6208,6209,6217,6222,6223,6227,6228,6235,11224,23521,25873	RPSA,RPL3,RPL4,RPL7A,RPL8,RPL9,RPL12,RPL13,RPL15,RPL18,RPL18A,RPL27,RPL29,RPL32,RPL35A,RPL37,RPL37A,RPL39,RPL41,RPLP0,RPS2,RPS3,RPS3A,RPS4X,RPS5,RPS6,RPS9,RPS10,RPS11,RPS13,RPS14,RPS15,RPS16,RPS18,RPS19,RPS21,RPS23,RPS29,RPL35,RPL13A,RPL36
1_Member	Reactome Gene Sets	R-HSA-975957	Nonsense Mediated Decay (NMD) enhanced by the Exon Junction Complex (EJC)	-33.2109	-30.8767	41/116	3921,6122,6124,6130,6132,6133,6136,6137,6138,6141,6142,6155,6159,6161,6165,6167,6168,6170,6171,6175,6187,6188,6189,6191,6193,6194,6203,6204,6205,6207,6208,6209,6217,6222,6223,6227,6228,6235,11224,23521,25873	RPSA,RPL3,RPL4,RPL7A,RPL8,RPL9,RPL12,RPL13,RPL15,RPL18,RPL18A,RPL27,RPL29,RPL32,RPL35A,RPL37,RPL37A,RPL39,RPL41,RPLP0,RPS2,RPS3,RPS3A,RPS4X,RPS5,RPS6,RPS9,RPS10,RPS11,RPS13,RPS14,RPS15,RPS16,RPS18,RPS19,RPS21,RPS23,RPS29,RPL35,RPL13A,RPL36
1_Member	Reactome Gene Sets	R-HSA-9010553	Regulation of expression of SLITs and ROBOs	-32.7645	-29.8019	56/172	3921,5688,5691,5693,5694,5695,5699,5702,5704,5707,5708,5709,5719,6122,6124,6130,6132,6133,6136,6137,6138,6141,6142,6155,6159,6161,6165,6167,6168,6170,6171,6175,6187,6188,6189,6191,6193,6194,6203,6204,6205,6207,6208,6209,6217,6222,6223,6227,6228,6235,6923,7314,10197,11224,23521,25873	RPSA,PSMA7,PSMB3,PSMB5,PSMB6,PSMB7,PSMB10,PSMC3,PSMC4,PSMD1,PSMD2,PSMD3,PSMD13,RPL3,RPL4,RPL7A,RPL8,RPL9,RPL12,RPL13,RPL15,RPL18,RPL18A,RPL27,RPL29,RPL32,RPL35A,RPL37,RPL37A,RPL39,RPL41,RPLP0,RPS2,RPS3,RPS3A,RPS4X,RPS5,RPS6,RPS9,RPS10,RPS11,RPS13,RPS14,RPS15,RPS16,RPS18,RPS19,RPS21,RPS23,RPS29,ELOB,UBB,PSME3,RPL35,RPL13A,RPL36
1_Member	Reactome Gene Sets	R-HSA-9711097	Cellular response to starvation	-31.8368	-29.5274	45/157	3921,6122,6124,6130,6132,6133,6136,6137,6138,6141,6142,6155,6159,6161,6165,6167,6168,6170,6171,6175,6187,6188,6189,6191,6193,6194,6203,6204,6205,6207,6208,6209,6217,6222,6223,6227,6228,6235,9114,11224,23521,25873,389541,652968,729438	RPSA,RPL3,RPL4,RPL7A,RPL8,RPL9,RPL12,RPL13,RPL15,RPL18,RPL18A,RPL27,RPL29,RPL32,RPL35A,RPL37,RPL37A,RPL39,RPL41,RPLP0,RPS2,RPS3,RPS3A,RPS4X,RPS5,RPS6,RPS9,RPS10,RPS11,RPS13,RPS14,RPS15,RPS16,RPS18,RPS19,RPS21,RPS23,RPS29,ATP6V0D1,RPL35,RPL13A,RPL36,LAMTOR4,CASTOR1,CASTOR2
1_Member	KEGG Pathway	hsa03010	Ribosome	-31.68	-29.3941	46/167	3921,6122,6124,6130,6132,6133,6136,6137,6138,6141,6142,6155,6159,6161,6165,6167,6168,6170,6171,6175,6187,6188,6189,6191,6193,6194,6203,6204,6205,6207,6208,6209,6217,6222,6223,6227,6228,6235,11224,23521,25873,55168,64981,79590,100529239,109864282	RPSA,RPL3,RPL4,RPL7A,RPL8,RPL9,RPL12,RPL13,RPL15,RPL18,RPL18A,RPL27,RPL29,RPL32,RPL35A,RPL37,RPL37A,RPL39,RPL41,RPLP0,RPS2,RPS3,RPS3A,RPS4X,RPS5,RPS6,RPS9,RPS10,RPS11,RPS13,RPS14,RPS15,RPS16,RPS18,RPS19,RPS21,RPS23,RPS29,RPL35,RPL13A,RPL36,MRPS18A,MRPL34,MRPL24,RPS10-NUDT3,RNA28SN2
1_Member	KEGG Pathway	hsa05171	Coronavirus disease - COVID-19	-30.918	-28.6544	52/232	712,717,719,733,1536,1675,2162,3921,5293,6122,6124,6130,6132,6133,6136,6137,6138,6141,6142,6155,6159,6161,6165,6167,6168,6170,6171,6175,6187,6188,6189,6191,6193,6194,6203,6204,6205,6207,6208,6209,6217,6222,6223,6227,6228,6235,6300,7450,11224,23521,25873,100529239	C1QA,C2,C3AR1,C8G,CYBB,CFD,F13A1,RPSA,PIK3CD,RPL3,RPL4,RPL7A,RPL8,RPL9,RPL12,RPL13,RPL15,RPL18,RPL18A,RPL27,RPL29,RPL32,RPL35A,RPL37,RPL37A,RPL39,RPL41,RPLP0,RPS2,RPS3,RPS3A,RPS4X,RPS5,RPS6,RPS9,RPS10,RPS11,RPS13,RPS14,RPS15,RPS16,RPS18,RPS19,RPS21,RPS23,RPS29,MAPK12,VWF,RPL35,RPL13A,RPL36,RPS10-NUDT3
1_Member	Reactome Gene Sets	R-HSA-9675108	Nervous system development	-30.4186	-28.03	98/578	71,389,1072,1173,1175,1212,1595,2242,2887,3156,3265,3921,3985,4313,4478,5293,5296,5306,5376,5566,5605,5664,5688,5691,5693,5694,5695,5699,5702,5704,5707,5708,5709,5719,6122,6124,6130,6132,6133,6136,6137,6138,6141,6142,6155,6159,6161,6165,6167,6168,6170,6171,6175,6187,6188,6189,6191,6193,6194,6203,6204,6205,6207,6208,6209,6217,6222,6223,6227,6228,6235,6300,6586,6721,6923,7280,7305,7314,7408,7430,78…	ACTG1,RHOC,CFL1,AP2M1,AP2S1,CLTB,CYP51A1,FES,GRB10,HMGCR,HRAS,RPSA,LIMK2,MMP2,MSN,PIK3CD,PIK3R2,PITPNA,PMP22,PRKACA,MAP2K2,PSEN2,PSMA7,PSMB3,PSMB5,PSMB6,PSMB7,PSMB10,PSMC3,PSMC4,PSMD1,PSMD2,PSMD3,PSMD13,RPL3,RPL4,RPL7A,RPL8,RPL9,RPL12,RPL13,RPL15,RPL18,RPL18A,RPL27,RPL29,RPL32,RPL35A,RPL37,RPL37A,RPL39,RPL41,RPLP0,RPS2,RPS3,RPS3A,RPS4X,RPS5,RPS6,RPS9,RPS10,RPS11,RPS13,RPS14,RPS15,RPS16,RPS18,RPS1…
1_Member	Reactome Gene Sets	R-HSA-168273	Influenza Viral RNA Transcription and Replication	-30.0289	-27.8066	41/136	3921,6122,6124,6130,6132,6133,6136,6137,6138,6141,6142,6155,6159,6161,6165,6167,6168,6170,6171,6175,6187,6188,6189,6191,6193,6194,6203,6204,6205,6207,6208,6209,6217,6222,6223,6227,6228,6235,11224,23521,25873	RPSA,RPL3,RPL4,RPL7A,RPL8,RPL9,RPL12,RPL13,RPL15,RPL18,RPL18A,RPL27,RPL29,RPL32,RPL35A,RPL37,RPL37A,RPL39,RPL41,RPLP0,RPS2,RPS3,RPS3A,RPS4X,RPS5,RPS6,RPS9,RPS10,RPS11,RPS13,RPS14,RPS15,RPS16,RPS18,RPS19,RPS21,RPS23,RPS29,RPL35,RPL13A,RPL36
1_Member	Reactome Gene Sets	R-HSA-376176	Signaling by ROBO receptors	-29.4454	-27.1112	59/219	3921,5566,5688,5691,5693,5694,5695,5699,5702,5704,5707,5708,5709,5719,6122,6124,6130,6132,6133,6136,6137,6138,6141,6142,6155,6159,6161,6165,6167,6168,6170,6171,6175,6187,6188,6189,6191,6193,6194,6203,6204,6205,6207,6208,6209,6217,6222,6223,6227,6228,6235,6586,6923,7314,7408,10197,11224,23521,25873	RPSA,PRKACA,PSMA7,PSMB3,PSMB5,PSMB6,PSMB7,PSMB10,PSMC3,PSMC4,PSMD1,PSMD2,PSMD3,PSMD13,RPL3,RPL4,RPL7A,RPL8,RPL9,RPL12,RPL13,RPL15,RPL18,RPL18A,RPL27,RPL29,RPL32,RPL35A,RPL37,RPL37A,RPL39,RPL41,RPLP0,RPS2,RPS3,RPS3A,RPS4X,RPS5,RPS6,RPS9,RPS10,RPS11,RPS13,RPS14,RPS15,RPS16,RPS18,RPS19,RPS21,RPS23,RPS29,SLIT3,ELOB,UBB,VASP,PSME3,RPL35,RPL13A,RPL36
1_Member	Reactome Gene Sets	R-HSA-422475	Axon guidance	-29.2688	-26.9594	94/553	71,389,1072,1173,1175,1212,2242,2887,3265,3921,3985,4313,4478,5293,5296,5306,5566,5605,5664,5688,5691,5693,5694,5695,5699,5702,5704,5707,5708,5709,5719,6122,6124,6130,6132,6133,6136,6137,6138,6141,6142,6155,6159,6161,6165,6167,6168,6170,6171,6175,6187,6188,6189,6191,6193,6194,6203,6204,6205,6207,6208,6209,6217,6222,6223,6227,6228,6235,6300,6586,6923,7280,7305,7314,7408,7430,7846,7903,8218,8482,89…	ACTG1,RHOC,CFL1,AP2M1,AP2S1,CLTB,FES,GRB10,HRAS,RPSA,LIMK2,MMP2,MSN,PIK3CD,PIK3R2,PITPNA,PRKACA,MAP2K2,PSEN2,PSMA7,PSMB3,PSMB5,PSMB6,PSMB7,PSMB10,PSMC3,PSMC4,PSMD1,PSMD2,PSMD3,PSMD13,RPL3,RPL4,RPL7A,RPL8,RPL9,RPL12,RPL13,RPL15,RPL18,RPL18A,RPL27,RPL29,RPL32,RPL35A,RPL37,RPL37A,RPL39,RPL41,RPLP0,RPS2,RPS3,RPS3A,RPS4X,RPS5,RPS6,RPS9,RPS10,RPS11,RPS13,RPS14,RPS15,RPS16,RPS18,RPS19,RPS21,RPS23,RPS29,…
1_Member	Reactome Gene Sets	R-HSA-72766	Translation	-28.8068	-26.5355	67/292	327,1933,1937,1973,3921,4141,5859,6122,6124,6130,6132,6133,6136,6137,6138,6141,6142,6155,6159,6161,6165,6167,6168,6170,6171,6175,6182,6187,6188,6189,6191,6193,6194,6203,6204,6205,6207,6208,6209,6217,6222,6223,6227,6228,6235,7284,7407,7818,7965,8664,8665,8891,8892,11224,23521,25873,27335,51073,55168,64949,64963,64975,64978,64981,65993,79590,116541	APEH,EEF1B2,EEF1G,EIF4A1,RPSA,MARS1,QARS1,RPL3,RPL4,RPL7A,RPL8,RPL9,RPL12,RPL13,RPL15,RPL18,RPL18A,RPL27,RPL29,RPL32,RPL35A,RPL37,RPL37A,RPL39,RPL41,RPLP0,MRPL12,RPS2,RPS3,RPS3A,RPS4X,RPS5,RPS6,RPS9,RPS10,RPS11,RPS13,RPS14,RPS15,RPS16,RPS18,RPS19,RPS21,RPS23,RPS29,TUFM,VARS1,DAP3,AIMP2,EIF3D,EIF3F,EIF2B3,EIF2B2,RPL35,RPL13A,RPL36,EIF3K,MRPL4,MRPS18A,MRPS26,MRPS11,MRPL41,MRPL38,MRPL34,MRPS34,MRPL2…
1_Member	Reactome Gene Sets	R-HSA-168255	Influenza Infection	-28.3994	-26.1965	42/157	293,3921,6122,6124,6130,6132,6133,6136,6137,6138,6141,6142,6155,6159,6161,6165,6167,6168,6170,6171,6175,6187,6188,6189,6191,6193,6194,6203,6204,6205,6207,6208,6209,6217,6222,6223,6227,6228,6235,11224,23521,25873	SLC25A6,RPSA,RPL3,RPL4,RPL7A,RPL8,RPL9,RPL12,RPL13,RPL15,RPL18,RPL18A,RPL27,RPL29,RPL32,RPL35A,RPL37,RPL37A,RPL39,RPL41,RPLP0,RPS2,RPS3,RPS3A,RPS4X,RPS5,RPS6,RPS9,RPS10,RPS11,RPS13,RPS14,RPS15,RPS16,RPS18,RPS19,RPS21,RPS23,RPS29,RPL35,RPL13A,RPL36
1_Member	Reactome Gene Sets	R-HSA-2262752	Cellular responses to stress	-26.5315	-24.3093	110/789	527,533,644,645,1029,1031,1536,2288,2475,2876,2887,2936,3068,3921,4000,4001,4208,4609,4689,5052,5226,5606,5688,5691,5693,5694,5695,5699,5702,5704,5707,5708,5709,5719,6122,6124,6130,6132,6133,6136,6137,6138,6141,6142,6155,6159,6161,6165,6167,6168,6170,6171,6175,6187,6188,6189,6191,6193,6194,6203,6204,6205,6207,6208,6209,6217,6222,6223,6227,6228,6235,6347,6604,6888,6923,7029,7086,7280,7314,7353,741…	ATP6V0C,ATP6V0B,BLVRA,BLVRB,CDKN2A,CDKN2C,CYBB,FKBP4,MTOR,GPX1,GRB10,GSR,HDGF,RPSA,LMNA,LMNB1,MEF2C,MYC,NCF4,PRDX1,PGD,MAP2K3,PSMA7,PSMB3,PSMB5,PSMB6,PSMB7,PSMB10,PSMC3,PSMC4,PSMD1,PSMD2,PSMD3,PSMD13,RPL3,RPL4,RPL7A,RPL8,RPL9,RPL12,RPL13,RPL15,RPL18,RPL18A,RPL27,RPL29,RPL32,RPL35A,RPL37,RPL37A,RPL39,RPL41,RPLP0,RPS2,RPS3,RPS3A,RPS4X,RPS5,RPS6,RPS9,RPS10,RPS11,RPS13,RPS14,RPS15,RPS16,RPS18,RPS19,R…
1_Member	Reactome Gene Sets	R-HSA-72312	rRNA processing	-26.4038	-24.2541	45/205	2091,3028,3921,6122,6124,6130,6132,6133,6136,6137,6138,6141,6142,6155,6159,6161,6165,6167,6168,6170,6171,6175,6187,6188,6189,6191,6193,6194,6203,6204,6205,6207,6208,6209,6217,6222,6223,6227,6228,6235,11224,23521,25873,55651,56915	FBL,HSD17B10,RPSA,RPL3,RPL4,RPL7A,RPL8,RPL9,RPL12,RPL13,RPL15,RPL18,RPL18A,RPL27,RPL29,RPL32,RPL35A,RPL37,RPL37A,RPL39,RPL41,RPLP0,RPS2,RPS3,RPS3A,RPS4X,RPS5,RPS6,RPS9,RPS10,RPS11,RPS13,RPS14,RPS15,RPS16,RPS18,RPS19,RPS21,RPS23,RPS29,RPL35,RPL13A,RPL36,NHP2,EXOSC5
1_Member	Reactome Gene Sets	R-HSA-8868773	rRNA processing in the nucleus and cytosol	-26.3587	-24.2254	44/195	2091,3921,6122,6124,6130,6132,6133,6136,6137,6138,6141,6142,6155,6159,6161,6165,6167,6168,6170,6171,6175,6187,6188,6189,6191,6193,6194,6203,6204,6205,6207,6208,6209,6217,6222,6223,6227,6228,6235,11224,23521,25873,55651,56915	FBL,RPSA,RPL3,RPL4,RPL7A,RPL8,RPL9,RPL12,RPL13,RPL15,RPL18,RPL18A,RPL27,RPL29,RPL32,RPL35A,RPL37,RPL37A,RPL39,RPL41,RPLP0,RPS2,RPS3,RPS3A,RPS4X,RPS5,RPS6,RPS9,RPS10,RPS11,RPS13,RPS14,RPS15,RPS16,RPS18,RPS19,RPS21,RPS23,RPS29,RPL35,RPL13A,RPL36,NHP2,EXOSC5
1_Member	Reactome Gene Sets	R-HSA-6791226	Major pathway of rRNA processing in the nucleolus and cytosol	-26.3338	-24.2163	43/185	2091,3921,6122,6124,6130,6132,6133,6136,6137,6138,6141,6142,6155,6159,6161,6165,6167,6168,6170,6171,6175,6187,6188,6189,6191,6193,6194,6203,6204,6205,6207,6208,6209,6217,6222,6223,6227,6228,6235,11224,23521,25873,56915	FBL,RPSA,RPL3,RPL4,RPL7A,RPL8,RPL9,RPL12,RPL13,RPL15,RPL18,RPL18A,RPL27,RPL29,RPL32,RPL35A,RPL37,RPL37A,RPL39,RPL41,RPLP0,RPS2,RPS3,RPS3A,RPS4X,RPS5,RPS6,RPS9,RPS10,RPS11,RPS13,RPS14,RPS15,RPS16,RPS18,RPS19,RPS21,RPS23,RPS29,RPL35,RPL13A,RPL36,EXOSC5
1_Member	Reactome Gene Sets	R-HSA-9735869	SARS-CoV-1 modulates host translation machinery	-19.4922	-17.4838	19/37	3921,6187,6188,6189,6191,6193,6194,6203,6204,6205,6207,6208,6209,6217,6222,6223,6227,6228,6235	RPSA,RPS2,RPS3,RPS3A,RPS4X,RPS5,RPS6,RPS9,RPS10,RPS11,RPS13,RPS14,RPS15,RPS16,RPS18,RPS19,RPS21,RPS23,RPS29
1_Member	Reactome Gene Sets	R-HSA-8953854	Metabolism of RNA	-18.6767	-16.6561	90/716	705,1973,2068,2091,3028,3315,3921,5093,5441,5688,5691,5693,5694,5695,5699,5702,5704,5707,5708,5709,5719,6122,6124,6130,6132,6133,6136,6137,6138,6141,6142,6155,6159,6161,6165,6167,6168,6170,6171,6175,6187,6188,6189,6191,6193,6194,6203,6204,6205,6207,6208,6209,6217,6222,6223,6227,6228,6235,6638,7314,8563,8741,9343,9688,9692,10084,10197,10212,10419,10607,10713,11224,22827,23225,23246,23521,25804,258…	BYSL,EIF4A1,ERCC2,FBL,HSD17B10,HSPB1,RPSA,PCBP1,POLR2L,PSMA7,PSMB3,PSMB5,PSMB6,PSMB7,PSMB10,PSMC3,PSMC4,PSMD1,PSMD2,PSMD3,PSMD13,RPL3,RPL4,RPL7A,RPL8,RPL9,RPL12,RPL13,RPL15,RPL18,RPL18A,RPL27,RPL29,RPL32,RPL35A,RPL37,RPL37A,RPL39,RPL41,RPLP0,RPS2,RPS3,RPS3A,RPS4X,RPS5,RPS6,RPS9,RPS10,RPS11,RPS13,RPS14,RPS15,RPS16,RPS18,RPS19,RPS21,RPS23,RPS29,SNRPN,UBB,THOC5,TNFSF13,EFTUD2,NUP93,PRORP,PQBP1,PSME3…
1_Member	Reactome Gene Sets	R-HSA-72695	Formation of the ternary complex, and subsequently, the 43S complex	-17.3603	-15.3867	20/52	3921,6187,6188,6189,6191,6193,6194,6203,6204,6205,6207,6208,6209,6217,6222,6223,6227,6228,6235,8665	RPSA,RPS2,RPS3,RPS3A,RPS4X,RPS5,RPS6,RPS9,RPS10,RPS11,RPS13,RPS14,RPS15,RPS16,RPS18,RPS19,RPS21,RPS23,RPS29,EIF3F
1_Member	Reactome Gene Sets	R-HSA-9754678	SARS-CoV-2 modulates host translation machinery	-16.2154	-14.3135	19/51	3921,6187,6188,6189,6191,6193,6194,6203,6204,6205,6207,6208,6209,6217,6222,6223,6227,6228,6235	RPSA,RPS2,RPS3,RPS3A,RPS4X,RPS5,RPS6,RPS9,RPS10,RPS11,RPS13,RPS14,RPS15,RPS16,RPS18,RPS19,RPS21,RPS23,RPS29
1_Member	Reactome Gene Sets	R-HSA-72649	Translation initiation complex formation	-16.0951	-14.2117	20/59	3921,6187,6188,6189,6191,6193,6194,6203,6204,6205,6207,6208,6209,6217,6222,6223,6227,6228,6235,8665	RPSA,RPS2,RPS3,RPS3A,RPS4X,RPS5,RPS6,RPS9,RPS10,RPS11,RPS13,RPS14,RPS15,RPS16,RPS18,RPS19,RPS21,RPS23,RPS29,EIF3F
1_Member	Reactome Gene Sets	R-HSA-72702	Ribosomal scanning and start codon recognition	-16.0951	-14.2117	20/59	3921,6187,6188,6189,6191,6193,6194,6203,6204,6205,6207,6208,6209,6217,6222,6223,6227,6228,6235,8665	RPSA,RPS2,RPS3,RPS3A,RPS4X,RPS5,RPS6,RPS9,RPS10,RPS11,RPS13,RPS14,RPS15,RPS16,RPS18,RPS19,RPS21,RPS23,RPS29,EIF3F
1_Member	Reactome Gene Sets	R-HSA-72662	Activation of the mRNA upon binding of the cap-binding complex and eIFs, and subsequent binding to 43S	-15.9306	-14.0561	20/60	3921,6187,6188,6189,6191,6193,6194,6203,6204,6205,6207,6208,6209,6217,6222,6223,6227,6228,6235,8665	RPSA,RPS2,RPS3,RPS3A,RPS4X,RPS5,RPS6,RPS9,RPS10,RPS11,RPS13,RPS14,RPS15,RPS16,RPS18,RPS19,RPS21,RPS23,RPS29,EIF3F
1_Member	Reactome Gene Sets	R-HSA-9692914	SARS-CoV-1-host interactions	-10.6692	-9.14199	19/96	3921,6187,6188,6189,6191,6193,6194,6203,6204,6205,6207,6208,6209,6217,6222,6223,6227,6228,6235	RPSA,RPS2,RPS3,RPS3A,RPS4X,RPS5,RPS6,RPS9,RPS10,RPS11,RPS13,RPS14,RPS15,RPS16,RPS18,RPS19,RPS21,RPS23,RPS29
1_Member	Reactome Gene Sets	R-HSA-9678108	SARS-CoV-1 Infection	-9.23342	-7.88094	21/142	3921,6187,6188,6189,6191,6193,6194,6203,6204,6205,6207,6208,6209,6217,6222,6223,6227,6228,6235,6480,29082	RPSA,RPS2,RPS3,RPS3A,RPS4X,RPS5,RPS6,RPS9,RPS10,RPS11,RPS13,RPS14,RPS15,RPS16,RPS18,RPS19,RPS21,RPS23,RPS29,ST6GAL1,CHMP4A
1_Member	Reactome Gene Sets	R-HSA-9679506	SARS-CoV Infections	-8.09046	-6.51352	46/414	598,1173,1175,2288,2342,3276,3460,3615,3676,3838,3921,6187,6188,6189,6191,6193,6194,6203,6204,6205,6207,6208,6209,6217,6222,6223,6227,6228,6235,6480,7284,7314,7409,7415,9688,10280,10454,10800,11253,11282,23225,25855,29082,53826,57617,203068	BCL2L1,AP2M1,AP2S1,FKBP4,FNTB,PRMT1,IFNGR2,IMPDH2,ITGA4,KPNA2,RPSA,RPS2,RPS3,RPS3A,RPS4X,RPS5,RPS6,RPS9,RPS10,RPS11,RPS13,RPS14,RPS15,RPS16,RPS18,RPS19,RPS21,RPS23,RPS29,ST6GAL1,TUFM,UBB,VAV1,VCP,NUP93,SIGMAR1,TAB1,CYSLTR1,MAN1B1,MGAT4B,NUP210,BRMS1,CHMP4A,FXYD6,VPS18,TUBB
1_Member	Reactome Gene Sets	R-HSA-9705683	SARS-CoV-2-host interactions	-6.00468	-4.74537	26/203	3838,3921,6187,6188,6189,6191,6193,6194,6203,6204,6205,6207,6208,6209,6217,6222,6223,6227,6228,6235,7284,7314,9688,10454,23225,57617	KPNA2,RPSA,RPS2,RPS3,RPS3A,RPS4X,RPS5,RPS6,RPS9,RPS10,RPS11,RPS13,RPS14,RPS15,RPS16,RPS18,RPS19,RPS21,RPS23,RPS29,TUFM,UBB,NUP93,TAB1,NUP210,VPS18
1_Member	Reactome Gene Sets	R-HSA-9694516	SARS-CoV-2 Infection	-5.4831	-4.27061	32/299	3276,3838,3921,6187,6188,6189,6191,6193,6194,6203,6204,6205,6207,6208,6209,6217,6222,6223,6227,6228,6235,6480,7284,7314,7415,9688,10454,11253,11282,23225,29082,57617	PRMT1,KPNA2,RPSA,RPS2,RPS3,RPS3A,RPS4X,RPS5,RPS6,RPS9,RPS10,RPS11,RPS13,RPS14,RPS15,RPS16,RPS18,RPS19,RPS21,RPS23,RPS29,ST6GAL1,TUFM,UBB,VCP,NUP93,TAB1,MAN1B1,MGAT4B,NUP210,CHMP4A,VPS18
2_Summary	WikiPathways	WP4718	Cholesterol metabolism with Bloch and Kandutsch-Russell pathways	-23.0043	-20.9168	20/47	39,1595,1717,1718,2194,2222,2224,3156,3157,3992,4047,4597,4598,6307,6720,6721,9415,10682,10858,50814,6713,6319,10498,2232,6604,8309,10005,10998,51171,47,2475,3949,5566,3155,23463	ACAT2,CYP51A1,DHCR7,DHCR24,FASN,FDFT1,FDPS,HMGCR,HMGCS1,FADS1,LSS,MVD,MVK,MSMO1,SREBF1,SREBF2,FADS2,EBP,CYP46A1,NSDHL,SQLE,SCD,CARM1,FDXR,SMARCD3,ACOX2,ACOT8,SLC27A5,HSD17B14,ACLY,MTOR,LDLR,PRKACA,HMGCL,ICMT
2_Member	WikiPathways	WP4718	Cholesterol metabolism with Bloch and Kandutsch-Russell pathways	-23.0043	-20.9168	20/47	39,1595,1717,1718,2194,2222,2224,3156,3157,3992,4047,4597,4598,6307,6720,6721,9415,10682,10858,50814	ACAT2,CYP51A1,DHCR7,DHCR24,FASN,FDFT1,FDPS,HMGCR,HMGCS1,FADS1,LSS,MVD,MVK,MSMO1,SREBF1,SREBF2,FADS2,EBP,CYP46A1,NSDHL
2_Member	Reactome Gene Sets	R-HSA-191273	Cholesterol biosynthesis	-21.5815	-19.5082	16/27	39,1595,1717,1718,2222,2224,3156,3157,4047,4597,4598,6307,6720,6721,10682,50814	ACAT2,CYP51A1,DHCR7,DHCR24,FDFT1,FDPS,HMGCR,HMGCS1,LSS,MVD,MVK,MSMO1,SREBF1,SREBF2,EBP,NSDHL
2_Member	WikiPathways	WP5193	Cholesterol synthesis disorders	-17.2176	-15.255	12/18	1595,1717,1718,2222,2224,3156,3157,4047,4597,4598,6307,10682	CYP51A1,DHCR7,DHCR24,FDFT1,FDPS,HMGCR,HMGCS1,LSS,MVD,MVK,MSMO1,EBP
2_Member	WikiPathways	WP197	Cholesterol biosynthesis pathway	-16.8137	-14.8723	12/15	1595,1717,2222,2224,3156,3157,4047,4597,4598,6307,6713,50814	CYP51A1,DHCR7,FDFT1,FDPS,HMGCR,HMGCS1,LSS,MVD,MVK,MSMO1,SQLE,NSDHL
2_Member	Reactome Gene Sets	R-HSA-2426168	Activation of gene expression by SREBF (SREBP)	-12.2401	-10.6049	14/42	1595,1717,2194,2222,2224,3156,3157,4047,4597,4598,6319,6713,6721,10498	CYP51A1,DHCR7,FASN,FDFT1,FDPS,HMGCR,HMGCS1,LSS,MVD,MVK,SCD,SQLE,SREBF2,CARM1
2_Member	Reactome Gene Sets	R-HSA-8957322	Metabolism of steroids	-11.7873	-10.1817	25/154	39,1595,1717,1718,2194,2222,2224,2232,3156,3157,4047,4597,4598,6307,6319,6604,6720,6721,8309,10005,10682,10858,10998,50814,51171	ACAT2,CYP51A1,DHCR7,DHCR24,FASN,FDFT1,FDPS,FDXR,HMGCR,HMGCS1,LSS,MVD,MVK,MSMO1,SCD,SMARCD3,SREBF1,SREBF2,ACOX2,ACOT8,EBP,CYP46A1,SLC27A5,NSDHL,HSD17B14
2_Member	Reactome Gene Sets	R-HSA-1655829	Regulation of cholesterol biosynthesis by SREBP (SREBF)	-10.4504	-8.93495	14/55	1595,1717,2194,2222,2224,3156,3157,4047,4597,4598,6319,6713,6721,10498	CYP51A1,DHCR7,FASN,FDFT1,FDPS,HMGCR,HMGCS1,LSS,MVD,MVK,SCD,SQLE,SREBF2,CARM1
2_Member	WikiPathways	WP1982	Sterol regulatory element-binding proteins (SREBP) signaling	-9.90026	-8.45436	15/71	47,1595,2194,2222,2224,2475,3156,3157,3949,4047,4597,5566,6319,6713,6721	ACLY,CYP51A1,FASN,FDFT1,FDPS,MTOR,HMGCR,HMGCS1,LDLR,LSS,MVD,PRKACA,SCD,SQLE,SREBF2
2_Member	WikiPathways	WP4190	Mevalonate arm of cholesterol biosynthesis pathway	-9.35747	-7.98593	8/13	39,2222,2224,3155,3156,3157,4597,4598	ACAT2,FDFT1,FDPS,HMGCL,HMGCR,HMGCS1,MVD,MVK
2_Member	KEGG Pathway	hsa00900	Terpenoid backbone biosynthesis	-7.20577	-6.14079	7/23	39,2224,3156,3157,4597,4598,23463	ACAT2,FDPS,HMGCR,HMGCS1,MVD,MVK,ICMT
3_Summary	Reactome Gene Sets	R-HSA-6798695	Neutrophil degranulation	-22.2881	-20.2419	77/482	47,221,327,353,391,527,671,719,728,929,945,976,978,1075,1378,1508,1509,1512,1536,1675,2207,2357,2517,2548,2720,2990,2992,3615,3683,3903,3916,4033,4048,5036,5175,5199,5547,5695,5702,5707,5708,5709,5719,5836,5878,6280,6286,7077,7226,7305,7415,8673,10288,10383,10493,10533,10855,11314,23406,23412,25840,29952,53831,55004,64386,79895,80142,80301,93100,138050,140885,150372,154664,160364,203068,326624,40…	ACLY,ALDH3B1,APEH,APRT,RHOG,ATP6V0C,BPI,C3AR1,C5AR1,CD14,CD33,ADGRE5,CDA,CTSC,CR1,CTSB,CTSD,CTSH,CYBB,CFD,FCER1G,FPR1,FUCA1,GAA,GLB1,GUSB,GYG1,IMPDH2,ITGAL,LAIR1,LAMP1,IRAG2,LTA4H,PA2G4,PECAM1,CFP,PRCP,PSMB7,PSMC3,PSMD1,PSMD2,PSMD3,PSMD13,PYGL,RAB5C,S100A9,S100P,TIMP2,TRPM2,TYROBP,VCP,VAMP8,LILRB2,TUBB4B,VAT1,ATG7,HPSE,CD300A,COTL1,COMMD3,METTL7A,DPP7,GPR84,LAMTOR1,MMP25,ATP8B4,PTGES2,PLEKHO2,NAP…
3_Member	Reactome Gene Sets	R-HSA-6798695	Neutrophil degranulation	-22.2881	-20.2419	77/482	47,221,327,353,391,527,671,719,728,929,945,976,978,1075,1378,1508,1509,1512,1536,1675,2207,2357,2517,2548,2720,2990,2992,3615,3683,3903,3916,4033,4048,5036,5175,5199,5547,5695,5702,5707,5708,5709,5719,5836,5878,6280,6286,7077,7226,7305,7415,8673,10288,10383,10493,10533,10855,11314,23406,23412,25840,29952,53831,55004,64386,79895,80142,80301,93100,138050,140885,150372,154664,160364,203068,326624,40…	ACLY,ALDH3B1,APEH,APRT,RHOG,ATP6V0C,BPI,C3AR1,C5AR1,CD14,CD33,ADGRE5,CDA,CTSC,CR1,CTSB,CTSD,CTSH,CYBB,CFD,FCER1G,FPR1,FUCA1,GAA,GLB1,GUSB,GYG1,IMPDH2,ITGAL,LAIR1,LAMP1,IRAG2,LTA4H,PA2G4,PECAM1,CFP,PRCP,PSMB7,PSMC3,PSMD1,PSMD2,PSMD3,PSMD13,PYGL,RAB5C,S100A9,S100P,TIMP2,TRPM2,TYROBP,VCP,VAMP8,LILRB2,TUBB4B,VAT1,ATG7,HPSE,CD300A,COTL1,COMMD3,METTL7A,DPP7,GPR84,LAMTOR1,MMP25,ATP8B4,PTGES2,PLEKHO2,NAP…
4_Summary	Reactome Gene Sets	R-HSA-1280218	Adaptive Immune System	-20.2151	-18.1819	97/769	162,920,929,933,945,975,991,997,1075,1173,1174,1175,1445,1508,1509,1512,1519,1536,2209,2475,3123,3265,3385,3676,3683,3797,3835,3903,4689,5293,5296,5566,5688,5691,5693,5694,5695,5699,5702,5704,5707,5708,5709,5719,6280,6923,7064,7280,7305,7314,7408,7409,7846,8673,9020,9040,9870,10121,10197,10273,10288,10376,10383,10437,10533,10540,10990,11004,11314,23108,23308,24137,26267,27246,29127,30835,51434,54…	AP1B1,CD4,CD14,CD22,CD33,CD81,CDC20,CDC34,CTSC,AP2M1,AP1S1,AP2S1,CSK,CTSB,CTSD,CTSH,CTSO,CYBB,FCGR1A,MTOR,HLA-DRB1,HRAS,ICAM3,ITGA4,ITGAL,KIF3C,KIF22,LAIR1,NCF4,PIK3CD,PIK3R2,PRKACA,PSMA7,PSMB3,PSMB5,PSMB6,PSMB7,PSMB10,PSMC3,PSMC4,PSMD1,PSMD2,PSMD3,PSMD13,S100A9,ELOB,THOP1,TUBB2A,TYROBP,UBB,VASP,VAV1,TUBA1A,VAMP8,MAP3K14,UBE2M,AREL1,ACTR1A,PSME3,STUB1,LILRB2,TUBA1B,TUBB4B,IFI30,ATG7,DCTN2,LILRB5,…
4_Member	Reactome Gene Sets	R-HSA-1280218	Adaptive Immune System	-20.2151	-18.1819	97/769	162,920,929,933,945,975,991,997,1075,1173,1174,1175,1445,1508,1509,1512,1519,1536,2209,2475,3123,3265,3385,3676,3683,3797,3835,3903,4689,5293,5296,5566,5688,5691,5693,5694,5695,5699,5702,5704,5707,5708,5709,5719,6280,6923,7064,7280,7305,7314,7408,7409,7846,8673,9020,9040,9870,10121,10197,10273,10288,10376,10383,10437,10533,10540,10990,11004,11314,23108,23308,24137,26267,27246,29127,30835,51434,54…	AP1B1,CD4,CD14,CD22,CD33,CD81,CDC20,CDC34,CTSC,AP2M1,AP1S1,AP2S1,CSK,CTSB,CTSD,CTSH,CTSO,CYBB,FCGR1A,MTOR,HLA-DRB1,HRAS,ICAM3,ITGA4,ITGAL,KIF3C,KIF22,LAIR1,NCF4,PIK3CD,PIK3R2,PRKACA,PSMA7,PSMB3,PSMB5,PSMB6,PSMB7,PSMB10,PSMC3,PSMC4,PSMD1,PSMD2,PSMD3,PSMD13,S100A9,ELOB,THOP1,TUBB2A,TYROBP,UBB,VASP,VAV1,TUBA1A,VAMP8,MAP3K14,UBE2M,AREL1,ACTR1A,PSME3,STUB1,LILRB2,TUBA1B,TUBB4B,IFI30,ATG7,DCTN2,LILRB5,…
5_Summary	Reactome Gene Sets	R-HSA-1280215	Cytokine Signaling in Immune system	-16.6121	-14.6157	87/730	596,598,920,1072,1154,1436,1441,1445,1958,1973,2162,2209,2357,2887,3055,3123,3265,3460,3587,3588,3594,3603,3606,3726,3838,4001,4208,4313,4478,4609,4791,5008,5293,5296,5300,5306,5566,5606,5688,5691,5693,5694,5695,5699,5702,5704,5707,5708,5709,5719,5971,6097,6175,6285,6347,6348,6351,6352,6503,6776,6777,6888,6923,7124,7314,7409,7867,8563,8741,9020,9040,9235,9466,9684,9688,9846,10197,10437,10454,1058…	BCL2,BCL2L1,CD4,CFL1,CISH,CSF1R,CSF3R,CSK,EGR1,EIF4A1,F13A1,FCGR1A,FPR1,GRB10,HCK,HLA-DRB1,HRAS,IFNGR2,IL10RA,IL10RB,IL12RB1,IL16,IL18,JUNB,KPNA2,LMNB1,MEF2C,MMP2,MSN,MYC,NFKB2,OSM,PIK3CD,PIK3R2,PIN1,PITPNA,PRKACA,MAP2K3,PSMA7,PSMB3,PSMB5,PSMB6,PSMB7,PSMB10,PSMC3,PSMC4,PSMD1,PSMD2,PSMD3,PSMD13,RELB,RORC,RPLP0,S100B,CCL2,CCL3,CCL4,CCL5,SLA,STAT5A,STAT5B,TALDO1,ELOB,TNF,UBB,VAV1,MAPKAPK3,THOC5,TNFS…
5_Member	Reactome Gene Sets	R-HSA-1280215	Cytokine Signaling in Immune system	-16.6121	-14.6157	87/730	596,598,920,1072,1154,1436,1441,1445,1958,1973,2162,2209,2357,2887,3055,3123,3265,3460,3587,3588,3594,3603,3606,3726,3838,4001,4208,4313,4478,4609,4791,5008,5293,5296,5300,5306,5566,5606,5688,5691,5693,5694,5695,5699,5702,5704,5707,5708,5709,5719,5971,6097,6175,6285,6347,6348,6351,6352,6503,6776,6777,6888,6923,7124,7314,7409,7867,8563,8741,9020,9040,9235,9466,9684,9688,9846,10197,10437,10454,1058…	BCL2,BCL2L1,CD4,CFL1,CISH,CSF1R,CSF3R,CSK,EGR1,EIF4A1,F13A1,FCGR1A,FPR1,GRB10,HCK,HLA-DRB1,HRAS,IFNGR2,IL10RA,IL10RB,IL12RB1,IL16,IL18,JUNB,KPNA2,LMNB1,MEF2C,MMP2,MSN,MYC,NFKB2,OSM,PIK3CD,PIK3R2,PIN1,PITPNA,PRKACA,MAP2K3,PSMA7,PSMB3,PSMB5,PSMB6,PSMB7,PSMB10,PSMC3,PSMC4,PSMD1,PSMD2,PSMD3,PSMD13,RELB,RORC,RPLP0,S100B,CCL2,CCL3,CCL4,CCL5,SLA,STAT5A,STAT5B,TALDO1,ELOB,TNF,UBB,VAV1,MAPKAPK3,THOC5,TNFS…
5_Member	Reactome Gene Sets	R-HSA-449147	Signaling by Interleukins	-16.074	-14.1221	66/473	596,598,920,1072,1154,1436,1441,2162,2357,3055,3587,3588,3594,3603,3606,3726,4001,4208,4313,4478,4609,4791,5008,5293,5296,5306,5566,5606,5688,5691,5693,5694,5695,5699,5702,5704,5707,5708,5709,5719,6097,6175,6285,6347,6348,6351,6352,6776,6777,6888,7124,7314,7409,7867,9235,9466,9684,9846,10197,10454,26469,59307,84868,116379,246330,552900	BCL2,BCL2L1,CD4,CFL1,CISH,CSF1R,CSF3R,F13A1,FPR1,HCK,IL10RA,IL10RB,IL12RB1,IL16,IL18,JUNB,LMNB1,MEF2C,MMP2,MSN,MYC,NFKB2,OSM,PIK3CD,PIK3R2,PITPNA,PRKACA,MAP2K3,PSMA7,PSMB3,PSMB5,PSMB6,PSMB7,PSMB10,PSMC3,PSMC4,PSMD1,PSMD2,PSMD3,PSMD13,RORC,RPLP0,S100B,CCL2,CCL3,CCL4,CCL5,STAT5A,STAT5B,TALDO1,TNF,UBB,VAV1,MAPKAPK3,IL32,IL27RA,LRRC14,GAB2,PSME3,TAB1,PTPN18,SIGIRR,HAVCR2,IL22RA2,PELI3,BOLA2
6_Summary	KEGG Pathway	hsa05014	Amyotrophic lateral sclerosis	-16.2336	-14.3221	42/364	310,311,506,513,581,596,598,2475,4696,4704,4715,4723,4726,4728,5606,5688,5691,5694,5695,5702,5704,5707,5708,5709,5719,6300,7124,7280,7384,7415,7846,9688,10121,10280,10376,10383,10540,23225,64837,84790,203068,374291,891,994,3161,5693,7283,7314,9133,22974,22994,292,5293,5296,5566,6352,1029,2936,4609,5052,5226,6888,7086,7353,10072,10197,55666,10131,29985,3028,3265,5605,5664,10023,1173,1175,1212,5441…	ANXA7,ANXA11,ATP5F1B,ATP5F1D,BAX,BCL2,BCL2L1,MTOR,NDUFA3,NDUFA9,NDUFB9,NDUFV1,NDUFS6,NDUFS8,MAP2K3,PSMA7,PSMB3,PSMB6,PSMB7,PSMC3,PSMC4,PSMD1,PSMD2,PSMD3,PSMD13,MAPK12,TNF,TUBB2A,UQCRC1,VCP,TUBA1A,NUP93,ACTR1A,SIGMAR1,TUBA1B,TUBB4B,DCTN2,NUP210,KLC2,TUBA1C,TUBB,NDUFS7,CCNB1,CDC25B,HMMR,PSMB5,TUBG1,UBB,CCNB2,TPX2,CEP131,SLC25A5,PIK3CD,PIK3R2,PRKACA,CCL5,CDKN2A,GSR,MYC,PRDX1,PGD,TALDO1,TKT,UFD1,DPP3…
6_Member	KEGG Pathway	hsa05014	Amyotrophic lateral sclerosis	-16.2336	-14.3221	42/364	310,311,506,513,581,596,598,2475,4696,4704,4715,4723,4726,4728,5606,5688,5691,5694,5695,5702,5704,5707,5708,5709,5719,6300,7124,7280,7384,7415,7846,9688,10121,10280,10376,10383,10540,23225,64837,84790,203068,374291	ANXA7,ANXA11,ATP5F1B,ATP5F1D,BAX,BCL2,BCL2L1,MTOR,NDUFA3,NDUFA9,NDUFB9,NDUFV1,NDUFS6,NDUFS8,MAP2K3,PSMA7,PSMB3,PSMB6,PSMB7,PSMC3,PSMC4,PSMD1,PSMD2,PSMD3,PSMD13,MAPK12,TNF,TUBB2A,UQCRC1,VCP,TUBA1A,NUP93,ACTR1A,SIGMAR1,TUBA1B,TUBB4B,DCTN2,NUP210,KLC2,TUBA1C,TUBB,NDUFS7
6_Member	Reactome Gene Sets	R-HSA-69275	G2/M Transition	-15.5119	-13.6548	26/196	891,994,3161,5688,5691,5693,5694,5695,5702,5704,5708,5709,5719,7280,7283,7314,7846,9133,10121,10376,10383,10540,22974,22994,84790,203068	CCNB1,CDC25B,HMMR,PSMA7,PSMB3,PSMB5,PSMB6,PSMB7,PSMC3,PSMC4,PSMD2,PSMD3,PSMD13,TUBB2A,TUBG1,UBB,TUBA1A,CCNB2,ACTR1A,TUBA1B,TUBB4B,DCTN2,TPX2,CEP131,TUBA1C,TUBB
6_Member	Reactome Gene Sets	R-HSA-453274	Mitotic G2-G2/M phases	-15.4025	-13.5538	26/198	891,994,3161,5688,5691,5693,5694,5695,5702,5704,5708,5709,5719,7280,7283,7314,7846,9133,10121,10376,10383,10540,22974,22994,84790,203068	CCNB1,CDC25B,HMMR,PSMA7,PSMB3,PSMB5,PSMB6,PSMB7,PSMC3,PSMC4,PSMD2,PSMD3,PSMD13,TUBB2A,TUBG1,UBB,TUBA1A,CCNB2,ACTR1A,TUBA1B,TUBB4B,DCTN2,TPX2,CEP131,TUBA1C,TUBB
6_Member	Reactome Gene Sets	R-HSA-8852276	The role of GTSE1 in G2/M progression after G2 checkpoint	-15.3937	-13.5533	18/77	891,5688,5691,5693,5694,5695,5702,5704,5708,5709,5719,7280,7314,7846,9133,10376,10383,84790	CCNB1,PSMA7,PSMB3,PSMB5,PSMB6,PSMB7,PSMC3,PSMC4,PSMD2,PSMD3,PSMD13,TUBB2A,UBB,TUBA1A,CCNB2,TUBA1B,TUBB4B,TUBA1C
6_Member	KEGG Pathway	hsa05020	Prion disease	-15.0282	-13.1959	35/273	292,506,513,581,4696,4704,4715,4723,4726,4728,5293,5296,5566,5688,5691,5694,5695,5702,5704,5707,5708,5709,5719,6300,6352,7124,7280,7384,7846,10376,10383,64837,84790,203068,374291	SLC25A5,ATP5F1B,ATP5F1D,BAX,NDUFA3,NDUFA9,NDUFB9,NDUFV1,NDUFS6,NDUFS8,PIK3CD,PIK3R2,PRKACA,PSMA7,PSMB3,PSMB6,PSMB7,PSMC3,PSMC4,PSMD1,PSMD2,PSMD3,PSMD13,MAPK12,CCL5,TNF,TUBB2A,UQCRC1,TUBA1A,TUBA1B,TUBB4B,KLC2,TUBA1C,TUBB,NDUFS7
6_Member	Reactome Gene Sets	R-HSA-9755511	KEAP1-NFE2L2 pathway	-15.0117	-13.1948	23/107	1029,2936,4609,5052,5226,5688,5691,5694,5695,5702,5704,5707,5708,5709,5719,6888,7086,7314,7353,7415,10072,10197,55666	CDKN2A,GSR,MYC,PRDX1,PGD,PSMA7,PSMB3,PSMB6,PSMB7,PSMC3,PSMC4,PSMD1,PSMD2,PSMD3,PSMD13,TALDO1,TKT,UBB,UFD1,VCP,DPP3,PSME3,NPLOC4
6_Member	KEGG Pathway	hsa05012	Parkinson disease	-14.9229	-13.1142	29/266	292,506,598,4696,4715,4726,4728,5688,5691,5693,5694,5695,5702,5704,5708,5709,5719,7280,7314,7384,7846,10131,10376,10383,29985,64837,84790,203068,374291	SLC25A5,ATP5F1B,BCL2L1,NDUFA3,NDUFB9,NDUFS6,NDUFS8,PSMA7,PSMB3,PSMB5,PSMB6,PSMB7,PSMC3,PSMC4,PSMD2,PSMD3,PSMD13,TUBB2A,UBB,UQCRC1,TUBA1A,TRAP1,TUBA1B,TUBB4B,SLC39A3,KLC2,TUBA1C,TUBB,NDUFS7
6_Member	KEGG Pathway	hsa05022	Pathways of neurodegeneration - multiple diseases	-14.846	-13.0502	38/476	292,506,598,2475,3028,3265,4696,4715,4726,4728,5605,5606,5664,5688,5691,5693,5694,5695,5702,5704,5708,5709,5719,7280,7314,7384,7415,7846,10023,10121,10131,10376,10383,10540,64837,84790,203068,374291	SLC25A5,ATP5F1B,BCL2L1,MTOR,HSD17B10,HRAS,NDUFA3,NDUFB9,NDUFS6,NDUFS8,MAP2K2,MAP2K3,PSEN2,PSMA7,PSMB3,PSMB5,PSMB6,PSMB7,PSMC3,PSMC4,PSMD2,PSMD3,PSMD13,TUBB2A,UBB,UQCRC1,VCP,TUBA1A,FRAT1,ACTR1A,TRAP1,TUBA1B,TUBB4B,DCTN2,KLC2,TUBA1C,TUBB,NDUFS7
6_Member	KEGG Pathway	hsa05016	Huntington disease	-14.258	-12.4927	36/306	292,506,513,581,1173,1175,1212,2475,4696,4704,4715,4723,4726,4728,5441,5688,5691,5694,5695,5702,5704,5707,5708,5709,5719,7280,7384,7846,10121,10376,10383,10540,64837,84790,203068,374291	SLC25A5,ATP5F1B,ATP5F1D,BAX,AP2M1,AP2S1,CLTB,MTOR,NDUFA3,NDUFA9,NDUFB9,NDUFV1,NDUFS6,NDUFS8,POLR2L,PSMA7,PSMB3,PSMB6,PSMB7,PSMC3,PSMC4,PSMD1,PSMD2,PSMD3,PSMD13,TUBB2A,UQCRC1,TUBA1A,ACTR1A,TUBA1B,TUBB4B,DCTN2,KLC2,TUBA1C,TUBB,NDUFS7
6_Member	KEGG Pathway	hsa05010	Alzheimer disease	-13.8632	-12.1246	33/384	292,506,2475,3028,3265,4696,4715,4726,4728,5293,5605,5664,5688,5691,5693,5694,5695,5702,5704,5708,5709,5719,7280,7384,7846,10023,10376,10383,29985,64837,84790,203068,374291	SLC25A5,ATP5F1B,MTOR,HSD17B10,HRAS,NDUFA3,NDUFB9,NDUFS6,NDUFS8,PIK3CD,MAP2K2,PSEN2,PSMA7,PSMB3,PSMB5,PSMB6,PSMB7,PSMC3,PSMC4,PSMD2,PSMD3,PSMD13,TUBB2A,UQCRC1,TUBA1A,FRAT1,TUBA1B,TUBB4B,SLC39A3,KLC2,TUBA1C,TUBB,NDUFS7
6_Member	Reactome Gene Sets	R-HSA-9759194	Nuclear events mediated by NFE2L2	-13.4661	-11.7403	19/79	1029,2936,4609,5052,5226,5688,5691,5694,5695,5702,5704,5707,5708,5709,5719,6888,7086,7314,10197	CDKN2A,GSR,MYC,PRDX1,PGD,PSMA7,PSMB3,PSMB6,PSMB7,PSMC3,PSMC4,PSMD1,PSMD2,PSMD3,PSMD13,TALDO1,TKT,UBB,PSME3
6_Member	Reactome Gene Sets	R-HSA-162909	Host Interactions of HIV factors	-13.0844	-11.3889	23/130	162,292,920,1173,1174,1175,5688,5691,5694,5695,5702,5704,5707,5708,5709,5719,5905,6923,7314,8815,9688,10197,23225	AP1B1,SLC25A5,CD4,AP2M1,AP1S1,AP2S1,PSMA7,PSMB3,PSMB6,PSMB7,PSMC3,PSMC4,PSMD1,PSMD2,PSMD3,PSMD13,RANGAP1,ELOB,UBB,BANF1,NUP93,PSME3,NUP210
6_Member	Reactome Gene Sets	R-HSA-68882	Mitotic Anaphase	-12.8706	-11.198	30/236	891,4000,5347,5688,5691,5694,5695,5702,5704,5707,5708,5709,5719,5905,7112,7280,7314,7846,8815,9133,9688,10197,10376,10383,22933,27183,51434,54820,55143,84790	CCNB1,LMNA,PLK1,PSMA7,PSMB3,PSMB6,PSMB7,PSMC3,PSMC4,PSMD1,PSMD2,PSMD3,PSMD13,RANGAP1,TMPO,TUBB2A,UBB,TUBA1A,BANF1,CCNB2,NUP93,PSME3,TUBA1B,TUBB4B,SIRT2,VPS4A,ANAPC7,NDE1,CDCA8,TUBA1C
6_Member	Reactome Gene Sets	R-HSA-2555396	Mitotic Metaphase and Anaphase	-12.8217	-11.1547	30/237	891,4000,5347,5688,5691,5694,5695,5702,5704,5707,5708,5709,5719,5905,7112,7280,7314,7846,8815,9133,9688,10197,10376,10383,22933,27183,51434,54820,55143,84790	CCNB1,LMNA,PLK1,PSMA7,PSMB3,PSMB6,PSMB7,PSMC3,PSMC4,PSMD1,PSMD2,PSMD3,PSMD13,RANGAP1,TMPO,TUBB2A,UBB,TUBA1A,BANF1,CCNB2,NUP93,PSME3,TUBA1B,TUBB4B,SIRT2,VPS4A,ANAPC7,NDE1,CDCA8,TUBA1C
6_Member	Reactome Gene Sets	R-HSA-453279	Mitotic G1 phase and G1/S transition	-12.4439	-10.6116	31/149	891,896,1029,1031,1719,4171,4175,4176,4605,4609,5688,5691,5693,5694,5695,5699,5702,5704,5707,5708,5709,5719,7029,7083,7153,7298,7314,8318,10197,81620,91768	CCNB1,CCND3,CDKN2A,CDKN2C,DHFR,MCM2,MCM6,MCM7,MYBL2,MYC,PSMA7,PSMB3,PSMB5,PSMB6,PSMB7,PSMB10,PSMC3,PSMC4,PSMD1,PSMD2,PSMD3,PSMD13,TFDP2,TK1,TOP2A,TYMS,UBB,CDC45,PSME3,CDT1,CABLES1
6_Member	Reactome Gene Sets	R-HSA-9711123	Cellular response to chemical stress	-12.3325	-10.687	27/199	645,1029,2936,4609,5052,5226,5688,5691,5694,5695,5702,5704,5707,5708,5709,5719,6888,7086,7314,7353,7415,10072,10197,10498,10587,51204,55666	BLVRB,CDKN2A,GSR,MYC,PRDX1,PGD,PSMA7,PSMB3,PSMB6,PSMB7,PSMC3,PSMC4,PSMD1,PSMD2,PSMD3,PSMD13,TALDO1,TKT,UBB,UFD1,VCP,DPP3,PSME3,CARM1,TXNRD2,TACO1,NPLOC4
6_Member	Reactome Gene Sets	R-HSA-5676590	NIK-->noncanonical NF-kB signaling	-12.322	-10.6816	16/59	4791,5688,5691,5694,5695,5702,5704,5707,5708,5709,5719,5971,7314,9020,9040,10197	NFKB2,PSMA7,PSMB3,PSMB6,PSMB7,PSMC3,PSMC4,PSMD1,PSMD2,PSMD3,PSMD13,RELB,UBB,MAP3K14,UBE2M,PSME3
6_Member	Reactome Gene Sets	R-HSA-5607761	Dectin-1 mediated noncanonical NF-kB signaling	-12.1971	-10.5669	16/60	4791,5688,5691,5694,5695,5702,5704,5707,5708,5709,5719,5971,7314,9020,9040,10197	NFKB2,PSMA7,PSMB3,PSMB6,PSMB7,PSMC3,PSMC4,PSMD1,PSMD2,PSMD3,PSMD13,RELB,UBB,MAP3K14,UBE2M,PSME3
6_Member	WikiPathways	WP5124	Alzheimer's disease	-11.6	-10.0024	25/263	292,2475,3028,3265,5293,5605,5664,5688,5691,5693,5694,5695,5702,5704,5708,5709,5719,7280,7846,10023,10376,10383,64837,84790,203068	SLC25A5,MTOR,HSD17B10,HRAS,PIK3CD,MAP2K2,PSEN2,PSMA7,PSMB3,PSMB5,PSMB6,PSMB7,PSMC3,PSMC4,PSMD2,PSMD3,PSMD13,TUBB2A,TUBA1A,FRAT1,TUBA1B,TUBB4B,KLC2,TUBA1C,TUBB
6_Member	Reactome Gene Sets	R-HSA-5610787	Hedgehog 'off' state	-11.4662	-9.87465	20/113	5566,5575,5688,5691,5694,5695,5702,5704,5707,5708,5709,5719,7280,7314,7846,10197,10376,10383,51684,84790	PRKACA,PRKAR1B,PSMA7,PSMB3,PSMB6,PSMB7,PSMC3,PSMC4,PSMD1,PSMD2,PSMD3,PSMD13,TUBB2A,UBB,TUBA1A,PSME3,TUBA1B,TUBB4B,SUFU,TUBA1C
6_Member	Reactome Gene Sets	R-HSA-5358351	Signaling by Hedgehog	-11.1891	-9.61121	19/149	5688,5691,5693,5694,5695,5702,5704,5708,5709,5719,7280,7314,7415,7846,10376,10383,25989,51684,84790	PSMA7,PSMB3,PSMB5,PSMB6,PSMB7,PSMC3,PSMC4,PSMD2,PSMD3,PSMD13,TUBB2A,UBB,VCP,TUBA1A,TUBA1B,TUBB4B,ULK3,SUFU,TUBA1C
6_Member	Reactome Gene Sets	R-HSA-68886	M Phase	-10.8422	-9.29453	37/418	891,4000,5347,5566,5688,5691,5694,5695,5702,5704,5707,5708,5709,5719,5905,7112,7280,7283,7314,7846,8636,8815,9133,9688,10121,10197,10376,10383,10540,22933,23225,27183,51434,54820,55143,84790,203068	CCNB1,LMNA,PLK1,PRKACA,PSMA7,PSMB3,PSMB6,PSMB7,PSMC3,PSMC4,PSMD1,PSMD2,PSMD3,PSMD13,RANGAP1,TMPO,TUBB2A,TUBG1,UBB,TUBA1A,SSNA1,BANF1,CCNB2,NUP93,ACTR1A,PSME3,TUBA1B,TUBB4B,DCTN2,SIRT2,NUP210,VPS4A,ANAPC7,NDE1,CDCA8,TUBA1C,TUBB
6_Member	Reactome Gene Sets	R-HSA-162906	HIV Infection	-10.7837	-9.24429	27/231	162,292,920,1173,1174,1175,5441,5688,5691,5694,5695,5702,5704,5707,5708,5709,5719,5905,6923,7314,8815,9688,10197,23225,27183,55048,93343	AP1B1,SLC25A5,CD4,AP2M1,AP1S1,AP2S1,POLR2L,PSMA7,PSMB3,PSMB6,PSMB7,PSMC3,PSMC4,PSMD1,PSMD2,PSMD3,PSMD13,RANGAP1,ELOB,UBB,BANF1,NUP93,PSME3,NUP210,VPS4A,VPS37C,MVB12A
6_Member	Reactome Gene Sets	R-HSA-5687128	MAPK6/MAPK4 signaling	-10.7326	-9.19731	15/89	896,3315,4609,5688,5691,5693,5694,5695,5702,5704,5708,5709,5719,7314,10435	CCND3,HSPB1,MYC,PSMA7,PSMB3,PSMB5,PSMB6,PSMB7,PSMC3,PSMC4,PSMD2,PSMD3,PSMD13,UBB,CDC42EP2
6_Member	Reactome Gene Sets	R-HSA-5621481	C-type lectin receptors (CLRs)	-10.4561	-8.93671	21/142	997,2207,4791,5566,5688,5691,5694,5695,5702,5704,5707,5708,5709,5719,5971,7314,9020,9040,10197,10462,30835	CDC34,FCER1G,NFKB2,PRKACA,PSMA7,PSMB3,PSMB6,PSMB7,PSMC3,PSMC4,PSMD1,PSMD2,PSMD3,PSMD13,RELB,UBB,MAP3K14,UBE2M,PSME3,CLEC10A,CD209
6_Member	Reactome Gene Sets	R-HSA-5663202	Diseases of signal transduction by growth factor receptors and second messengers	-10.3981	-8.89037	37/433	238,391,598,613,1445,2475,3726,4000,4478,4609,5293,5296,5441,5605,5664,5688,5691,5694,5695,5702,5704,5707,5708,5709,5719,6199,6776,7314,7415,8844,9846,10197,10533,23189,51564,55615,57085	ALK,RHOG,BCL2L1,BCR,CSK,MTOR,JUNB,LMNA,MSN,MYC,PIK3CD,PIK3R2,POLR2L,MAP2K2,PSEN2,PSMA7,PSMB3,PSMB6,PSMB7,PSMC3,PSMC4,PSMD1,PSMD2,PSMD3,PSMD13,RPS6KB2,STAT5A,UBB,VCP,KSR1,GAB2,PSME3,ATG7,KANK1,HDAC7,PRR5,AGTRAP
6_Member	Reactome Gene Sets	R-HSA-5668541	TNFR2 non-canonical NF-kB pathway	-10.3625	-8.86227	18/102	4791,5688,5691,5694,5695,5702,5704,5707,5708,5709,5719,5971,7124,7314,8741,9020,9040,10197	NFKB2,PSMA7,PSMB3,PSMB6,PSMB7,PSMC3,PSMC4,PSMD1,PSMD2,PSMD3,PSMD13,RELB,TNF,UBB,TNFSF13,MAP3K14,UBE2M,PSME3
6_Member	Reactome Gene Sets	R-HSA-8951664	Neddylation	-10.1909	-8.70176	27/245	1154,1642,2873,5688,5691,5694,5695,5702,5704,5707,5708,5709,5719,6923,7314,7353,7415,9040,10072,10197,23412,26267,28952,55666,80176,84261,149951	CISH,DDB1,GPS1,PSMA7,PSMB3,PSMB6,PSMB7,PSMC3,PSMC4,PSMD1,PSMD2,PSMD3,PSMD13,ELOB,UBB,UFD1,VCP,UBE2M,DPP3,PSME3,COMMD3,FBXO10,CCDC22,NPLOC4,SPSB1,FBXW9,COMMD7
6_Member	Reactome Gene Sets	R-HSA-180585	Vif-mediated degradation of APOBEC3G	-10.1849	-8.69941	12/54	5688,5691,5693,5694,5695,5702,5704,5708,5709,5719,6923,7314	PSMA7,PSMB3,PSMB5,PSMB6,PSMB7,PSMC3,PSMC4,PSMD2,PSMD3,PSMD13,ELOB,UBB
6_Member	Reactome Gene Sets	R-HSA-174113	SCF-beta-TrCP mediated degradation of Emi1	-10.0845	-8.61324	12/55	991,5688,5691,5693,5694,5695,5702,5704,5708,5709,5719,7314	CDC20,PSMA7,PSMB3,PSMB5,PSMB6,PSMB7,PSMC3,PSMC4,PSMD2,PSMD3,PSMD13,UBB
6_Member	Reactome Gene Sets	R-HSA-8941858	Regulation of RUNX3 expression and activity	-10.0845	-8.61324	12/55	1029,5688,5691,5693,5694,5695,5702,5704,5708,5709,5719,7314	CDKN2A,PSMA7,PSMB3,PSMB5,PSMB6,PSMB7,PSMC3,PSMC4,PSMD2,PSMD3,PSMD13,UBB
6_Member	Reactome Gene Sets	R-HSA-69206	G1/S Transition	-10.0668	-8.34724	26/131	891,1719,4171,4175,4176,4609,5688,5691,5693,5694,5695,5699,5702,5704,5707,5708,5709,5719,7029,7083,7298,7314,8318,10197,81620,91768	CCNB1,DHFR,MCM2,MCM6,MCM7,MYC,PSMA7,PSMB3,PSMB5,PSMB6,PSMB7,PSMB10,PSMC3,PSMC4,PSMD1,PSMD2,PSMD3,PSMD13,TFDP2,TK1,TYMS,UBB,CDC45,PSME3,CDT1,CABLES1
6_Member	Reactome Gene Sets	R-HSA-450408	AUF1 (hnRNP D0) binds and destabilizes mRNA	-9.98624	-8.52538	12/56	3315,5688,5691,5693,5694,5695,5702,5704,5708,5709,5719,7314	HSPB1,PSMA7,PSMB3,PSMB5,PSMB6,PSMB7,PSMC3,PSMC4,PSMD2,PSMD3,PSMD13,UBB
6_Member	Reactome Gene Sets	R-HSA-5362768	Hh mutants are degraded by ERAD	-9.98624	-8.52538	12/56	5688,5691,5693,5694,5695,5702,5704,5708,5709,5719,7314,7415	PSMA7,PSMB3,PSMB5,PSMB6,PSMB7,PSMC3,PSMC4,PSMD2,PSMD3,PSMD13,UBB,VCP
6_Member	Reactome Gene Sets	R-HSA-5610780	Degradation of GLI1 by the proteasome	-9.89845	-8.45436	14/60	5566,5688,5691,5694,5695,5702,5704,5707,5708,5709,5719,7314,10197,51684	PRKACA,PSMA7,PSMB3,PSMB6,PSMB7,PSMC3,PSMC4,PSMD1,PSMD2,PSMD3,PSMD13,UBB,PSME3,SUFU
6_Member	Reactome Gene Sets	R-HSA-5610783	Degradation of GLI2 by the proteasome	-9.89845	-8.45436	14/60	5566,5688,5691,5694,5695,5702,5704,5707,5708,5709,5719,7314,10197,51684	PRKACA,PSMA7,PSMB3,PSMB6,PSMB7,PSMC3,PSMC4,PSMD1,PSMD2,PSMD3,PSMD13,UBB,PSME3,SUFU
6_Member	Reactome Gene Sets	R-HSA-5610785	GLI3 is processed to GLI3R by the proteasome	-9.89845	-8.45436	14/60	5566,5688,5691,5694,5695,5702,5704,5707,5708,5709,5719,7314,10197,51684	PRKACA,PSMA7,PSMB3,PSMB6,PSMB7,PSMC3,PSMC4,PSMD1,PSMD2,PSMD3,PSMD13,UBB,PSME3,SUFU
6_Member	Reactome Gene Sets	R-HSA-69541	Stabilization of p53	-9.89007	-8.44925	12/57	1029,5688,5691,5693,5694,5695,5702,5704,5708,5709,5719,7314	CDKN2A,PSMA7,PSMB3,PSMB5,PSMB6,PSMB7,PSMC3,PSMC4,PSMD2,PSMD3,PSMD13,UBB
6_Member	Reactome Gene Sets	R-HSA-382556	ABC-family proteins mediated transport	-9.79498	-8.36386	15/103	21,5688,5691,5693,5694,5695,5702,5704,5708,5709,5719,7314,7415,10057,10347	ABCA3,PSMA7,PSMB3,PSMB5,PSMB6,PSMB7,PSMC3,PSMC4,PSMD2,PSMD3,PSMD13,UBB,VCP,ABCC5,ABCA7
6_Member	Reactome Gene Sets	R-HSA-5387390	Hh mutants abrogate ligand secretion	-9.70362	-8.27567	12/59	5688,5691,5693,5694,5695,5702,5704,5708,5709,5719,7314,7415	PSMA7,PSMB3,PSMB5,PSMB6,PSMB7,PSMC3,PSMC4,PSMD2,PSMD3,PSMD13,UBB,VCP
6_Member	Reactome Gene Sets	R-HSA-180534	Vpu mediated degradation of CD4	-9.64089	-8.2161	13/52	920,5688,5691,5694,5695,5702,5704,5707,5708,5709,5719,7314,10197	CD4,PSMA7,PSMB3,PSMB6,PSMB7,PSMC3,PSMC4,PSMD1,PSMD2,PSMD3,PSMD13,UBB,PSME3
6_Member	WikiPathways	WP2059	Alzheimer's disease and miRNA effects	-9.52756	-8.12426	25/328	292,2475,3028,3265,5293,5605,5664,5688,5691,5693,5694,5695,5702,5704,5708,5709,5719,7280,7846,10023,10376,10383,64837,84790,203068	SLC25A5,MTOR,HSD17B10,HRAS,PIK3CD,MAP2K2,PSEN2,PSMA7,PSMB3,PSMB5,PSMB6,PSMB7,PSMC3,PSMC4,PSMD2,PSMD3,PSMD13,TUBB2A,TUBA1A,FRAT1,TUBA1B,TUBB4B,KLC2,TUBA1C,TUBB
6_Member	Reactome Gene Sets	R-HSA-5678895	Defective CFTR causes cystic fibrosis	-9.52455	-8.12423	12/61	5688,5691,5693,5694,5695,5702,5704,5708,5709,5719,7314,7415	PSMA7,PSMB3,PSMB5,PSMB6,PSMB7,PSMC3,PSMC4,PSMD2,PSMD3,PSMD13,UBB,VCP
6_Member	Reactome Gene Sets	R-HSA-5607764	CLEC7A (Dectin-1) signaling	-9.48708	-8.09267	17/101	997,4791,5688,5691,5694,5695,5702,5704,5707,5708,5709,5719,5971,7314,9020,9040,10197	CDC34,NFKB2,PSMA7,PSMB3,PSMB6,PSMB7,PSMC3,PSMC4,PSMD1,PSMD2,PSMD3,PSMD13,RELB,UBB,MAP3K14,UBE2M,PSME3
6_Member	Reactome Gene Sets	R-HSA-176409	APC/C:Cdc20 mediated degradation of mitotic proteins	-9.46718	-8.0757	13/76	891,991,5688,5691,5693,5694,5695,5702,5704,5708,5709,5719,7314	CCNB1,CDC20,PSMA7,PSMB3,PSMB5,PSMB6,PSMB7,PSMC3,PSMC4,PSMD2,PSMD3,PSMD13,UBB
6_Member	Reactome Gene Sets	R-HSA-1236978	Cross-presentation of soluble exogenous antigens (endosomes)	-9.43645	-8.05076	11/49	2209,5688,5691,5693,5694,5695,5702,5704,5708,5709,5719	FCGR1A,PSMA7,PSMB3,PSMB5,PSMB6,PSMB7,PSMC3,PSMC4,PSMD2,PSMD3,PSMD13
6_Member	Reactome Gene Sets	R-HSA-176814	Activation of APC/C and APC/C:Cdc20 mediated degradation of mitotic proteins	-9.39338	-8.01341	13/77	891,991,5688,5691,5693,5694,5695,5702,5704,5708,5709,5719,7314	CCNB1,CDC20,PSMA7,PSMB3,PSMB5,PSMB6,PSMB7,PSMC3,PSMC4,PSMD2,PSMD3,PSMD13,UBB
6_Member	Reactome Gene Sets	R-HSA-211733	Regulation of activated PAK-2p34 by proteasome mediated degradation	-9.33499	-7.96623	11/50	5688,5691,5693,5694,5695,5702,5704,5708,5709,5719,7314	PSMA7,PSMB3,PSMB5,PSMB6,PSMB7,PSMC3,PSMC4,PSMD2,PSMD3,PSMD13,UBB
6_Member	Reactome Gene Sets	R-HSA-5619084	ABC transporter disorders	-9.32071	-7.9547	13/78	21,5688,5691,5693,5694,5695,5702,5704,5708,5709,5719,7314,7415	ABCA3,PSMA7,PSMB3,PSMB5,PSMB6,PSMB7,PSMC3,PSMC4,PSMD2,PSMD3,PSMD13,UBB,VCP
6_Member	Reactome Gene Sets	R-HSA-5358346	Hedgehog ligand biogenesis	-9.18648	-7.84192	12/65	5688,5691,5693,5694,5695,5702,5704,5708,5709,5719,7314,7415	PSMA7,PSMB3,PSMB5,PSMB6,PSMB7,PSMC3,PSMC4,PSMD2,PSMD3,PSMD13,UBB,VCP
6_Member	Reactome Gene Sets	R-HSA-349425	Autodegradation of the E3 ubiquitin ligase COP1	-9.13917	-7.81506	11/52	5688,5691,5693,5694,5695,5702,5704,5708,5709,5719,7314	PSMA7,PSMB3,PSMB5,PSMB6,PSMB7,PSMC3,PSMC4,PSMD2,PSMD3,PSMD13,UBB
6_Member	Reactome Gene Sets	R-HSA-69601	Ubiquitin Mediated Degradation of Phosphorylated Cdc25A	-9.13917	-7.81506	11/52	5688,5691,5693,5694,5695,5702,5704,5708,5709,5719,7314	PSMA7,PSMB3,PSMB5,PSMB6,PSMB7,PSMC3,PSMC4,PSMD2,PSMD3,PSMD13,UBB
6_Member	Reactome Gene Sets	R-HSA-69610	p53-Independent DNA Damage Response	-9.13917	-7.81506	11/52	5688,5691,5693,5694,5695,5702,5704,5708,5709,5719,7314	PSMA7,PSMB3,PSMB5,PSMB6,PSMB7,PSMC3,PSMC4,PSMD2,PSMD3,PSMD13,UBB
6_Member	Reactome Gene Sets	R-HSA-69613	p53-Independent G1/S DNA damage checkpoint	-9.13917	-7.81506	11/52	5688,5691,5693,5694,5695,5702,5704,5708,5709,5719,7314	PSMA7,PSMB3,PSMB5,PSMB6,PSMB7,PSMC3,PSMC4,PSMD2,PSMD3,PSMD13,UBB
6_Member	Reactome Gene Sets	R-HSA-75815	Ubiquitin-dependent degradation of Cyclin D	-9.13917	-7.81506	11/52	5688,5691,5693,5694,5695,5702,5704,5708,5709,5719,7314	PSMA7,PSMB3,PSMB5,PSMB6,PSMB7,PSMC3,PSMC4,PSMD2,PSMD3,PSMD13,UBB
6_Member	Reactome Gene Sets	R-HSA-9762114	GSK3B and BTRC:CUL1-mediated-degradation of NFE2L2	-9.13917	-7.81506	11/52	5688,5691,5693,5694,5695,5702,5704,5708,5709,5719,7314	PSMA7,PSMB3,PSMB5,PSMB6,PSMB7,PSMC3,PSMC4,PSMD2,PSMD3,PSMD13,UBB
6_Member	Reactome Gene Sets	R-HSA-176408	Regulation of APC/C activators between G1/S and early anaphase	-9.10916	-7.79157	13/81	891,991,5688,5691,5693,5694,5695,5702,5704,5708,5709,5719,7314	CCNB1,CDC20,PSMA7,PSMB3,PSMB5,PSMB6,PSMB7,PSMC3,PSMC4,PSMD2,PSMD3,PSMD13,UBB
6_Member	Reactome Gene Sets	R-HSA-1234176	Oxygen-dependent proline hydroxylation of Hypoxia-inducible Factor Alpha	-9.10581	-7.79157	12/66	5688,5691,5693,5694,5695,5702,5704,5708,5709,5719,6923,7314	PSMA7,PSMB3,PSMB5,PSMB6,PSMB7,PSMC3,PSMC4,PSMD2,PSMD3,PSMD13,ELOB,UBB
6_Member	Reactome Gene Sets	R-HSA-69563	p53-Dependent G1 DNA Damage Response	-9.10581	-7.79157	12/66	1029,5688,5691,5693,5694,5695,5702,5704,5708,5709,5719,7314	CDKN2A,PSMA7,PSMB3,PSMB5,PSMB6,PSMB7,PSMC3,PSMC4,PSMD2,PSMD3,PSMD13,UBB
6_Member	Reactome Gene Sets	R-HSA-69580	p53-Dependent G1/S DNA damage checkpoint	-9.10581	-7.79157	12/66	1029,5688,5691,5693,5694,5695,5702,5704,5708,5709,5719,7314	CDKN2A,PSMA7,PSMB3,PSMB5,PSMB6,PSMB7,PSMC3,PSMC4,PSMD2,PSMD3,PSMD13,UBB
6_Member	Reactome Gene Sets	R-HSA-169911	Regulation of Apoptosis	-9.0446	-7.73761	11/53	5688,5691,5693,5694,5695,5702,5704,5708,5709,5719,7314	PSMA7,PSMB3,PSMB5,PSMB6,PSMB7,PSMC3,PSMC4,PSMD2,PSMD3,PSMD13,UBB
6_Member	Reactome Gene Sets	R-HSA-68949	Orc1 removal from chromatin	-8.97447	-7.32889	18/71	4171,4175,4176,5688,5691,5693,5694,5695,5699,5702,5704,5707,5708,5709,5719,7314,10197,81620	MCM2,MCM6,MCM7,PSMA7,PSMB3,PSMB5,PSMB6,PSMB7,PSMB10,PSMC3,PSMC4,PSMD1,PSMD2,PSMD3,PSMD13,UBB,PSME3,CDT1
6_Member	Reactome Gene Sets	R-HSA-8854050	FBXL7 down-regulates AURKA during mitotic entry and in early mitosis	-8.95213	-7.66512	11/54	5688,5691,5693,5694,5695,5702,5704,5708,5709,5719,7314	PSMA7,PSMB3,PSMB5,PSMB6,PSMB7,PSMC3,PSMC4,PSMD2,PSMD3,PSMD13,UBB
6_Member	Reactome Gene Sets	R-HSA-9604323	Negative regulation of NOTCH4 signaling	-8.95213	-7.66512	11/54	5688,5691,5693,5694,5695,5702,5704,5708,5709,5719,7314	PSMA7,PSMB3,PSMB5,PSMB6,PSMB7,PSMC3,PSMC4,PSMD2,PSMD3,PSMD13,UBB
6_Member	Reactome Gene Sets	R-HSA-174154	APC/C:Cdc20 mediated degradation of Securin	-8.94875	-7.66512	12/68	991,5688,5691,5693,5694,5695,5702,5704,5708,5709,5719,7314	CDC20,PSMA7,PSMB3,PSMB5,PSMB6,PSMB7,PSMC3,PSMC4,PSMD2,PSMD3,PSMD13,UBB
6_Member	Reactome Gene Sets	R-HSA-5658442	Regulation of RAS by GAPs	-8.94875	-7.66512	12/68	3265,5688,5691,5693,5694,5695,5702,5704,5708,5709,5719,7314	HRAS,PSMA7,PSMB3,PSMB5,PSMB6,PSMB7,PSMC3,PSMC4,PSMD2,PSMD3,PSMD13,UBB
6_Member	Reactome Gene Sets	R-HSA-69615	G1/S DNA Damage Checkpoints	-8.94875	-7.66512	12/68	1029,5688,5691,5693,5694,5695,5702,5704,5708,5709,5719,7314	CDKN2A,PSMA7,PSMB3,PSMB5,PSMB6,PSMB7,PSMC3,PSMC4,PSMD2,PSMD3,PSMD13,UBB
6_Member	Reactome Gene Sets	R-HSA-8948751	Regulation of PTEN stability and activity	-8.87226	-7.59539	12/69	5688,5691,5693,5694,5695,5702,5704,5708,5709,5719,7314,11060	PSMA7,PSMB3,PSMB5,PSMB6,PSMB7,PSMC3,PSMC4,PSMD2,PSMD3,PSMD13,UBB,WWP2
6_Member	Reactome Gene Sets	R-HSA-4641257	Degradation of AXIN	-8.86167	-7.58704	11/55	5688,5691,5693,5694,5695,5702,5704,5708,5709,5719,7314	PSMA7,PSMB3,PSMB5,PSMB6,PSMB7,PSMC3,PSMC4,PSMD2,PSMD3,PSMD13,UBB
6_Member	Reactome Gene Sets	R-HSA-5632684	Hedgehog 'on' state	-8.84114	-7.57094	13/85	5688,5691,5693,5694,5695,5702,5704,5708,5709,5719,7314,25989,51684	PSMA7,PSMB3,PSMB5,PSMB6,PSMB7,PSMC3,PSMC4,PSMD2,PSMD3,PSMD13,UBB,ULK3,SUFU
6_Member	Reactome Gene Sets	R-HSA-69656	Cyclin A:Cdk2-associated events at S phase entry	-8.84114	-7.57094	13/85	994,4609,5688,5691,5693,5694,5695,5702,5704,5708,5709,5719,7314	CDC25B,MYC,PSMA7,PSMB3,PSMB5,PSMB6,PSMB7,PSMC3,PSMC4,PSMD2,PSMD3,PSMD13,UBB
6_Member	Reactome Gene Sets	R-HSA-2467813	Separation of Sister Chromatids	-8.78636	-7.52489	22/191	5347,5688,5691,5694,5695,5702,5704,5707,5708,5709,5719,5905,7280,7314,7846,10197,10376,10383,51434,54820,55143,84790	PLK1,PSMA7,PSMB3,PSMB6,PSMB7,PSMC3,PSMC4,PSMD1,PSMD2,PSMD3,PSMD13,RANGAP1,TUBB2A,UBB,TUBA1A,PSME3,TUBA1B,TUBB4B,ANAPC7,NDE1,CDCA8,TUBA1C
6_Member	Reactome Gene Sets	R-HSA-4641258	Degradation of DVL	-8.68648	-7.43568	11/57	5688,5691,5693,5694,5695,5702,5704,5708,5709,5719,7314	PSMA7,PSMB3,PSMB5,PSMB6,PSMB7,PSMC3,PSMC4,PSMD2,PSMD3,PSMD13,UBB
6_Member	Reactome Gene Sets	R-HSA-174143	APC/C-mediated degradation of cell cycle proteins	-8.64978	-7.40733	13/88	891,991,5688,5691,5693,5694,5695,5702,5704,5708,5709,5719,7314	CCNB1,CDC20,PSMA7,PSMB3,PSMB5,PSMB6,PSMB7,PSMC3,PSMC4,PSMD2,PSMD3,PSMD13,UBB
6_Member	Reactome Gene Sets	R-HSA-450531	Regulation of mRNA stability by proteins that bind AU-rich elements	-8.64978	-7.40733	13/88	3315,5688,5691,5693,5694,5695,5702,5704,5708,5709,5719,7314,8741	HSPB1,PSMA7,PSMB3,PSMB5,PSMB6,PSMB7,PSMC3,PSMC4,PSMD2,PSMD3,PSMD13,UBB,TNFSF13
6_Member	Reactome Gene Sets	R-HSA-453276	Regulation of mitotic cell cycle	-8.64978	-7.40733	13/88	891,991,5688,5691,5693,5694,5695,5702,5704,5708,5709,5719,7314	CCNB1,CDC20,PSMA7,PSMB3,PSMB5,PSMB6,PSMB7,PSMC3,PSMC4,PSMD2,PSMD3,PSMD13,UBB
6_Member	Reactome Gene Sets	R-HSA-174178	APC/C:Cdh1 mediated degradation of Cdc20 and other APC/C:Cdh1 targeted proteins in late mitosis/early G1	-8.61413	-7.37375	14/74	5347,5688,5691,5694,5695,5702,5704,5707,5708,5709,5719,7314,10197,51434	PLK1,PSMA7,PSMB3,PSMB6,PSMB7,PSMC3,PSMC4,PSMD1,PSMD2,PSMD3,PSMD13,UBB,PSME3,ANAPC7
6_Member	Reactome Gene Sets	R-HSA-174184	Cdc20:Phospho-APC/C mediated degradation of Cyclin A	-8.57893	-7.3406	12/73	991,5688,5691,5693,5694,5695,5702,5704,5708,5709,5719,7314	CDC20,PSMA7,PSMB3,PSMB5,PSMB6,PSMB7,PSMC3,PSMC4,PSMD2,PSMD3,PSMD13,UBB
6_Member	Reactome Gene Sets	R-HSA-179419	APC:Cdc20 mediated degradation of cell cycle proteins prior to satisfation of the cell cycle checkpoint	-8.50857	-7.29221	12/74	991,5688,5691,5693,5694,5695,5702,5704,5708,5709,5719,7314	CDC20,PSMA7,PSMB3,PSMB5,PSMB6,PSMB7,PSMC3,PSMC4,PSMD2,PSMD3,PSMD13,UBB
6_Member	KEGG Pathway	hsa03050	Proteasome	-8.48496	-7.27054	10/46	5688,5691,5693,5694,5695,5702,5704,5708,5709,5719	PSMA7,PSMB3,PSMB5,PSMB6,PSMB7,PSMC3,PSMC4,PSMD2,PSMD3,PSMD13
6_Member	Reactome Gene Sets	R-HSA-174084	Autodegradation of Cdh1 by Cdh1:APC/C	-8.44084	-7.23637	13/64	5688,5691,5694,5695,5702,5704,5707,5708,5709,5719,7314,10197,51434	PSMA7,PSMB3,PSMB6,PSMB7,PSMC3,PSMC4,PSMD1,PSMD2,PSMD3,PSMD13,UBB,PSME3,ANAPC7
6_Member	Reactome Gene Sets	R-HSA-1234174	Cellular response to hypoxia	-8.43933	-7.23637	12/75	5688,5691,5693,5694,5695,5702,5704,5708,5709,5719,6923,7314	PSMA7,PSMB3,PSMB5,PSMB6,PSMB7,PSMC3,PSMC4,PSMD2,PSMD3,PSMD13,ELOB,UBB
6_Member	Reactome Gene Sets	R-HSA-187577	SCF(Skp2)-mediated degradation of p27/p21	-8.43693	-7.23587	11/60	5688,5691,5693,5694,5695,5702,5704,5708,5709,5719,7314	PSMA7,PSMB3,PSMB5,PSMB6,PSMB7,PSMC3,PSMC4,PSMD2,PSMD3,PSMD13,UBB
6_Member	Reactome Gene Sets	R-HSA-4086400	PCP/CE pathway	-8.40637	-7.21092	13/92	1175,1212,5688,5691,5693,5694,5695,5702,5704,5708,5709,5719,7314	AP2S1,CLTB,PSMA7,PSMB3,PSMB5,PSMB6,PSMB7,PSMC3,PSMC4,PSMD2,PSMD3,PSMD13,UBB
6_Member	Reactome Gene Sets	R-HSA-202403	TCR signaling	-8.29659	-7.11032	17/120	920,997,1445,5296,5688,5691,5694,5695,5702,5704,5707,5708,5709,5719,7314,7408,10197	CD4,CDC34,CSK,PIK3R2,PSMA7,PSMB3,PSMB6,PSMB7,PSMC3,PSMC4,PSMD1,PSMD2,PSMD3,PSMD13,UBB,VASP,PSME3
6_Member	Reactome Gene Sets	R-HSA-983705	Signaling by the B Cell Receptor (BCR)	-8.29419	-7.10974	14/112	933,3265,5293,5688,5691,5693,5694,5695,5702,5704,5708,5709,5719,7314	CD22,HRAS,PIK3CD,PSMA7,PSMB3,PSMB5,PSMB6,PSMB7,PSMC3,PSMC4,PSMD2,PSMD3,PSMD13,UBB
6_Member	WikiPathways	WP183	Proteasome degradation	-8.27864	-7.09599	11/62	5688,5691,5693,5694,5695,5702,5704,5708,5709,5719,7314	PSMA7,PSMB3,PSMB5,PSMB6,PSMB7,PSMC3,PSMC4,PSMD2,PSMD3,PSMD13,UBB
6_Member	Reactome Gene Sets	R-HSA-5683057	MAPK family signaling cascades	-8.19881	-7.02859	23/325	598,896,1445,1844,3265,3315,4609,5536,5605,5688,5691,5693,5694,5695,5702,5704,5708,5709,5719,7314,10435,23463,81926	BCL2L1,CCND3,CSK,DUSP2,HRAS,HSPB1,MYC,PPP5C,MAP2K2,PSMA7,PSMB3,PSMB5,PSMB6,PSMB7,PSMC3,PSMC4,PSMD2,PSMD3,PSMD13,UBB,CDC42EP2,ICMT,ABHD17A
6_Member	Reactome Gene Sets	R-HSA-8878159	Transcriptional regulation by RUNX3	-8.17524	-7.00678	13/96	1029,4609,5688,5691,5693,5694,5695,5702,5704,5708,5709,5719,7314	CDKN2A,MYC,PSMA7,PSMB3,PSMB5,PSMB6,PSMB7,PSMC3,PSMC4,PSMD2,PSMD3,PSMD13,UBB
6_Member	Reactome Gene Sets	R-HSA-4608870	Asymmetric localization of PCP proteins	-8.1263	-6.96475	11/64	5688,5691,5693,5694,5695,5702,5704,5708,5709,5719,7314	PSMA7,PSMB3,PSMB5,PSMB6,PSMB7,PSMC3,PSMC4,PSMD2,PSMD3,PSMD13,UBB
6_Member	Reactome Gene Sets	R-HSA-350562	Regulation of ornithine decarboxylase (ODC)	-8.02082	-6.87229	10/51	5688,5691,5693,5694,5695,5702,5704,5708,5709,5719	PSMA7,PSMB3,PSMB5,PSMB6,PSMB7,PSMC3,PSMC4,PSMD2,PSMD3,PSMD13
6_Member	Reactome Gene Sets	R-HSA-2871837	FCERI mediated NF-kB activation	-8.00826	-6.8619	14/82	997,2207,5688,5691,5694,5695,5702,5704,5707,5708,5709,5719,7314,10197	CDC34,FCER1G,PSMA7,PSMB3,PSMB6,PSMB7,PSMC3,PSMC4,PSMD1,PSMD2,PSMD3,PSMD13,UBB,PSME3
6_Member	Reactome Gene Sets	R-HSA-9013694	Signaling by NOTCH4	-7.98343	-6.84201	12/82	5664,5688,5691,5693,5694,5695,5702,5704,5708,5709,5719,7314	PSEN2,PSMA7,PSMB3,PSMB5,PSMB6,PSMB7,PSMC3,PSMC4,PSMD2,PSMD3,PSMD13,UBB
6_Member	Reactome Gene Sets	R-HSA-1168372	Downstream signaling events of B Cell Receptor (BCR)	-7.92209	-6.78556	12/83	3265,5688,5691,5693,5694,5695,5702,5704,5708,5709,5719,7314	HRAS,PSMA7,PSMB3,PSMB5,PSMB6,PSMB7,PSMC3,PSMC4,PSMD2,PSMD3,PSMD13,UBB
6_Member	Reactome Gene Sets	R-HSA-195253	Degradation of beta-catenin by the destruction complex	-7.92209	-6.78556	12/83	5688,5691,5693,5694,5695,5702,5704,5708,5709,5719,7314,10023	PSMA7,PSMB3,PSMB5,PSMB6,PSMB7,PSMC3,PSMC4,PSMD2,PSMD3,PSMD13,UBB,FRAT1
6_Member	Reactome Gene Sets	R-HSA-69202	Cyclin E associated events during G1/S transition	-7.92209	-6.78556	12/83	4609,5688,5691,5693,5694,5695,5702,5704,5708,5709,5719,7314	MYC,PSMA7,PSMB3,PSMB5,PSMB6,PSMB7,PSMC3,PSMC4,PSMD2,PSMD3,PSMD13,UBB
6_Member	Reactome Gene Sets	R-HSA-6807070	PTEN Regulation	-7.91024	-6.77532	15/140	2475,5688,5691,5693,5694,5695,5702,5704,5708,5709,5719,7314,11060,23466,55004	MTOR,PSMA7,PSMB3,PSMB5,PSMB6,PSMB7,PSMC3,PSMC4,PSMD2,PSMD3,PSMD13,UBB,WWP2,CBX6,LAMTOR1
6_Member	Reactome Gene Sets	R-HSA-1169091	Activation of NF-kappaB in B cells	-7.90805	-6.77474	11/67	5688,5691,5693,5694,5695,5702,5704,5708,5709,5719,7314	PSMA7,PSMB3,PSMB5,PSMB6,PSMB7,PSMC3,PSMC4,PSMD2,PSMD3,PSMD13,UBB
6_Member	WikiPathways	WP2359	Parkin-ubiquitin proteasomal system pathway	-7.86252	-6.73477	13/71	5702,5704,5707,5708,5709,5719,7280,7846,10273,10376,10383,84790,203068	PSMC3,PSMC4,PSMD1,PSMD2,PSMD3,PSMD13,TUBB2A,TUBA1A,STUB1,TUBA1B,TUBB4B,TUBA1C,TUBB
6_Member	Reactome Gene Sets	R-HSA-202424	Downstream TCR signaling	-7.86169	-6.73477	15/98	920,997,5296,5688,5691,5694,5695,5702,5704,5707,5708,5709,5719,7314,10197	CD4,CDC34,PIK3R2,PSMA7,PSMB3,PSMB6,PSMB7,PSMC3,PSMC4,PSMD1,PSMD2,PSMD3,PSMD13,UBB,PSME3
6_Member	Reactome Gene Sets	R-HSA-69052	Switching of origins to a post-replicative state	-7.83599	-6.31272	19/92	4171,4175,4176,5688,5691,5693,5694,5695,5699,5702,5704,5707,5708,5709,5719,7314,10197,51434,81620	MCM2,MCM6,MCM7,PSMA7,PSMB3,PSMB5,PSMB6,PSMB7,PSMB10,PSMC3,PSMC4,PSMD1,PSMD2,PSMD3,PSMD13,UBB,PSME3,ANAPC7,CDT1
6_Member	Reactome Gene Sets	R-HSA-2454202	Fc epsilon receptor (FCERI) signaling	-7.71708	-6.21311	23/134	997,2207,3265,5296,5688,5691,5693,5694,5695,5699,5702,5704,5707,5708,5709,5719,7314,7409,7462,9846,10197,10454,115727	CDC34,FCER1G,HRAS,PIK3R2,PSMA7,PSMB3,PSMB5,PSMB6,PSMB7,PSMB10,PSMC3,PSMC4,PSMD1,PSMD2,PSMD3,PSMD13,UBB,VAV1,LAT2,GAB2,PSME3,TAB1,RASGRP4
6_Member	Reactome Gene Sets	R-HSA-69017	CDK-mediated phosphorylation and removal of Cdc6	-7.71011	-6.5926	13/73	5688,5691,5694,5695,5702,5704,5707,5708,5709,5719,7314,10197,51434	PSMA7,PSMB3,PSMB6,PSMB7,PSMC3,PSMC4,PSMD1,PSMD2,PSMD3,PSMD13,UBB,PSME3,ANAPC7
6_Member	Reactome Gene Sets	R-HSA-8939902	Regulation of RUNX2 expression and activity	-7.71011	-6.5926	13/73	5688,5691,5694,5695,5702,5704,5707,5708,5709,5719,7314,10197,10273	PSMA7,PSMB3,PSMB6,PSMB7,PSMC3,PSMC4,PSMD1,PSMD2,PSMD3,PSMD13,UBB,PSME3,STUB1
6_Member	Reactome Gene Sets	R-HSA-1236975	Antigen processing-Cross presentation	-7.6948	-6.57884	13/105	929,2209,5688,5691,5693,5694,5695,5702,5704,5708,5709,5719,7314	CD14,FCGR1A,PSMA7,PSMB3,PSMB5,PSMB6,PSMB7,PSMC3,PSMC4,PSMD2,PSMD3,PSMD13,UBB
6_Member	Reactome Gene Sets	R-HSA-382551	Transport of small molecules	-7.667	-6.55258	35/728	21,41,292,527,533,1175,1186,3949,4864,5002,5688,5691,5693,5694,5695,5702,5704,5708,5709,5719,7226,7314,7415,9114,10057,10347,10999,23428,29985,51393,51706,54896,124935,245972,284129	ABCA3,ASIC1,SLC25A5,ATP6V0C,ATP6V0B,AP2S1,CLCN7,LDLR,NPC1,SLC22A18,PSMA7,PSMB3,PSMB5,PSMB6,PSMB7,PSMC3,PSMC4,PSMD2,PSMD3,PSMD13,TRPM2,UBB,VCP,ATP6V0D1,ABCC5,ABCA7,SLC27A4,SLC7A8,SLC39A3,TRPV2,CYB5R1,SLC66A1,SLC43A2,ATP6V0D2,SLC26A11
6_Member	Reactome Gene Sets	R-HSA-1236974	ER-Phagosome pathway	-7.51592	-6.41813	12/90	929,5688,5691,5693,5694,5695,5702,5704,5708,5709,5719,7314	CD14,PSMA7,PSMB3,PSMB5,PSMB6,PSMB7,PSMC3,PSMC4,PSMD2,PSMD3,PSMD13,UBB
6_Member	Reactome Gene Sets	R-HSA-8878166	Transcriptional regulation by RUNX2	-7.41194	-6.32728	16/121	581,891,5688,5691,5694,5695,5702,5704,5707,5708,5709,5719,7314,10197,10273,10432	BAX,CCNB1,PSMA7,PSMB3,PSMB6,PSMB7,PSMC3,PSMC4,PSMD1,PSMD2,PSMD3,PSMD13,UBB,PSME3,STUB1,RBM14
6_Member	Reactome Gene Sets	R-HSA-351202	Metabolism of polyamines	-7.38035	-6.30141	10/59	5688,5691,5693,5694,5695,5702,5704,5708,5709,5719	PSMA7,PSMB3,PSMB5,PSMB6,PSMB7,PSMC3,PSMC4,PSMD2,PSMD3,PSMD13
6_Member	Reactome Gene Sets	R-HSA-5619115	Disorders of transmembrane transporters	-7.3726	-6.29507	16/176	21,5002,5688,5691,5693,5694,5695,5702,5704,5708,5709,5719,7314,7415,10999,23225	ABCA3,SLC22A18,PSMA7,PSMB3,PSMB5,PSMB6,PSMB7,PSMC3,PSMC4,PSMD2,PSMD3,PSMD13,UBB,VCP,SLC27A4,NUP210
6_Member	Reactome Gene Sets	R-HSA-69242	S Phase	-7.31634	-5.88522	25/163	994,4171,4175,4176,4609,5425,5688,5691,5693,5694,5695,5699,5702,5704,5707,5708,5709,5719,7029,7314,8318,10197,51434,81620,91768	CDC25B,MCM2,MCM6,MCM7,MYC,POLD2,PSMA7,PSMB3,PSMB5,PSMB6,PSMB7,PSMB10,PSMC3,PSMC4,PSMD1,PSMD2,PSMD3,PSMD13,TFDP2,UBB,CDC45,PSME3,ANAPC7,CDT1,CABLES1
6_Member	Reactome Gene Sets	R-HSA-109581	Apoptosis	-7.23565	-6.16791	16/180	598,929,1029,4000,5688,5691,5693,5694,5695,5702,5704,5708,5709,5719,7314,9500	BCL2L1,CD14,CDKN2A,LMNA,PSMA7,PSMB3,PSMB5,PSMB6,PSMB7,PSMC3,PSMC4,PSMD2,PSMD3,PSMD13,UBB,MAGED1
6_Member	Reactome Gene Sets	R-HSA-5357801	Programmed Cell Death	-7.22124	-6.15488	21/213	581,596,598,929,1029,2319,4000,5688,5691,5694,5695,5702,5704,5707,5708,5709,5719,7314,9500,10197,10273	BAX,BCL2,BCL2L1,CD14,CDKN2A,FLOT2,LMNA,PSMA7,PSMB3,PSMB6,PSMB7,PSMC3,PSMC4,PSMD1,PSMD2,PSMD3,PSMD13,UBB,MAGED1,PSME3,STUB1
6_Member	Reactome Gene Sets	R-HSA-69239	Synthesis of DNA	-7.19055	-5.78725	21/121	4171,4175,4176,5425,5688,5691,5693,5694,5695,5699,5702,5704,5707,5708,5709,5719,7314,8318,10197,51434,81620	MCM2,MCM6,MCM7,POLD2,PSMA7,PSMB3,PSMB5,PSMB6,PSMB7,PSMB10,PSMC3,PSMC4,PSMD1,PSMD2,PSMD3,PSMD13,UBB,CDC45,PSME3,ANAPC7,CDT1
6_Member	Reactome Gene Sets	R-HSA-9006925	Intracellular signaling by second messengers	-6.98859	-5.62258	36/309	156,391,1958,2475,3838,5293,5296,5566,5575,5688,5691,5693,5694,5695,5699,5702,5704,5707,5708,5709,5719,6199,7249,7314,7409,8975,9846,10197,10273,11060,23466,51564,55004,55615,196883,389541	GRK2,RHOG,EGR1,MTOR,KPNA2,PIK3CD,PIK3R2,PRKACA,PRKAR1B,PSMA7,PSMB3,PSMB5,PSMB6,PSMB7,PSMB10,PSMC3,PSMC4,PSMD1,PSMD2,PSMD3,PSMD13,RPS6KB2,TSC2,UBB,VAV1,USP13,GAB2,PSME3,STUB1,WWP2,CBX6,HDAC7,LAMTOR1,PRR5,ADCY4,LAMTOR4
6_Member	Reactome Gene Sets	R-HSA-1257604	PIP3 activates AKT signaling	-6.91739	-5.88164	19/267	391,2475,5293,5688,5691,5693,5694,5695,5702,5704,5708,5709,5719,7249,7314,9846,11060,23466,55004	RHOG,MTOR,PIK3CD,PSMA7,PSMB3,PSMB5,PSMB6,PSMB7,PSMC3,PSMC4,PSMD2,PSMD3,PSMD13,TSC2,UBB,GAB2,WWP2,CBX6,LAMTOR1
6_Member	Reactome Gene Sets	R-HSA-5689603	UCH proteinases	-6.90049	-5.86858	12/102	5688,5691,5693,5694,5695,5702,5704,5708,5709,5719,7314,10445	PSMA7,PSMB3,PSMB5,PSMB6,PSMB7,PSMC3,PSMC4,PSMD2,PSMD3,PSMD13,UBB,MCRS1
6_Member	Reactome Gene Sets	R-HSA-69481	G2/M Checkpoints	-6.88159	-5.85222	15/167	891,4175,5688,5691,5693,5694,5695,5702,5704,5708,5709,5719,7314,9133,29086	CCNB1,MCM6,PSMA7,PSMB3,PSMB5,PSMB6,PSMB7,PSMC3,PSMC4,PSMD2,PSMD3,PSMD13,UBB,CCNB2,BABAM1
6_Member	Reactome Gene Sets	R-HSA-983168	Antigen processing: Ubiquitination & Proteasome degradation	-6.77354	-5.75665	25/309	997,5688,5691,5694,5695,5702,5704,5707,5708,5709,5719,6923,7064,7314,9040,10197,10273,10533,26267,51434,64320,80176,84231,84261,127544	CDC34,PSMA7,PSMB3,PSMB6,PSMB7,PSMC3,PSMC4,PSMD1,PSMD2,PSMD3,PSMD13,ELOB,THOP1,UBB,UBE2M,PSME3,STUB1,ATG7,FBXO10,ANAPC7,RNF25,SPSB1,TRAF7,FBXW9,RNF19B
6_Member	Reactome Gene Sets	R-HSA-5673001	RAF/MAP kinase cascade	-6.59707	-5.59231	19/280	598,1445,1844,3265,5536,5605,5688,5691,5693,5694,5695,5702,5704,5708,5709,5719,7314,23463,81926	BCL2L1,CSK,DUSP2,HRAS,PPP5C,MAP2K2,PSMA7,PSMB3,PSMB5,PSMB6,PSMB7,PSMC3,PSMC4,PSMD2,PSMD3,PSMD13,UBB,ICMT,ABHD17A
6_Member	Reactome Gene Sets	R-HSA-983169	Class I MHC mediated antigen processing & presentation	-6.46745	-5.15564	40/381	929,991,997,1536,2209,4689,5688,5691,5693,5694,5695,5699,5702,5704,5707,5708,5709,5719,6280,6923,7064,7314,8673,9040,9870,10197,10273,10533,26267,27246,51434,55819,64320,79754,80176,84231,84261,90135,90678,127544	CD14,CDC20,CDC34,CYBB,FCGR1A,NCF4,PSMA7,PSMB3,PSMB5,PSMB6,PSMB7,PSMB10,PSMC3,PSMC4,PSMD1,PSMD2,PSMD3,PSMD13,S100A9,ELOB,THOP1,UBB,VAMP8,UBE2M,AREL1,PSME3,STUB1,ATG7,FBXO10,RNF115,ANAPC7,RNF130,RNF25,ASB13,SPSB1,TRAF7,FBXW9,BTBD6,LRSAM1,RNF19B
6_Member	Reactome Gene Sets	R-HSA-5684996	MAPK1/MAPK3 signaling	-6.45574	-5.46395	19/286	598,1445,1844,3265,5536,5605,5688,5691,5693,5694,5695,5702,5704,5708,5709,5719,7314,23463,81926	BCL2L1,CSK,DUSP2,HRAS,PPP5C,MAP2K2,PSMA7,PSMB3,PSMB5,PSMB6,PSMB7,PSMC3,PSMC4,PSMD2,PSMD3,PSMD13,UBB,ICMT,ABHD17A
6_Member	Reactome Gene Sets	R-HSA-9020702	Interleukin-1 signaling	-6.32513	-5.34139	12/115	4791,5688,5691,5693,5694,5695,5702,5704,5708,5709,5719,7314	NFKB2,PSMA7,PSMB3,PSMB5,PSMB6,PSMB7,PSMC3,PSMC4,PSMD2,PSMD3,PSMD13,UBB
6_Member	Reactome Gene Sets	R-HSA-5688426	Deubiquitination	-6.18454	-5.20646	19/298	154,991,4609,5688,5691,5693,5694,5695,5702,5704,5708,5709,5719,7314,7353,7415,8078,10445,29086	ADRB2,CDC20,MYC,PSMA7,PSMB3,PSMB5,PSMB6,PSMB7,PSMC3,PSMC4,PSMD2,PSMD3,PSMD13,UBB,UFD1,VCP,USP5,MCRS1,BABAM1
6_Member	KEGG Pathway	hsa05017	Spinocerebellar ataxia	-6.10543	-5.13516	13/143	292,2475,5293,5688,5691,5693,5694,5695,5702,5704,5708,5709,5719	SLC25A5,MTOR,PIK3CD,PSMA7,PSMB3,PSMB5,PSMB6,PSMB7,PSMC3,PSMC4,PSMD2,PSMD3,PSMD13
6_Member	Reactome Gene Sets	R-HSA-5689880	Ub-specific processing proteases	-6.04741	-5.08044	16/220	154,991,4609,5688,5691,5693,5694,5695,5702,5704,5708,5709,5719,7314,7353,8078	ADRB2,CDC20,MYC,PSMA7,PSMB3,PSMB5,PSMB6,PSMB7,PSMC3,PSMC4,PSMD2,PSMD3,PSMD13,UBB,UFD1,USP5
6_Member	Reactome Gene Sets	R-HSA-446652	Interleukin-1 family signaling	-6.02732	-4.7615	22/153	3606,4791,5688,5691,5693,5694,5695,5699,5702,5704,5707,5708,5709,5719,6285,7314,9684,10197,10454,26469,59307,246330	IL18,NFKB2,PSMA7,PSMB3,PSMB5,PSMB6,PSMB7,PSMB10,PSMC3,PSMC4,PSMD1,PSMD2,PSMD3,PSMD13,S100B,UBB,LRRC14,PSME3,TAB1,PTPN18,SIGIRR,PELI3
6_Member	Reactome Gene Sets	R-HSA-3858494	Beta-catenin independent WNT signaling	-6.00249	-5.03771	13/146	1175,1212,5688,5691,5693,5694,5695,5702,5704,5708,5709,5719,7314	AP2S1,CLTB,PSMA7,PSMB3,PSMB5,PSMB6,PSMB7,PSMC3,PSMC4,PSMD2,PSMD3,PSMD13,UBB
6_Member	Reactome Gene Sets	R-HSA-69620	Cell Cycle Checkpoints	-5.67115	-4.4369	32/293	891,991,1029,4171,4175,4176,5347,5688,5691,5693,5694,5695,5699,5702,5704,5707,5708,5709,5719,5905,7314,8318,9133,10197,11004,11130,29086,51434,54820,55143,116028,100527963	CCNB1,CDC20,CDKN2A,MCM2,MCM6,MCM7,PLK1,PSMA7,PSMB3,PSMB5,PSMB6,PSMB7,PSMB10,PSMC3,PSMC4,PSMD1,PSMD2,PSMD3,PSMD13,RANGAP1,UBB,CDC45,CCNB2,PSME3,KIF2C,ZWINT,BABAM1,ANAPC7,NDE1,CDCA8,RMI2,PMF1-BGLAP
6_Member	Reactome Gene Sets	R-HSA-68867	Assembly of the pre-replicative complex	-5.31818	-4.394	12/143	4175,5688,5691,5693,5694,5695,5702,5704,5708,5709,5719,7314	MCM6,PSMA7,PSMB3,PSMB5,PSMB6,PSMB7,PSMC3,PSMC4,PSMD2,PSMD3,PSMD13,UBB
6_Member	Reactome Gene Sets	R-HSA-8939236	RUNX1 regulates transcription of genes involved in differentiation of HSCs	-4.95846	-4.06681	11/130	5688,5691,5693,5694,5695,5702,5704,5708,5709,5719,7314	PSMA7,PSMB3,PSMB5,PSMB6,PSMB7,PSMC3,PSMC4,PSMD2,PSMD3,PSMD13,UBB
6_Member	Reactome Gene Sets	R-HSA-69002	DNA Replication Pre-Initiation	-4.81981	-3.93999	12/160	4175,5688,5691,5693,5694,5695,5702,5704,5708,5709,5719,7314	MCM6,PSMA7,PSMB3,PSMB5,PSMB6,PSMB7,PSMC3,PSMC4,PSMD2,PSMD3,PSMD13,UBB
6_Member	Reactome Gene Sets	R-HSA-69306	DNA Replication	-4.79222	-3.91419	13/188	4175,5425,5688,5691,5693,5694,5695,5702,5704,5708,5709,5719,7314	MCM6,POLD2,PSMA7,PSMB3,PSMB5,PSMB6,PSMB7,PSMC3,PSMC4,PSMD2,PSMD3,PSMD13,UBB
6_Member	Reactome Gene Sets	R-HSA-157118	Signaling by NOTCH	-4.37141	-3.53347	14/236	4609,5664,5688,5691,5693,5694,5695,5702,5704,5708,5709,5719,7314,11060	MYC,PSEN2,PSMA7,PSMB3,PSMB5,PSMB6,PSMB7,PSMC3,PSMC4,PSMD2,PSMD3,PSMD13,UBB,WWP2
6_Member	Reactome Gene Sets	R-HSA-201681	TCF dependent signaling in response to WNT	-3.83459	-3.06021	13/233	4609,5688,5691,5693,5694,5695,5702,5704,5708,5709,5719,7314,10023	MYC,PSMA7,PSMB3,PSMB5,PSMB6,PSMB7,PSMC3,PSMC4,PSMD2,PSMD3,PSMD13,UBB,FRAT1
6_Member	Reactome Gene Sets	R-HSA-8878171	Transcriptional regulation by RUNX1	-3.72587	-2.96192	13/239	896,5688,5691,5693,5694,5695,5702,5704,5708,5709,5719,7314,23466	CCND3,PSMA7,PSMB3,PSMB5,PSMB6,PSMB7,PSMC3,PSMC4,PSMD2,PSMD3,PSMD13,UBB,CBX6
6_Member	Reactome Gene Sets	R-HSA-195721	Signaling by WNT	-3.33591	-2.63457	15/332	1175,1212,4609,5688,5691,5693,5694,5695,5702,5704,5708,5709,5719,7314,10023	AP2S1,CLTB,MYC,PSMA7,PSMB3,PSMB5,PSMB6,PSMB7,PSMC3,PSMC4,PSMD2,PSMD3,PSMD13,UBB,FRAT1
7_Summary	Reactome Gene Sets	R-HSA-556833	Metabolism of lipids	-16.1404	-14.1668	87/743	35,39,47,211,221,622,1595,1632,1717,1718,1800,2194,2222,2224,2232,2678,2687,2720,2876,3033,3155,3156,3157,3992,4047,4048,4597,4598,5019,5095,5096,5287,5293,5296,5297,5566,5833,6307,6319,6576,6604,6609,6713,6720,6721,8309,9374,9415,9442,9536,9600,10005,10025,10400,10498,10682,10825,10858,10998,23344,23646,23659,25870,26061,26063,27349,50814,51102,51171,55361,55697,55711,58526,64174,64781,79411,796…	ACADS,ACAT2,ACLY,ALAS1,ALDH3B1,BDH1,CYP51A1,ECI1,DHCR7,DHCR24,DPEP1,FASN,FDFT1,FDPS,FDXR,GGT1,GGT5,GLB1,GPX1,HADH,HMGCL,HMGCR,HMGCS1,FADS1,LSS,LTA4H,MVD,MVK,OXCT1,PCCA,PCCB,PIK3C2B,PIK3CD,PIK3R2,PI4KA,PRKACA,PCYT2,MSMO1,SCD,SLC25A1,SMARCD3,SMPD1,SQLE,SREBF1,SREBF2,ACOX2,PPT2,FADS2,MED27,PTGES,PITPNM1,ACOT8,MED16,PEMT,CARM1,EBP,NEU3,CYP46A1,SLC27A5,ESYT1,PLD3,PLA2G15,SUMF2,HACL1,DECR2,MCAT,NSDHL,M…
7_Member	Reactome Gene Sets	R-HSA-556833	Metabolism of lipids	-16.1404	-14.1668	87/743	35,39,47,211,221,622,1595,1632,1717,1718,1800,2194,2222,2224,2232,2678,2687,2720,2876,3033,3155,3156,3157,3992,4047,4048,4597,4598,5019,5095,5096,5287,5293,5296,5297,5566,5833,6307,6319,6576,6604,6609,6713,6720,6721,8309,9374,9415,9442,9536,9600,10005,10025,10400,10498,10682,10825,10858,10998,23344,23646,23659,25870,26061,26063,27349,50814,51102,51171,55361,55697,55711,58526,64174,64781,79411,796…	ACADS,ACAT2,ACLY,ALAS1,ALDH3B1,BDH1,CYP51A1,ECI1,DHCR7,DHCR24,DPEP1,FASN,FDFT1,FDPS,FDXR,GGT1,GGT5,GLB1,GPX1,HADH,HMGCL,HMGCR,HMGCS1,FADS1,LSS,LTA4H,MVD,MVK,OXCT1,PCCA,PCCB,PIK3C2B,PIK3CD,PIK3R2,PI4KA,PRKACA,PCYT2,MSMO1,SCD,SLC25A1,SMARCD3,SMPD1,SQLE,SREBF1,SREBF2,ACOX2,PPT2,FADS2,MED27,PTGES,PITPNM1,ACOT8,MED16,PEMT,CARM1,EBP,NEU3,CYP46A1,SLC27A5,ESYT1,PLD3,PLA2G15,SUMF2,HACL1,DECR2,MCAT,NSDHL,M…
7_Member	Reactome Gene Sets	R-HSA-8978868	Fatty acid metabolism	-9.71746	-8.02785	30/177	35,47,1632,1800,2194,2678,2687,2876,3033,3992,4048,5095,5096,6319,6576,8309,9374,9415,9536,10005,26061,26063,27349,51102,58526,64174,80142,80221,127281,197322	ACADS,ACLY,ECI1,DPEP1,FASN,GGT1,GGT5,GPX1,HADH,FADS1,LTA4H,PCCA,PCCB,SCD,SLC25A1,ACOX2,PPT2,FADS2,PTGES,ACOT8,HACL1,DECR2,MCAT,MECR,MID1IP1,DPEP2,PTGES2,ACSF2,PRXL2B,ACSF3
8_Summary	KEGG Pathway	hsa04142	Lysosome	-13.9678	-12.0659	31/132	162,527,533,1075,1174,1212,1508,1509,1512,1519,1777,2517,2548,2720,2990,3425,3916,4668,4669,4864,6272,6609,8218,8692,9114,9179,9374,23659,26088,138050,245972,10855	AP1B1,ATP6V0C,ATP6V0B,CTSC,AP1S1,CLTB,CTSB,CTSD,CTSH,CTSO,DNASE2,FUCA1,GAA,GLB1,GUSB,IDUA,LAMP1,NAGA,NAGLU,NPC1,SORT1,SMPD1,CLTCL1,HYAL2,ATP6V0D1,AP4M1,PPT2,PLA2G15,GGA1,HGSNAT,ATP6V0D2,HPSE
8_Member	KEGG Pathway	hsa04142	Lysosome	-13.9678	-12.0659	31/132	162,527,533,1075,1174,1212,1508,1509,1512,1519,1777,2517,2548,2720,2990,3425,3916,4668,4669,4864,6272,6609,8218,8692,9114,9179,9374,23659,26088,138050,245972	AP1B1,ATP6V0C,ATP6V0B,CTSC,AP1S1,CLTB,CTSB,CTSD,CTSH,CTSO,DNASE2,FUCA1,GAA,GLB1,GUSB,IDUA,LAMP1,NAGA,NAGLU,NPC1,SORT1,SMPD1,CLTCL1,HYAL2,ATP6V0D1,AP4M1,PPT2,PLA2G15,GGA1,HGSNAT,ATP6V0D2
8_Member	WikiPathways	WP4815	Glycosaminoglycan degradation	-5.39789	-4.19306	7/17	2720,2990,3425,4669,8692,10855,138050	GLB1,GUSB,IDUA,NAGLU,HYAL2,HPSE,HGSNAT
8_Member	KEGG Pathway	hsa00531	Glycosaminoglycan degradation	-5.01796	-3.84223	7/19	2720,2990,3425,4669,8692,10855,138050	GLB1,GUSB,IDUA,NAGLU,HYAL2,HPSE,HGSNAT
9_Summary	Reactome Gene Sets	R-HSA-69278	Cell Cycle, Mitotic	-13.4475	-11.5818	68/561	891,896,991,994,1029,1031,1719,3161,4000,4001,4171,4175,4176,4605,4609,5347,5425,5566,5688,5691,5693,5694,5695,5699,5702,5704,5707,5708,5709,5719,5905,7029,7083,7112,7153,7280,7283,7298,7314,7846,8318,8636,8815,9133,9688,10121,10197,10376,10383,10540,11004,11130,22933,22974,22994,23225,27183,29082,51434,54820,55143,80097,81620,84790,91768,203068,653784,100527963,5441,8607,10856,29086,55651,79991,…	CCNB1,CCND3,CDC20,CDC25B,CDKN2A,CDKN2C,DHFR,HMMR,LMNA,LMNB1,MCM2,MCM6,MCM7,MYBL2,MYC,PLK1,POLD2,PRKACA,PSMA7,PSMB3,PSMB5,PSMB6,PSMB7,PSMB10,PSMC3,PSMC4,PSMD1,PSMD2,PSMD3,PSMD13,RANGAP1,TFDP2,TK1,TMPO,TOP2A,TUBB2A,TUBG1,TYMS,UBB,TUBA1A,CDC45,SSNA1,BANF1,CCNB2,NUP93,ACTR1A,PSME3,TUBA1B,TUBB4B,DCTN2,KIF2C,ZWINT,SIRT2,TPX2,CEP131,NUP210,VPS4A,CHMP4A,ANAPC7,NDE1,CDCA8,MZT2B,CDT1,TUBA1C,CABLES1,TUBB,MZ…
9_Member	Reactome Gene Sets	R-HSA-69278	Cell Cycle, Mitotic	-13.4475	-11.5818	68/561	891,896,991,994,1029,1031,1719,3161,4000,4001,4171,4175,4176,4605,4609,5347,5425,5566,5688,5691,5693,5694,5695,5699,5702,5704,5707,5708,5709,5719,5905,7029,7083,7112,7153,7280,7283,7298,7314,7846,8318,8636,8815,9133,9688,10121,10197,10376,10383,10540,11004,11130,22933,22974,22994,23225,27183,29082,51434,54820,55143,80097,81620,84790,91768,203068,653784,100527963	CCNB1,CCND3,CDC20,CDC25B,CDKN2A,CDKN2C,DHFR,HMMR,LMNA,LMNB1,MCM2,MCM6,MCM7,MYBL2,MYC,PLK1,POLD2,PRKACA,PSMA7,PSMB3,PSMB5,PSMB6,PSMB7,PSMB10,PSMC3,PSMC4,PSMD1,PSMD2,PSMD3,PSMD13,RANGAP1,TFDP2,TK1,TMPO,TOP2A,TUBB2A,TUBG1,TYMS,UBB,TUBA1A,CDC45,SSNA1,BANF1,CCNB2,NUP93,ACTR1A,PSME3,TUBA1B,TUBB4B,DCTN2,KIF2C,ZWINT,SIRT2,TPX2,CEP131,NUP210,VPS4A,CHMP4A,ANAPC7,NDE1,CDCA8,MZT2B,CDT1,TUBA1C,CABLES1,TUBB,MZ…
9_Member	Reactome Gene Sets	R-HSA-1640170	Cell Cycle	-12.2529	-10.4286	75/692	891,896,991,994,1029,1031,1719,3161,4000,4001,4171,4175,4176,4605,4609,5347,5425,5441,5566,5688,5691,5693,5694,5695,5699,5702,5704,5707,5708,5709,5719,5905,7029,7083,7112,7153,7280,7283,7298,7314,7846,8318,8607,8636,8815,9133,9688,10121,10197,10376,10383,10540,10856,11004,11130,22933,22974,22994,23225,27183,29082,29086,51434,54820,55143,55651,79991,80097,81620,84790,91768,116028,203068,653784,100…	CCNB1,CCND3,CDC20,CDC25B,CDKN2A,CDKN2C,DHFR,HMMR,LMNA,LMNB1,MCM2,MCM6,MCM7,MYBL2,MYC,PLK1,POLD2,POLR2L,PRKACA,PSMA7,PSMB3,PSMB5,PSMB6,PSMB7,PSMB10,PSMC3,PSMC4,PSMD1,PSMD2,PSMD3,PSMD13,RANGAP1,TFDP2,TK1,TMPO,TOP2A,TUBB2A,TUBG1,TYMS,UBB,TUBA1A,CDC45,RUVBL1,SSNA1,BANF1,CCNB2,NUP93,ACTR1A,PSME3,TUBA1B,TUBB4B,DCTN2,RUVBL2,KIF2C,ZWINT,SIRT2,TPX2,CEP131,NUP210,VPS4A,CHMP4A,BABAM1,ANAPC7,NDE1,CDCA8,NHP2,…
10_Summary	Reactome Gene Sets	R-HSA-5653656	Vesicle-mediated transport	-9.81339	-8.11796	68/673	71,154,156,162,381,738,920,1075,1173,1174,1175,1212,1777,2873,3797,3835,3949,4035,5050,5866,5878,6272,7249,7280,7314,7846,8218,8673,8677,8685,9179,9332,9363,10121,10376,10383,10540,10981,11004,22898,23166,24137,26088,26958,27183,29082,29127,51160,55048,55707,57533,60412,64837,79058,79090,79890,83696,83874,84313,84315,84316,84364,84790,93343,149111,155382,338382,414918	ACTG1,ADRB2,GRK2,AP1B1,ARF5,VPS51,CD4,CTSC,AP2M1,AP1S1,AP2S1,CLTB,DNASE2,GPS1,KIF3C,KIF22,LDLR,LRP1,PAFAH1B3,RAB3IL1,RAB5C,SORT1,TSC2,TUBB2A,UBB,TUBA1A,CLTCL1,VAMP8,STX10,MARCO,AP4M1,CD163,RAB33A,ACTR1A,TUBA1B,TUBB4B,DCTN2,RAB32,KIF2C,DENND3,STAB1,KIF4A,GGA1,COPG2,VPS4A,CHMP4A,RACGAP1,VPS28,VPS37C,NECAP2,TBC1D14,EXOC4,KLC2,ASPSCR1,TRAPPC6A,RIN3,TRAPPC9,TBC1D10A,VPS25,MON1A,NAA38,ARFGAP2,TUBA1C,MV…
10_Member	Reactome Gene Sets	R-HSA-5653656	Vesicle-mediated transport	-9.81339	-8.11796	68/673	71,154,156,162,381,738,920,1075,1173,1174,1175,1212,1777,2873,3797,3835,3949,4035,5050,5866,5878,6272,7249,7280,7314,7846,8218,8673,8677,8685,9179,9332,9363,10121,10376,10383,10540,10981,11004,22898,23166,24137,26088,26958,27183,29082,29127,51160,55048,55707,57533,60412,64837,79058,79090,79890,83696,83874,84313,84315,84316,84364,84790,93343,149111,155382,338382,414918	ACTG1,ADRB2,GRK2,AP1B1,ARF5,VPS51,CD4,CTSC,AP2M1,AP1S1,AP2S1,CLTB,DNASE2,GPS1,KIF3C,KIF22,LDLR,LRP1,PAFAH1B3,RAB3IL1,RAB5C,SORT1,TSC2,TUBB2A,UBB,TUBA1A,CLTCL1,VAMP8,STX10,MARCO,AP4M1,CD163,RAB33A,ACTR1A,TUBA1B,TUBB4B,DCTN2,RAB32,KIF2C,DENND3,STAB1,KIF4A,GGA1,COPG2,VPS4A,CHMP4A,RACGAP1,VPS28,VPS37C,NECAP2,TBC1D14,EXOC4,KLC2,ASPSCR1,TRAPPC6A,RIN3,TRAPPC9,TBC1D10A,VPS25,MON1A,NAA38,ARFGAP2,TUBA1C,MV…
10_Member	Reactome Gene Sets	R-HSA-199991	Membrane Trafficking	-9.25513	-7.58809	64/634	71,154,156,162,381,738,920,1075,1173,1174,1175,1212,1777,2873,3797,3835,3949,5050,5866,5878,6272,7249,7280,7314,7846,8218,8673,8677,9179,9363,10121,10376,10383,10540,10981,11004,22898,24137,26088,26958,27183,29082,29127,51160,55048,55707,57533,60412,64837,79058,79090,79890,83696,83874,84313,84315,84316,84364,84790,93343,149111,155382,338382,414918	ACTG1,ADRB2,GRK2,AP1B1,ARF5,VPS51,CD4,CTSC,AP2M1,AP1S1,AP2S1,CLTB,DNASE2,GPS1,KIF3C,KIF22,LDLR,PAFAH1B3,RAB3IL1,RAB5C,SORT1,TSC2,TUBB2A,UBB,TUBA1A,CLTCL1,VAMP8,STX10,AP4M1,RAB33A,ACTR1A,TUBA1B,TUBB4B,DCTN2,RAB32,KIF2C,DENND3,KIF4A,GGA1,COPG2,VPS4A,CHMP4A,RACGAP1,VPS28,VPS37C,NECAP2,TBC1D14,EXOC4,KLC2,ASPSCR1,TRAPPC6A,RIN3,TRAPPC9,TBC1D10A,VPS25,MON1A,NAA38,ARFGAP2,TUBA1C,MVB12A,CNIH3,VPS37D,RAB7B…
11_Summary	KEGG Pathway	hsa00100	Steroid biosynthesis	-9.4526	-8.06403	9/20	1595,1717,1718,2222,4047,6307,6713,10682,50814,1628,6097,8309,10005,10858,10998,4864	CYP51A1,DHCR7,DHCR24,FDFT1,LSS,MSMO1,SQLE,EBP,NSDHL,DBP,RORC,ACOX2,ACOT8,CYP46A1,SLC27A5,NPC1
11_Member	KEGG Pathway	hsa00100	Steroid biosynthesis	-9.4526	-8.06403	9/20	1595,1717,1718,2222,4047,6307,6713,10682,50814	CYP51A1,DHCR7,DHCR24,FDFT1,LSS,MSMO1,SQLE,EBP,NSDHL
11_Member	WikiPathways	WP4804	Cholesterol biosynthesis with skeletal dysplasias	-7.61088	-6.50258	5/7	1595,1717,1718,10682,50814	CYP51A1,DHCR7,DHCR24,EBP,NSDHL
11_Member	Reactome Gene Sets	R-HSA-6807047	Cholesterol biosynthesis via desmosterol	-4.75345	-3.88075	3/4	1717,1718,10682	DHCR7,DHCR24,EBP
11_Member	Reactome Gene Sets	R-HSA-6807062	Cholesterol biosynthesis via lathosterol	-4.75345	-3.88075	3/4	1717,1718,10682	DHCR7,DHCR24,EBP
11_Member	WikiPathways	WP4545	Oxysterols derived from cholesterol	-4.26994	-3.44406	8/48	1628,1717,6097,8309,10005,10682,10858,10998	DBP,DHCR7,RORC,ACOX2,ACOT8,EBP,CYP46A1,SLC27A5
11_Member	WikiPathways	WP5064	7-oxo-C and 7-beta-HC pathways	-4.14461	-3.332	5/27	1628,1717,4864,10005,10682	DBP,DHCR7,NPC1,ACOT8,EBP
12_Summary	Reactome Gene Sets	R-HSA-1428517	The citric acid (TCA) cycle and respiratory electron transport	-9.37386	-7.99794	22/178	50,506,513,1431,1743,2954,3029,4696,4704,4715,4723,4726,4728,4967,7351,7384,9551,10131,10632,51204,91942,374291,527,533,9114,245972,292,293,517,1509,1536,2475,2936,4313,4689,4695,5293,5296,5524,6300,51079,71,3265,5566,5606,6194,6199,6604,7249,196883,5605,9020,10327,581,6347,7124	ACO2,ATP5F1B,ATP5F1D,CS,DLST,GSTZ1,HAGH,NDUFA3,NDUFA9,NDUFB9,NDUFV1,NDUFS6,NDUFS8,OGDH,UCP2,UQCRC1,ATP5MF,TRAP1,ATP5MG,TACO1,NDUFAF2,NDUFS7,ATP6V0C,ATP6V0B,ATP6V0D1,ATP6V0D2,SLC25A5,SLC25A6,ATP5MC2,CTSD,CYBB,MTOR,GSR,MMP2,NCF4,NDUFA2,PIK3CD,PIK3R2,PTPA,MAPK12,NDUFA13,ACTG1,HRAS,PRKACA,MAP2K3,RPS6,RPS6KB2,SMARCD3,TSC2,ADCY4,MAP2K2,MAP3K14,AKR1A1,BAX,CCL2,TNF
12_Member	Reactome Gene Sets	R-HSA-1428517	The citric acid (TCA) cycle and respiratory electron transport	-9.37386	-7.99794	22/178	50,506,513,1431,1743,2954,3029,4696,4704,4715,4723,4726,4728,4967,7351,7384,9551,10131,10632,51204,91942,374291	ACO2,ATP5F1B,ATP5F1D,CS,DLST,GSTZ1,HAGH,NDUFA3,NDUFA9,NDUFB9,NDUFV1,NDUFS6,NDUFS8,OGDH,UCP2,UQCRC1,ATP5MF,TRAP1,ATP5MG,TACO1,NDUFAF2,NDUFS7
12_Member	Reactome Gene Sets	R-HSA-163200	Respiratory electron transport, ATP synthesis by chemiosmotic coupling, and heat production by uncoupling proteins.	-7.11167	-6.05351	16/127	506,513,4696,4704,4715,4723,4726,4728,7351,7384,9551,10131,10632,51204,91942,374291	ATP5F1B,ATP5F1D,NDUFA3,NDUFA9,NDUFB9,NDUFV1,NDUFS6,NDUFS8,UCP2,UQCRC1,ATP5MF,TRAP1,ATP5MG,TACO1,NDUFAF2,NDUFS7
12_Member	KEGG Pathway	hsa00190	Oxidative phosphorylation	-6.78347	-5.76411	16/134	506,513,527,533,4696,4704,4715,4723,4726,4728,7384,9114,9551,10632,245972,374291	ATP5F1B,ATP5F1D,ATP6V0C,ATP6V0B,NDUFA3,NDUFA9,NDUFB9,NDUFV1,NDUFS6,NDUFS8,UQCRC1,ATP6V0D1,ATP5MF,ATP5MG,ATP6V0D2,NDUFS7
12_Member	WikiPathways	WP623	Oxidative phosphorylation	-6.75229	-5.73785	11/60	506,513,4696,4704,4715,4723,4726,4728,9551,10632,374291	ATP5F1B,ATP5F1D,NDUFA3,NDUFA9,NDUFB9,NDUFV1,NDUFS6,NDUFS8,ATP5MF,ATP5MG,NDUFS7
12_Member	WikiPathways	WP111	Electron transport chain: OXPHOS system in mitochondria	-6.71546	-5.70225	14/103	292,506,513,4696,4704,4715,4723,4726,4728,7351,7384,9551,10632,374291	SLC25A5,ATP5F1B,ATP5F1D,NDUFA3,NDUFA9,NDUFB9,NDUFV1,NDUFS6,NDUFS8,UCP2,UQCRC1,ATP5MF,ATP5MG,NDUFS7
12_Member	KEGG Pathway	hsa05415	Diabetic cardiomyopathy	-5.48725	-4.27283	25/203	292,293,506,513,517,1509,1536,2475,2936,4313,4689,4695,4696,4704,4715,4723,4726,4728,5293,5296,5524,6300,7384,51079,374291	SLC25A5,SLC25A6,ATP5F1B,ATP5F1D,ATP5MC2,CTSD,CYBB,MTOR,GSR,MMP2,NCF4,NDUFA2,NDUFA3,NDUFA9,NDUFB9,NDUFV1,NDUFS6,NDUFS8,PIK3CD,PIK3R2,PTPA,MAPK12,UQCRC1,NDUFA13,NDUFS7
12_Member	KEGG Pathway	hsa04714	Thermogenesis	-5.40033	-4.1936	27/232	71,506,513,517,2475,3265,4695,4696,4704,4715,4723,4726,4728,5566,5606,6194,6199,6300,6604,7249,7384,9551,10632,51079,91942,196883,374291	ACTG1,ATP5F1B,ATP5F1D,ATP5MC2,MTOR,HRAS,NDUFA2,NDUFA3,NDUFA9,NDUFB9,NDUFV1,NDUFS6,NDUFS8,PRKACA,MAP2K3,RPS6,RPS6KB2,MAPK12,SMARCD3,TSC2,UQCRC1,ATP5MF,ATP5MG,NDUFA13,NDUFAF2,ADCY4,NDUFS7
12_Member	KEGG Pathway	hsa05208	Chemical carcinogenesis - reactive oxygen species	-4.47658	-3.63208	17/223	292,506,513,4696,4704,4715,4723,4726,4728,5293,5296,5605,6300,7384,9020,10327,374291	SLC25A5,ATP5F1B,ATP5F1D,NDUFA3,NDUFA9,NDUFB9,NDUFV1,NDUFS6,NDUFS8,PIK3CD,PIK3R2,MAP2K2,MAPK12,UQCRC1,MAP3K14,AKR1A1,NDUFS7
12_Member	Reactome Gene Sets	R-HSA-611105	Respiratory electron transport	-4.39505	-3.55548	11/103	4696,4704,4715,4723,4726,4728,7384,10131,51204,91942,374291	NDUFA3,NDUFA9,NDUFB9,NDUFV1,NDUFS6,NDUFS8,UQCRC1,TRAP1,TACO1,NDUFAF2,NDUFS7
12_Member	Reactome Gene Sets	R-HSA-6799198	Complex I biogenesis	-4.18839	-3.37113	8/57	4696,4704,4715,4723,4726,4728,91942,374291	NDUFA3,NDUFA9,NDUFB9,NDUFV1,NDUFS6,NDUFS8,NDUFAF2,NDUFS7
12_Member	WikiPathways	WP4396	Nonalcoholic fatty liver disease	-3.97584	-3.1835	13/155	581,4696,4704,4715,4723,4726,4728,5293,5296,6347,7124,7384,374291	BAX,NDUFA3,NDUFA9,NDUFB9,NDUFV1,NDUFS6,NDUFS8,PIK3CD,PIK3R2,CCL2,TNF,UQCRC1,NDUFS7
12_Member	KEGG Pathway	hsa04932	Non-alcoholic fatty liver disease	-3.97584	-3.1835	13/155	581,4696,4704,4715,4723,4726,4728,5293,5296,6300,7124,7384,374291	BAX,NDUFA3,NDUFA9,NDUFB9,NDUFV1,NDUFS6,NDUFS8,PIK3CD,PIK3R2,MAPK12,TNF,UQCRC1,NDUFS7
13_Summary	Reactome Gene Sets	R-HSA-2132295	MHC class II antigen presentation	-9.18657	-7.52499	24/123	162,1075,1173,1174,1175,1508,1509,1512,1519,3123,3797,3835,7280,7846,10121,10376,10383,10437,10540,11004,24137,29127,64837,84790,391,929,3265,4609,5287,5293,5605,5606,5878,57617,203068,338382,211,506,513,5347,5566,6300,7203,7283,8636,9551,10498,10632,54820,55902,84303,125988,10574,4478,7430,8986,891,7314,9133,433,4597,5973,6480,7264,7415,10825,11282,51005,51035,79090,83696,2475,6035,7249,10533,55…	AP1B1,CTSC,AP2M1,AP1S1,AP2S1,CTSB,CTSD,CTSH,CTSO,HLA-DRB1,KIF3C,KIF22,TUBB2A,TUBA1A,ACTR1A,TUBA1B,TUBB4B,IFI30,DCTN2,KIF2C,KIF4A,RACGAP1,KLC2,TUBA1C,RHOG,CD14,HRAS,MYC,PIK3C2B,PIK3CD,MAP2K2,MAP2K3,RAB5C,VPS18,TUBB,RAB7B,ALAS1,ATP5F1B,ATP5F1D,PLK1,PRKACA,MAPK12,CCT3,TUBG1,SSNA1,ATP5MF,CARM1,ATP5MG,NDE1,ACSS2,CHCHD6,MICOS13,CCT7,MSN,EZR,RPS6KA4,CCNB1,UBB,CCNB2,ASGR2,MVD,RENBP,ST6GAL1,GFUS,VCP,NEU3,…
13_Member	Reactome Gene Sets	R-HSA-2132295	MHC class II antigen presentation	-9.18657	-7.52499	24/123	162,1075,1173,1174,1175,1508,1509,1512,1519,3123,3797,3835,7280,7846,10121,10376,10383,10437,10540,11004,24137,29127,64837,84790	AP1B1,CTSC,AP2M1,AP1S1,AP2S1,CTSB,CTSD,CTSH,CTSO,HLA-DRB1,KIF3C,KIF22,TUBB2A,TUBA1A,ACTR1A,TUBA1B,TUBB4B,IFI30,DCTN2,KIF2C,KIF4A,RACGAP1,KLC2,TUBA1C
13_Member	KEGG Pathway	hsa05132	Salmonella infection	-8.12931	-6.96475	20/249	391,929,3265,4609,5287,5293,5605,5606,5878,7280,7846,10121,10376,10383,10540,57617,64837,84790,203068,338382	RHOG,CD14,HRAS,MYC,PIK3C2B,PIK3CD,MAP2K2,MAP2K3,RAB5C,TUBB2A,TUBA1A,ACTR1A,TUBA1B,TUBB4B,DCTN2,VPS18,KLC2,TUBA1C,TUBB,RAB7B
13_Member	Reactome Gene Sets	R-HSA-1852241	Organelle biogenesis and maintenance	-7.13206	-6.07118	25/296	211,506,513,3797,5347,5566,6300,7203,7280,7283,7846,8636,9551,10121,10376,10383,10498,10540,10632,54820,55902,84303,84790,125988,203068	ALAS1,ATP5F1B,ATP5F1D,KIF3C,PLK1,PRKACA,MAPK12,CCT3,TUBB2A,TUBG1,TUBA1A,SSNA1,ATP5MF,ACTR1A,TUBA1B,TUBB4B,CARM1,DCTN2,ATP5MG,NDE1,ACSS2,CHCHD6,TUBA1C,MICOS13,TUBB
13_Member	Reactome Gene Sets	R-HSA-389960	Formation of tubulin folding intermediates by CCT/TriC	-6.92575	-5.88872	7/25	7203,7280,7846,10376,10383,10574,84790	CCT3,TUBB2A,TUBA1A,TUBA1B,TUBB4B,CCT7,TUBA1C
13_Member	Reactome Gene Sets	R-HSA-437239	Recycling pathway of L1	-6.83322	-5.80763	10/47	1173,1175,4478,7280,7430,7846,8986,10376,10383,84790	AP2M1,AP2S1,MSN,TUBB2A,EZR,TUBA1A,RPS6KA4,TUBA1B,TUBB4B,TUBA1C
13_Member	Reactome Gene Sets	R-HSA-2565942	Regulation of PLK1 Activity at G2/M Transition	-6.71079	-5.69879	13/88	891,5347,5566,7283,7314,7846,8636,9133,10121,10383,10540,54820,203068	CCNB1,PLK1,PRKACA,TUBG1,UBB,TUBA1A,SSNA1,CCNB2,ACTR1A,TUBB4B,DCTN2,NDE1,TUBB
13_Member	Reactome Gene Sets	R-HSA-446203	Asparagine N-linked glycosylation	-6.69513	-5.68435	20/304	433,4597,5973,6480,7264,7280,7314,7415,7846,10121,10376,10383,10540,10825,11282,51005,51035,79090,83696,84790	ASGR2,MVD,RENBP,ST6GAL1,GFUS,TUBB2A,UBB,VCP,TUBA1A,ACTR1A,TUBA1B,TUBB4B,DCTN2,NEU3,MGAT4B,AMDHD2,UBXN1,TRAPPC6A,TRAPPC9,TUBA1C
13_Member	Reactome Gene Sets	R-HSA-380320	Recruitment of NuMA to mitotic centrosomes	-6.36894	-5.38061	13/94	5347,5566,7280,7283,7846,8636,10121,10376,10383,10540,54820,84790,203068	PLK1,PRKACA,TUBB2A,TUBG1,TUBA1A,SSNA1,ACTR1A,TUBA1B,TUBB4B,DCTN2,NDE1,TUBA1C,TUBB
13_Member	Reactome Gene Sets	R-HSA-389958	Cooperation of Prefoldin and TriC/CCT in actin and tubulin folding	-6.12394	-5.15034	7/32	7203,7280,7846,10376,10383,10574,84790	CCT3,TUBB2A,TUBA1A,TUBA1B,TUBB4B,CCT7,TUBA1C
13_Member	Reactome Gene Sets	R-HSA-9612973	Autophagy	-5.83664	-4.8762	13/151	2475,6035,7249,7280,7314,7415,7846,10376,10383,10533,55004,84790,93343	MTOR,RNASE1,TSC2,TUBB2A,UBB,VCP,TUBA1A,TUBA1B,TUBB4B,ATG7,LAMTOR1,TUBA1C,MVB12A
13_Member	Reactome Gene Sets	R-HSA-3371497	HSP90 chaperone cycle for steroid hormone receptors (SHR) in the presence of ligand	-5.49448	-4.55616	8/55	2288,7280,7846,10121,10376,10383,10540,84790	FKBP4,TUBB2A,TUBA1A,ACTR1A,TUBA1B,TUBB4B,DCTN2,TUBA1C
13_Member	Reactome Gene Sets	R-HSA-8854518	AURKA Activation by TPX2	-5.49334	-4.55604	9/73	3161,7283,7846,10121,10383,10540,22974,22994,203068	HMMR,TUBG1,TUBA1A,ACTR1A,TUBB4B,DCTN2,TPX2,CEP131,TUBB
13_Member	Reactome Gene Sets	R-HSA-389957	Prefoldin mediated transfer of substrate to CCT/TriC	-5.26606	-4.34584	6/28	7203,7280,7846,10383,10574,84790	CCT3,TUBB2A,TUBA1A,TUBB4B,CCT7,TUBA1C
13_Member	Reactome Gene Sets	R-HSA-983189	Kinesins	-5.25917	-4.33993	8/59	3797,7280,7846,10376,10383,24137,64837,84790	KIF3C,TUBB2A,TUBA1A,TUBA1B,TUBB4B,KIF4A,KLC2,TUBA1C
13_Member	Reactome Gene Sets	R-HSA-9646399	Aggrephagy	-5.21093	-4.29559	7/43	7280,7314,7415,7846,10376,10383,84790	TUBB2A,UBB,VCP,TUBA1A,TUBA1B,TUBB4B,TUBA1C
13_Member	Reactome Gene Sets	R-HSA-380259	Loss of Nlp from mitotic centrosomes	-5.16589	-4.25637	10/70	5347,5566,7283,7846,8636,10121,10383,10540,54820,203068	PLK1,PRKACA,TUBG1,TUBA1A,SSNA1,ACTR1A,TUBB4B,DCTN2,NDE1,TUBB
13_Member	Reactome Gene Sets	R-HSA-380284	Loss of proteins required for interphase microtubule organization from the centrosome	-5.16589	-4.25637	10/70	5347,5566,7283,7846,8636,10121,10383,10540,54820,203068	PLK1,PRKACA,TUBG1,TUBA1A,SSNA1,ACTR1A,TUBB4B,DCTN2,NDE1,TUBB
13_Member	Reactome Gene Sets	R-HSA-68877	Mitotic Prometaphase	-5.07732	-4.17162	14/204	891,991,7280,7283,7846,9133,10121,10376,10383,10540,11130,22994,84790,203068	CCNB1,CDC20,TUBB2A,TUBG1,TUBA1A,CCNB2,ACTR1A,TUBA1B,TUBB4B,DCTN2,ZWINT,CEP131,TUBA1C,TUBB
13_Member	Reactome Gene Sets	R-HSA-190840	Microtubule-dependent trafficking of connexons from Golgi to the plasma membrane	-5.06554	-4.16079	5/18	7280,7846,10376,10383,84790	TUBB2A,TUBA1A,TUBA1B,TUBB4B,TUBA1C
13_Member	Reactome Gene Sets	R-HSA-9668328	Sealing of the nuclear envelope (NE) by ESCRT-III	-4.99328	-4.09793	6/31	7280,7846,10376,10383,27183,84790	TUBB2A,TUBA1A,TUBA1B,TUBB4B,VPS4A,TUBA1C
13_Member	Reactome Gene Sets	R-HSA-190872	Transport of connexons to the plasma membrane	-4.93883	-4.04995	5/19	7280,7846,10376,10383,84790	TUBB2A,TUBA1A,TUBA1B,TUBB4B,TUBA1C
13_Member	Reactome Gene Sets	R-HSA-1632852	Macroautophagy	-4.77276	-3.89652	11/136	2475,7249,7280,7314,7415,7846,10376,10383,10533,55004,84790	MTOR,TSC2,TUBB2A,UBB,VCP,TUBA1A,TUBA1B,TUBB4B,ATG7,LAMTOR1,TUBA1C
13_Member	Reactome Gene Sets	R-HSA-6811436	COPI-independent Golgi-to-ER retrograde traffic	-4.70489	-3.83658	7/51	7280,7846,10121,10376,10383,10540,84790	TUBB2A,TUBA1A,ACTR1A,TUBA1B,TUBB4B,DCTN2,TUBA1C
13_Member	Reactome Gene Sets	R-HSA-389977	Post-chaperonin tubulin folding pathway	-4.60158	-3.74021	5/22	7280,7846,10376,10383,84790	TUBB2A,TUBA1A,TUBA1B,TUBB4B,TUBA1C
13_Member	Reactome Gene Sets	R-HSA-380270	Recruitment of mitotic centrosome proteins and complexes	-4.54691	-3.69236	10/82	5347,5566,7283,7846,8636,10121,10383,10540,54820,203068	PLK1,PRKACA,TUBG1,TUBA1A,SSNA1,ACTR1A,TUBB4B,DCTN2,NDE1,TUBB
13_Member	Reactome Gene Sets	R-HSA-380287	Centrosome maturation	-4.54691	-3.69236	10/82	5347,5566,7283,7846,8636,10121,10383,10540,54820,203068	PLK1,PRKACA,TUBG1,TUBA1A,SSNA1,ACTR1A,TUBB4B,DCTN2,NDE1,TUBB
13_Member	Reactome Gene Sets	R-HSA-373760	L1CAM interactions	-4.53433	-3.68147	10/119	1175,4478,5605,7280,7846,10376,10383,11313,24137,84790	AP2S1,MSN,MAP2K2,TUBB2A,TUBA1A,TUBA1B,TUBB4B,LYPLA2,KIF4A,TUBA1C
13_Member	WikiPathways	WP2272	Pathogenic Escherichia coli infection	-4.48584	-3.63884	7/55	929,7280,7846,10376,10383,84790,203068	CD14,TUBB2A,TUBA1A,TUBA1B,TUBB4B,TUBA1C,TUBB
13_Member	Reactome Gene Sets	R-HSA-8856688	Golgi-to-ER retrograde transport	-4.13715	-3.04524	17/133	381,3797,3835,5050,7280,7846,10121,10376,10383,10540,11004,24137,26958,29127,64837,84364,84790	ARF5,KIF3C,KIF22,PAFAH1B3,TUBB2A,TUBA1A,ACTR1A,TUBA1B,TUBB4B,DCTN2,KIF2C,KIF4A,COPG2,RACGAP1,KLC2,ARFGAP2,TUBA1C
13_Member	Reactome Gene Sets	R-HSA-9619483	Activation of AMPK downstream of NMDARs	-3.9888	-3.19425	5/29	7280,7846,10376,10383,84790	TUBB2A,TUBA1A,TUBA1B,TUBB4B,TUBA1C
13_Member	Reactome Gene Sets	R-HSA-6811434	COPI-dependent Golgi-to-ER retrograde traffic	-3.98435	-2.90399	14/99	381,3797,3835,7280,7846,10376,10383,11004,24137,26958,29127,64837,84364,84790	ARF5,KIF3C,KIF22,TUBB2A,TUBA1A,TUBA1B,TUBB4B,KIF2C,KIF4A,COPG2,RACGAP1,KLC2,ARFGAP2,TUBA1C
13_Member	KEGG Pathway	hsa04540	Gap junction	-3.97807	-3.18426	8/88	3265,5605,7280,7846,10376,10383,84790,203068	HRAS,MAP2K2,TUBB2A,TUBA1A,TUBA1B,TUBB4B,TUBA1C,TUBB
13_Member	Reactome Gene Sets	R-HSA-190828	Gap junction trafficking	-3.92632	-3.14125	6/47	1212,7280,7846,10376,10383,84790	CLTB,TUBB2A,TUBA1A,TUBA1B,TUBB4B,TUBA1C
13_Member	Reactome Gene Sets	R-HSA-5617833	Cilium Assembly	-3.91793	-3.1343	15/201	3797,5347,5566,7203,7280,7283,7846,8636,10121,10376,10383,10540,54820,84790,203068	KIF3C,PLK1,PRKACA,CCT3,TUBB2A,TUBG1,TUBA1A,SSNA1,ACTR1A,TUBA1B,TUBB4B,DCTN2,NDE1,TUBA1C,TUBB
13_Member	Reactome Gene Sets	R-HSA-5620912	Anchoring of the basal body to the plasma membrane	-3.88086	-3.10153	10/98	5347,5566,7283,7846,8636,10121,10383,10540,54820,203068	PLK1,PRKACA,TUBG1,TUBA1A,SSNA1,ACTR1A,TUBB4B,DCTN2,NDE1,TUBB
13_Member	Reactome Gene Sets	R-HSA-983231	Factors involved in megakaryocyte development and platelet production	-3.82451	-2.76499	19/168	3797,3835,4602,4778,5566,5575,7280,7846,10376,10383,10603,11004,23348,24137,29127,64780,64837,84790,91768	KIF3C,KIF22,MYB,NFE2,PRKACA,PRKAR1B,TUBB2A,TUBA1A,TUBA1B,TUBB4B,SH2B2,KIF2C,DOCK9,KIF4A,RACGAP1,MICAL1,KLC2,TUBA1C,CABLES1
13_Member	Reactome Gene Sets	R-HSA-157858	Gap junction trafficking and regulation	-3.82368	-3.0507	6/49	1212,7280,7846,10376,10383,84790	CLTB,TUBB2A,TUBA1A,TUBA1B,TUBB4B,TUBA1C
13_Member	Reactome Gene Sets	R-HSA-5626467	RHO GTPases activate IQGAPs	-3.77713	-3.01043	5/32	7280,7846,10376,10383,84790	TUBB2A,TUBA1A,TUBA1B,TUBB4B,TUBA1C
13_Member	Reactome Gene Sets	R-HSA-2500257	Resolution of Sister Chromatid Cohesion	-3.60384	-2.85938	11/126	891,5347,5905,7280,7846,9133,10376,10383,54820,55143,84790	CCNB1,PLK1,RANGAP1,TUBB2A,TUBA1A,CCNB2,TUBA1B,TUBB4B,NDE1,CDCA8,TUBA1C
13_Member	Reactome Gene Sets	R-HSA-5620924	Intraflagellar transport	-3.58739	-2.84685	6/54	3797,7280,7846,10376,10383,84790	KIF3C,TUBB2A,TUBA1A,TUBA1B,TUBB4B,TUBA1C
13_Member	Reactome Gene Sets	R-HSA-948021	Transport to the Golgi and subsequent modification	-3.56688	-2.83023	11/185	6480,7280,7846,10121,10376,10383,10540,11282,79090,83696,84790	ST6GAL1,TUBB2A,TUBA1A,ACTR1A,TUBA1B,TUBB4B,DCTN2,MGAT4B,TRAPPC6A,TRAPPC9,TUBA1C
13_Member	Reactome Gene Sets	R-HSA-190861	Gap junction assembly	-3.52836	-2.7968	5/36	7280,7846,10376,10383,84790	TUBB2A,TUBA1A,TUBA1B,TUBB4B,TUBA1C
13_Member	Reactome Gene Sets	R-HSA-390466	Chaperonin-mediated protein folding	-3.4464	-2.72372	9/91	3801,7203,7280,7846,10376,10383,10574,84261,84790	KIFC3,CCT3,TUBB2A,TUBA1A,TUBA1B,TUBB4B,CCT7,FBXW9,TUBA1C
13_Member	Reactome Gene Sets	R-HSA-438064	Post NMDA receptor activation events	-3.44484	-2.72278	7/80	3265,3838,7280,7846,10376,10383,84790	HRAS,KPNA2,TUBB2A,TUBA1A,TUBA1B,TUBB4B,TUBA1C
13_Member	Reactome Gene Sets	R-HSA-9663891	Selective autophagy	-3.41171	-2.69523	7/81	7280,7314,7415,7846,10376,10383,84790	TUBB2A,UBB,VCP,TUBA1A,TUBA1B,TUBB4B,TUBA1C
13_Member	Reactome Gene Sets	R-HSA-195258	RHO GTPase Effectors	-3.4046	-2.68935	15/327	389,391,752,991,1072,5300,7280,7846,10376,10383,10458,11130,64837,84790,644150	RHOC,RHOG,FMNL1,CDC20,CFL1,PIN1,TUBB2A,TUBA1A,TUBA1B,TUBB4B,BAIAP2,ZWINT,KLC2,TUBA1C,WIPF3
13_Member	Reactome Gene Sets	R-HSA-5663220	RHO GTPases Activate Formins	-3.36661	-2.35945	16/140	71,389,752,991,5347,5905,7280,7846,10376,10383,11004,11130,54820,55143,84790,100527963	ACTG1,RHOC,FMNL1,CDC20,PLK1,RANGAP1,TUBB2A,TUBA1A,TUBA1B,TUBB4B,KIF2C,ZWINT,NDE1,CDCA8,TUBA1C,PMF1-BGLAP
13_Member	Reactome Gene Sets	R-HSA-8955332	Carboxyterminal post-translational modifications of tubulin	-3.31302	-2.61499	6/42	7280,7846,10376,10383,84790,91978	TUBB2A,TUBA1A,TUBA1B,TUBB4B,TUBA1C,TPGS1
13_Member	Reactome Gene Sets	R-HSA-9609736	Assembly and cell surface presentation of NMDA receptors	-3.25937	-2.5686	5/41	7280,7846,10376,10383,84790	TUBB2A,TUBA1A,TUBA1B,TUBB4B,TUBA1C
13_Member	Reactome Gene Sets	R-HSA-391251	Protein folding	-3.24099	-2.55196	9/97	3801,7203,7280,7846,10376,10383,10574,84261,84790	KIFC3,CCT3,TUBB2A,TUBA1A,TUBA1B,TUBB4B,CCT7,FBXW9,TUBA1C
13_Member	Reactome Gene Sets	R-HSA-6811442	Intra-Golgi and retrograde Golgi-to-ER traffic	-3.22536	-2.23357	20/202	381,738,3797,3835,5050,7280,7846,8677,10121,10376,10383,10540,11004,24137,26958,29127,64837,84316,84364,84790	ARF5,VPS51,KIF3C,KIF22,PAFAH1B3,TUBB2A,TUBA1A,STX10,ACTR1A,TUBA1B,TUBB4B,DCTN2,KIF2C,KIF4A,COPG2,RACGAP1,KLC2,NAA38,ARFGAP2,TUBA1C
13_Member	Reactome Gene Sets	R-HSA-442755	Activation of NMDA receptors and postsynaptic events	-3.04981	-2.39255	7/93	3265,3838,7280,7846,10376,10383,84790	HRAS,KPNA2,TUBB2A,TUBA1A,TUBA1B,TUBB4B,TUBA1C
14_Summary	KEGG Pathway	hsa04145	Phagosome	-9.17247	-7.83052	17/152	527,533,929,2209,3916,5878,7280,7846,8685,9114,10376,10383,11151,84790,203068,245972,338382,581,596,1263,1509,2207,3587,6300,7124,8844,30835,2475,55004,729438,1445,6352,9020,1175,1212,10497,3265,9846	ATP6V0C,ATP6V0B,CD14,FCGR1A,LAMP1,RAB5C,TUBB2A,TUBA1A,MARCO,ATP6V0D1,TUBA1B,TUBB4B,CORO1A,TUBA1C,TUBB,ATP6V0D2,RAB7B,BAX,BCL2,PLK3,CTSD,FCER1G,IL10RA,MAPK12,TNF,KSR1,CD209,MTOR,LAMTOR1,CASTOR2,CSK,CCL5,MAP3K14,AP2S1,CLTB,UNC13B,HRAS,GAB2
14_Member	KEGG Pathway	hsa04145	Phagosome	-9.17247	-7.83052	17/152	527,533,929,2209,3916,5878,7280,7846,8685,9114,10376,10383,11151,84790,203068,245972,338382	ATP6V0C,ATP6V0B,CD14,FCGR1A,LAMP1,RAB5C,TUBB2A,TUBA1A,MARCO,ATP6V0D1,TUBA1B,TUBB4B,CORO1A,TUBA1C,TUBB,ATP6V0D2,RAB7B
14_Member	KEGG Pathway	hsa05152	Tuberculosis	-7.06317	-6.0157	19/180	527,533,581,596,929,1263,1509,2207,2209,3587,3916,5878,6300,7124,8844,9114,11151,30835,245972	ATP6V0C,ATP6V0B,BAX,BCL2,CD14,PLK3,CTSD,FCER1G,FCGR1A,IL10RA,LAMP1,RAB5C,MAPK12,TNF,KSR1,ATP6V0D1,CORO1A,CD209,ATP6V0D2
14_Member	Reactome Gene Sets	R-HSA-9639288	Amino acids regulate mTORC1	-4.48584	-3.63884	7/55	527,533,2475,9114,55004,245972,729438	ATP6V0C,ATP6V0B,MTOR,ATP6V0D1,LAMTOR1,ATP6V0D2,CASTOR2
14_Member	Reactome Gene Sets	R-HSA-77387	Insulin receptor recycling	-3.91552	-3.13261	5/30	527,533,1509,9114,245972	ATP6V0C,ATP6V0B,CTSD,ATP6V0D1,ATP6V0D2
14_Member	KEGG Pathway	hsa05120	Epithelial cell signaling in Helicobacter pylori infection	-3.55091	-2.81683	8/70	527,533,1445,6300,6352,9020,9114,245972	ATP6V0C,ATP6V0B,CSK,MAPK12,CCL5,MAP3K14,ATP6V0D1,ATP6V0D2
14_Member	KEGG Pathway	hsa04721	Synaptic vesicle cycle	-3.51264	-2.78367	7/78	527,533,1175,1212,9114,10497,245972	ATP6V0C,ATP6V0B,AP2S1,CLTB,ATP6V0D1,UNC13B,ATP6V0D2
14_Member	Reactome Gene Sets	R-HSA-74752	Signaling by Insulin receptor	-3.37908	-2.66787	7/82	527,533,1509,3265,9114,9846,245972	ATP6V0C,ATP6V0B,CTSD,HRAS,ATP6V0D1,GAB2,ATP6V0D2
15_Summary	Reactome Gene Sets	R-HSA-2995410	Nuclear Envelope (NE) Reassembly	-8.53407	-7.29778	14/75	891,4000,5905,7112,7280,7846,8815,9133,9688,10376,10383,22933,27183,84790,5347,23225,4605	CCNB1,LMNA,RANGAP1,TMPO,TUBB2A,TUBA1A,BANF1,CCNB2,NUP93,TUBA1B,TUBB4B,SIRT2,VPS4A,TUBA1C,PLK1,NUP210,MYBL2
15_Member	Reactome Gene Sets	R-HSA-2995410	Nuclear Envelope (NE) Reassembly	-8.53407	-7.29778	14/75	891,4000,5905,7112,7280,7846,8815,9133,9688,10376,10383,22933,27183,84790	CCNB1,LMNA,RANGAP1,TMPO,TUBB2A,TUBA1A,BANF1,CCNB2,NUP93,TUBA1B,TUBB4B,SIRT2,VPS4A,TUBA1C
15_Member	Reactome Gene Sets	R-HSA-2995383	Initiation of Nuclear Envelope (NE) Reformation	-5.39424	-4.46607	6/19	891,4000,7112,8815,9133,22933	CCNB1,LMNA,TMPO,BANF1,CCNB2,SIRT2
15_Member	Reactome Gene Sets	R-HSA-2980766	Nuclear Envelope Breakdown	-4.48393	-3.63777	8/52	891,4000,5347,7112,8815,9133,9688,23225	CCNB1,LMNA,PLK1,TMPO,BANF1,CCNB2,NUP93,NUP210
15_Member	Reactome Gene Sets	R-HSA-2980767	Activation of NIMA Kinases NEK9, NEK6, NEK7	-3.34031	-2.63837	3/7	891,5347,9133	CCNB1,PLK1,CCNB2
15_Member	Reactome Gene Sets	R-HSA-156711	Polo-like kinase mediated events	-3.31219	-2.61499	4/16	891,4605,5347,9133	CCNB1,MYBL2,PLK1,CCNB2
16_Summary	WikiPathways	WP3888	VEGFA-VEGFR2 signaling pathway	-8.41327	-6.79095	48/432	71,154,389,596,598,1072,1175,1445,1465,1536,1958,1960,2475,2876,2887,3265,3315,3418,4208,4313,5226,5296,5605,5606,5829,6142,6155,6194,6205,6300,6347,7086,7114,7430,8402,8664,8665,9114,10061,10574,10755,11124,23189,23521,51564,84790,115098,326624	ACTG1,ADRB2,RHOC,BCL2,BCL2L1,CFL1,AP2S1,CSK,CSRP1,CYBB,EGR1,EGR3,MTOR,GPX1,GRB10,HRAS,HSPB1,IDH2,MEF2C,MMP2,PGD,PIK3R2,MAP2K2,MAP2K3,PXN,RPL18A,RPL27,RPS6,RPS11,MAPK12,CCL2,TKT,TMSB4X,EZR,SLC25A11,EIF3D,EIF3F,ATP6V0D1,ABCF2,CCT7,GIPC1,FAF1,KANK1,RPL13A,HDAC7,TUBA1C,CCDC124,RAB37
16_Member	WikiPathways	WP3888	VEGFA-VEGFR2 signaling pathway	-8.41327	-6.79095	48/432	71,154,389,596,598,1072,1175,1445,1465,1536,1958,1960,2475,2876,2887,3265,3315,3418,4208,4313,5226,5296,5605,5606,5829,6142,6155,6194,6205,6300,6347,7086,7114,7430,8402,8664,8665,9114,10061,10574,10755,11124,23189,23521,51564,84790,115098,326624	ACTG1,ADRB2,RHOC,BCL2,BCL2L1,CFL1,AP2S1,CSK,CSRP1,CYBB,EGR1,EGR3,MTOR,GPX1,GRB10,HRAS,HSPB1,IDH2,MEF2C,MMP2,PGD,PIK3R2,MAP2K2,MAP2K3,PXN,RPL18A,RPL27,RPS6,RPS11,MAPK12,CCL2,TKT,TMSB4X,EZR,SLC25A11,EIF3D,EIF3F,ATP6V0D1,ABCF2,CCT7,GIPC1,FAF1,KANK1,RPL13A,HDAC7,TUBA1C,CCDC124,RAB37
17_Summary	Reactome Gene Sets	R-HSA-109582	Hemostasis	-8.39698	-6.79095	61/621	391,1072,1445,1675,2161,2162,2207,2788,2995,3265,3675,3676,3683,3797,3835,4602,4778,5025,5175,5296,5341,5547,5566,5575,5739,6404,7114,7280,7409,7450,7846,8407,8527,8832,9056,9463,9948,10335,10376,10383,10603,10630,11004,23348,23428,24137,29127,50848,51368,51706,51744,64780,64837,66005,78991,83706,84790,84876,91768,140885,221955	RHOG,CFL1,CSK,CFD,F12,F13A1,FCER1G,GNG7,GYPC,HRAS,ITGA3,ITGA4,ITGAL,KIF3C,KIF22,MYB,NFE2,P2RX4,PECAM1,PIK3R2,PLEK,PRCP,PRKACA,PRKAR1B,PTGIR,SELPLG,TMSB4X,TUBB2A,VAV1,VWF,TUBA1A,TAGLN2,DGKD,CD84,SLC7A7,PICK1,WDR1,IRAG1,TUBA1B,TUBB4B,SH2B2,PDPN,KIF2C,DOCK9,SLC7A8,KIF4A,RACGAP1,F11R,TEX264,CYB5R1,CD244,MICAL1,KLC2,CHID1,PCYOX1L,FERMT3,TUBA1C,ORAI1,CABLES1,SIRPA,DAGLB
17_Member	Reactome Gene Sets	R-HSA-109582	Hemostasis	-8.39698	-6.79095	61/621	391,1072,1445,1675,2161,2162,2207,2788,2995,3265,3675,3676,3683,3797,3835,4602,4778,5025,5175,5296,5341,5547,5566,5575,5739,6404,7114,7280,7409,7450,7846,8407,8527,8832,9056,9463,9948,10335,10376,10383,10603,10630,11004,23348,23428,24137,29127,50848,51368,51706,51744,64780,64837,66005,78991,83706,84790,84876,91768,140885,221955	RHOG,CFL1,CSK,CFD,F12,F13A1,FCER1G,GNG7,GYPC,HRAS,ITGA3,ITGA4,ITGAL,KIF3C,KIF22,MYB,NFE2,P2RX4,PECAM1,PIK3R2,PLEK,PRCP,PRKACA,PRKAR1B,PTGIR,SELPLG,TMSB4X,TUBB2A,VAV1,VWF,TUBA1A,TAGLN2,DGKD,CD84,SLC7A7,PICK1,WDR1,IRAG1,TUBA1B,TUBB4B,SH2B2,PDPN,KIF2C,DOCK9,SLC7A8,KIF4A,RACGAP1,F11R,TEX264,CYB5R1,CD244,MICAL1,KLC2,CHID1,PCYOX1L,FERMT3,TUBA1C,ORAI1,CABLES1,SIRPA,DAGLB
18_Summary	WikiPathways	WP2011	SREBF and miR33 in cholesterol and lipid homeostasis	-8.0614	-6.90667	7/18	2194,2475,3156,3157,3949,6720,6721,891,5293,7249,211,2222,3992,10025	FASN,MTOR,HMGCR,HMGCS1,LDLR,SREBF1,SREBF2,CCNB1,PIK3CD,TSC2,ALAS1,FDFT1,FADS1,MED16
18_Member	WikiPathways	WP2011	SREBF and miR33 in cholesterol and lipid homeostasis	-8.0614	-6.90667	7/18	2194,2475,3156,3157,3949,6720,6721	FASN,MTOR,HMGCR,HMGCS1,LDLR,SREBF1,SREBF2
18_Member	WikiPathways	WP1403	AMP-activated protein kinase signaling	-3.9277	-3.14125	7/67	891,2194,2475,3156,5293,6720,7249	CCNB1,FASN,MTOR,HMGCR,PIK3CD,SREBF1,TSC2
18_Member	Reactome Gene Sets	R-HSA-1989781	PPARA activates gene expression	-3.13245	-2.46487	8/117	211,2222,3156,3157,3992,6720,6721,10025	ALAS1,FDFT1,HMGCR,HMGCS1,FADS1,SREBF1,SREBF2,MED16
18_Member	Reactome Gene Sets	R-HSA-400206	Regulation of lipid metabolism by PPARalpha	-3.08412	-2.42254	8/119	211,2222,3156,3157,3992,6720,6721,10025	ALAS1,FDFT1,HMGCR,HMGCS1,FADS1,SREBF1,SREBF2,MED16
19_Summary	Reactome Gene Sets	R-HSA-71387	Metabolism of carbohydrates	-8.01071	-6.45037	37/295	2132,2548,2582,2592,2720,2806,2990,2992,3161,3425,4669,5091,5226,5566,5836,6576,6888,7086,7314,8402,8604,8692,9435,9688,9956,10007,10057,10090,10327,10855,23225,25796,51084,51181,79411,138050,166012,21,95,100,191,353,686,2232,2678,2937,3955,5095,5096,5199,6948,11253,26873,326625	EXT2,GAA,GALE,GALT,GLB1,GOT2,GUSB,GYG1,HMMR,IDUA,NAGLU,PC,PGD,PRKACA,PYGL,SLC25A1,TALDO1,TKT,UBB,SLC25A11,SLC25A12,HYAL2,CHST2,NUP93,HS3ST2,GNPDA1,ABCC5,UST,AKR1A1,HPSE,NUP210,PGLS,CRYL1,DCXR,GLB1L,HGSNAT,CHST13,ABCA3,ACY1,ADA,AHCY,APRT,BTD,FDXR,GGT1,GSS,LFNG,PCCA,PCCB,CFP,TCN2,MAN1B1,OPLAH,MMAB
19_Member	Reactome Gene Sets	R-HSA-71387	Metabolism of carbohydrates	-8.01071	-6.45037	37/295	2132,2548,2582,2592,2720,2806,2990,2992,3161,3425,4669,5091,5226,5566,5836,6576,6888,7086,7314,8402,8604,8692,9435,9688,9956,10007,10057,10090,10327,10855,23225,25796,51084,51181,79411,138050,166012	EXT2,GAA,GALE,GALT,GLB1,GOT2,GUSB,GYG1,HMMR,IDUA,NAGLU,PC,PGD,PRKACA,PYGL,SLC25A1,TALDO1,TKT,UBB,SLC25A11,SLC25A12,HYAL2,CHST2,NUP93,HS3ST2,GNPDA1,ABCC5,UST,AKR1A1,HPSE,NUP210,PGLS,CRYL1,DCXR,GLB1L,HGSNAT,CHST13
19_Member	Reactome Gene Sets	R-HSA-5668914	Diseases of metabolism	-6.74963	-5.40507	31/249	21,95,100,191,353,686,2132,2232,2548,2582,2592,2678,2720,2937,2990,2992,3425,3955,4669,5091,5095,5096,5199,6888,6948,7314,11253,26873,51181,138050,326625	ABCA3,ACY1,ADA,AHCY,APRT,BTD,EXT2,FDXR,GAA,GALE,GALT,GGT1,GLB1,GSS,GUSB,GYG1,IDUA,LFNG,NAGLU,PC,PCCA,PCCB,CFP,TALDO1,TCN2,UBB,MAN1B1,OPLAH,DCXR,HGSNAT,MMAB
20_Summary	WikiPathways	WP4217	Ebola virus infection in host	-7.35888	-5.91806	22/129	71,389,1212,1508,3108,3123,3385,3675,3676,4791,4864,5293,5296,5971,7301,8218,10462,11314,27183,30835,57617,84868	ACTG1,RHOC,CLTB,CTSB,HLA-DMA,HLA-DRB1,ICAM3,ITGA3,ITGA4,NFKB2,NPC1,PIK3CD,PIK3R2,RELB,TYRO3,CLTCL1,CLEC10A,CD300A,VPS4A,CD209,VPS18,HAVCR2
20_Member	WikiPathways	WP4217	Ebola virus infection in host	-7.35888	-5.91806	22/129	71,389,1212,1508,3108,3123,3385,3675,3676,4791,4864,5293,5296,5971,7301,8218,10462,11314,27183,30835,57617,84868	ACTG1,RHOC,CLTB,CTSB,HLA-DMA,HLA-DRB1,ICAM3,ITGA3,ITGA4,NFKB2,NPC1,PIK3CD,PIK3R2,RELB,TYRO3,CLTCL1,CLEC10A,CD300A,VPS4A,CD209,VPS18,HAVCR2

## Sheet: Enrichment 48h
GroupID	Category	Term	Description	LogP	Log(q-value)	InTerm_InList	Genes	Symbols
1_Summary	Reactome Gene Sets	R-HSA-156842	Eukaryotic Translation Elongation	-24.1452	-20.5805	23/94	1933,1937,6130,6132,6137,6141,6142,6159,6168,6181,6187,6189,6193,6203,6204,6207,6222,6223,6227,6235,7311,11224,25873,6199,327,8665,8892,527,533,9114,109864280,109910380,109910382,5699,6923,293,122704,717,733,1175,4099,4313,5605,6721,7305,7846,7903,22885,54209,435,593,2593,8659,23474,1327,1351,1535,2876,4689,10897,11258,116138,26007,29082,2068,8741,55954,55823,55741,53826	EEF1B2,EEF1G,RPL7A,RPL8,RPL13,RPL18,RPL18A,RPL29,RPL37A,RPLP2,RPS2,RPS3A,RPS5,RPS9,RPS10,RPS13,RPS18,RPS19,RPS21,RPS29,UBA52,RPL35,RPL36,RPS6KB2,APEH,EIF3F,EIF2B2,ATP6V0C,ATP6V0B,ATP6V0D1,RNA18SN2,RNA18SN3,RNA28SN3,PSMB10,ELOB,SLC25A6,MRPL52,C2,C8G,AP2S1,MAG,MMP2,MAP2K2,SREBF2,TYROBP,TUBA1A,ST8SIA4,ABLIM3,TREM2,ASL,BCKDHA,GAMT,ALDH4A1,ETHE1,COX4I1,COX8A,CYBA,GPX1,NCF4,YIF1A,DCTN3,KLHDC3,TKFC,CHMP…
1_Member	Reactome Gene Sets	R-HSA-156842	Eukaryotic Translation Elongation	-24.1452	-20.5805	23/94	1933,1937,6130,6132,6137,6141,6142,6159,6168,6181,6187,6189,6193,6203,6204,6207,6222,6223,6227,6235,7311,11224,25873	EEF1B2,EEF1G,RPL7A,RPL8,RPL13,RPL18,RPL18A,RPL29,RPL37A,RPLP2,RPS2,RPS3A,RPS5,RPS9,RPS10,RPS13,RPS18,RPS19,RPS21,RPS29,UBA52,RPL35,RPL36
1_Member	WikiPathways	WP477	Cytoplasmic ribosomal proteins	-23.3419	-20.0783	22/88	6130,6132,6137,6141,6142,6159,6168,6181,6187,6189,6193,6199,6203,6204,6207,6222,6223,6227,6235,7311,11224,25873	RPL7A,RPL8,RPL13,RPL18,RPL18A,RPL29,RPL37A,RPLP2,RPS2,RPS3A,RPS5,RPS6KB2,RPS9,RPS10,RPS13,RPS18,RPS19,RPS21,RPS29,UBA52,RPL35,RPL36
1_Member	Reactome Gene Sets	R-HSA-72764	Eukaryotic Translation Termination	-22.6503	-19.5628	22/94	327,6130,6132,6137,6141,6142,6159,6168,6181,6187,6189,6193,6203,6204,6207,6222,6223,6227,6235,7311,11224,25873	APEH,RPL7A,RPL8,RPL13,RPL18,RPL18A,RPL29,RPL37A,RPLP2,RPS2,RPS3A,RPS5,RPS9,RPS10,RPS13,RPS18,RPS19,RPS21,RPS29,UBA52,RPL35,RPL36
1_Member	Reactome Gene Sets	R-HSA-72689	Formation of a pool of free 40S subunits	-21.8053	-18.8578	22/102	6130,6132,6137,6141,6142,6159,6168,6181,6187,6189,6193,6203,6204,6207,6222,6223,6227,6235,7311,8665,11224,25873	RPL7A,RPL8,RPL13,RPL18,RPL18A,RPL29,RPL37A,RPLP2,RPS2,RPS3A,RPS5,RPS9,RPS10,RPS13,RPS18,RPS19,RPS21,RPS29,UBA52,EIF3F,RPL35,RPL36
1_Member	Reactome Gene Sets	R-HSA-156902	Peptide chain elongation	-21.6126	-18.8578	21/90	6130,6132,6137,6141,6142,6159,6168,6181,6187,6189,6193,6203,6204,6207,6222,6223,6227,6235,7311,11224,25873	RPL7A,RPL8,RPL13,RPL18,RPL18A,RPL29,RPL37A,RPLP2,RPS2,RPS3A,RPS5,RPS9,RPS10,RPS13,RPS18,RPS19,RPS21,RPS29,UBA52,RPL35,RPL36
1_Member	Reactome Gene Sets	R-HSA-192823	Viral mRNA Translation	-21.6126	-18.8578	21/90	6130,6132,6137,6141,6142,6159,6168,6181,6187,6189,6193,6203,6204,6207,6222,6223,6227,6235,7311,11224,25873	RPL7A,RPL8,RPL13,RPL18,RPL18A,RPL29,RPL37A,RPLP2,RPS2,RPS3A,RPS5,RPS9,RPS10,RPS13,RPS18,RPS19,RPS21,RPS29,UBA52,RPL35,RPL36
1_Member	Reactome Gene Sets	R-HSA-72613	Eukaryotic Translation Initiation	-21.5194	-18.8578	23/120	6130,6132,6137,6141,6142,6159,6168,6181,6187,6189,6193,6203,6204,6207,6222,6223,6227,6235,7311,8665,8892,11224,25873	RPL7A,RPL8,RPL13,RPL18,RPL18A,RPL29,RPL37A,RPLP2,RPS2,RPS3A,RPS5,RPS9,RPS10,RPS13,RPS18,RPS19,RPS21,RPS29,UBA52,EIF3F,EIF2B2,RPL35,RPL36
1_Member	Reactome Gene Sets	R-HSA-72737	Cap-dependent Translation Initiation	-21.5194	-18.8578	23/120	6130,6132,6137,6141,6142,6159,6168,6181,6187,6189,6193,6203,6204,6207,6222,6223,6227,6235,7311,8665,8892,11224,25873	RPL7A,RPL8,RPL13,RPL18,RPL18A,RPL29,RPL37A,RPLP2,RPS2,RPS3A,RPS5,RPS9,RPS10,RPS13,RPS18,RPS19,RPS21,RPS29,UBA52,EIF3F,EIF2B2,RPL35,RPL36
1_Member	Reactome Gene Sets	R-HSA-2408557	Selenocysteine synthesis	-21.182	-18.5716	21/94	6130,6132,6137,6141,6142,6159,6168,6181,6187,6189,6193,6203,6204,6207,6222,6223,6227,6235,7311,11224,25873	RPL7A,RPL8,RPL13,RPL18,RPL18A,RPL29,RPL37A,RPLP2,RPS2,RPS3A,RPS5,RPS9,RPS10,RPS13,RPS18,RPS19,RPS21,RPS29,UBA52,RPL35,RPL36
1_Member	Reactome Gene Sets	R-HSA-975956	Nonsense Mediated Decay (NMD) independent of the Exon Junction Complex (EJC)	-20.9748	-18.4101	21/96	6130,6132,6137,6141,6142,6159,6168,6181,6187,6189,6193,6203,6204,6207,6222,6223,6227,6235,7311,11224,25873	RPL7A,RPL8,RPL13,RPL18,RPL18A,RPL29,RPL37A,RPLP2,RPS2,RPS3A,RPS5,RPS9,RPS10,RPS13,RPS18,RPS19,RPS21,RPS29,UBA52,RPL35,RPL36
1_Member	Reactome Gene Sets	R-HSA-156827	L13a-mediated translational silencing of Ceruloplasmin expression	-20.8522	-18.3289	22/112	6130,6132,6137,6141,6142,6159,6168,6181,6187,6189,6193,6203,6204,6207,6222,6223,6227,6235,7311,8665,11224,25873	RPL7A,RPL8,RPL13,RPL18,RPL18A,RPL29,RPL37A,RPLP2,RPS2,RPS3A,RPS5,RPS9,RPS10,RPS13,RPS18,RPS19,RPS21,RPS29,UBA52,EIF3F,RPL35,RPL36
1_Member	Reactome Gene Sets	R-HSA-72706	GTP hydrolysis and joining of the 60S ribosomal subunit	-20.7624	-18.2769	22/113	6130,6132,6137,6141,6142,6159,6168,6181,6187,6189,6193,6203,6204,6207,6222,6223,6227,6235,7311,8665,11224,25873	RPL7A,RPL8,RPL13,RPL18,RPL18A,RPL29,RPL37A,RPLP2,RPS2,RPS3A,RPS5,RPS9,RPS10,RPS13,RPS18,RPS19,RPS21,RPS29,UBA52,EIF3F,RPL35,RPL36
1_Member	Reactome Gene Sets	R-HSA-9633012	Response of EIF2AK4 (GCN2) to amino acid deficiency	-20.3822	-17.9315	21/102	6130,6132,6137,6141,6142,6159,6168,6181,6187,6189,6193,6203,6204,6207,6222,6223,6227,6235,7311,11224,25873	RPL7A,RPL8,RPL13,RPL18,RPL18A,RPL29,RPL37A,RPLP2,RPS2,RPS3A,RPS5,RPS9,RPS10,RPS13,RPS18,RPS19,RPS21,RPS29,UBA52,RPL35,RPL36
1_Member	Reactome Gene Sets	R-HSA-9711097	Cellular response to starvation	-19.9927	-17.5742	24/157	527,533,6130,6132,6137,6141,6142,6159,6168,6181,6187,6189,6193,6203,6204,6207,6222,6223,6227,6235,7311,9114,11224,25873	ATP6V0C,ATP6V0B,RPL7A,RPL8,RPL13,RPL18,RPL18A,RPL29,RPL37A,RPLP2,RPS2,RPS3A,RPS5,RPS9,RPS10,RPS13,RPS18,RPS19,RPS21,RPS29,UBA52,ATP6V0D1,RPL35,RPL36
1_Member	Reactome Gene Sets	R-HSA-1799339	SRP-dependent cotranslational protein targeting to membrane	-19.3947	-17.0061	21/113	6130,6132,6137,6141,6142,6159,6168,6181,6187,6189,6193,6203,6204,6207,6222,6223,6227,6235,7311,11224,25873	RPL7A,RPL8,RPL13,RPL18,RPL18A,RPL29,RPL37A,RPLP2,RPS2,RPS3A,RPS5,RPS9,RPS10,RPS13,RPS18,RPS19,RPS21,RPS29,UBA52,RPL35,RPL36
1_Member	KEGG Pathway	hsa03010	Ribosome	-19.3406	-16.9801	24/167	6130,6132,6137,6141,6142,6159,6168,6181,6187,6189,6193,6203,6204,6207,6222,6223,6227,6235,7311,11224,25873,109864280,109910380,109910382	RPL7A,RPL8,RPL13,RPL18,RPL18A,RPL29,RPL37A,RPLP2,RPS2,RPS3A,RPS5,RPS9,RPS10,RPS13,RPS18,RPS19,RPS21,RPS29,UBA52,RPL35,RPL36,RNA18SN2,RNA18SN3,RNA28SN3
1_Member	Reactome Gene Sets	R-HSA-927802	Nonsense-Mediated Decay (NMD)	-19.1447	-16.8353	21/116	6130,6132,6137,6141,6142,6159,6168,6181,6187,6189,6193,6203,6204,6207,6222,6223,6227,6235,7311,11224,25873	RPL7A,RPL8,RPL13,RPL18,RPL18A,RPL29,RPL37A,RPLP2,RPS2,RPS3A,RPS5,RPS9,RPS10,RPS13,RPS18,RPS19,RPS21,RPS29,UBA52,RPL35,RPL36
1_Member	Reactome Gene Sets	R-HSA-975957	Nonsense Mediated Decay (NMD) enhanced by the Exon Junction Complex (EJC)	-19.1447	-16.8353	21/116	6130,6132,6137,6141,6142,6159,6168,6181,6187,6189,6193,6203,6204,6207,6222,6223,6227,6235,7311,11224,25873	RPL7A,RPL8,RPL13,RPL18,RPL18A,RPL29,RPL37A,RPLP2,RPS2,RPS3A,RPS5,RPS9,RPS10,RPS13,RPS18,RPS19,RPS21,RPS29,UBA52,RPL35,RPL36
1_Member	Reactome Gene Sets	R-HSA-2408522	Selenoamino acid metabolism	-18.902	-16.6161	21/119	6130,6132,6137,6141,6142,6159,6168,6181,6187,6189,6193,6203,6204,6207,6222,6223,6227,6235,7311,11224,25873	RPL7A,RPL8,RPL13,RPL18,RPL18A,RPL29,RPL37A,RPLP2,RPS2,RPS3A,RPS5,RPS9,RPS10,RPS13,RPS18,RPS19,RPS21,RPS29,UBA52,RPL35,RPL36
1_Member	Reactome Gene Sets	R-HSA-9010553	Regulation of expression of SLITs and ROBOs	-17.8327	-15.5691	23/172	5699,6130,6132,6137,6141,6142,6159,6168,6181,6187,6189,6193,6203,6204,6207,6222,6223,6227,6235,6923,7311,11224,25873	PSMB10,RPL7A,RPL8,RPL13,RPL18,RPL18A,RPL29,RPL37A,RPLP2,RPS2,RPS3A,RPS5,RPS9,RPS10,RPS13,RPS18,RPS19,RPS21,RPS29,ELOB,UBA52,RPL35,RPL36
1_Member	Reactome Gene Sets	R-HSA-168273	Influenza Viral RNA Transcription and Replication	-17.6486	-15.4061	21/136	6130,6132,6137,6141,6142,6159,6168,6181,6187,6189,6193,6203,6204,6207,6222,6223,6227,6235,7311,11224,25873	RPL7A,RPL8,RPL13,RPL18,RPL18A,RPL29,RPL37A,RPLP2,RPS2,RPS3A,RPS5,RPS9,RPS10,RPS13,RPS18,RPS19,RPS21,RPS29,UBA52,RPL35,RPL36
1_Member	Reactome Gene Sets	R-HSA-168255	Influenza Infection	-17.5265	-15.3043	22/157	293,6130,6132,6137,6141,6142,6159,6168,6181,6187,6189,6193,6203,6204,6207,6222,6223,6227,6235,7311,11224,25873	SLC25A6,RPL7A,RPL8,RPL13,RPL18,RPL18A,RPL29,RPL37A,RPLP2,RPS2,RPS3A,RPS5,RPS9,RPS10,RPS13,RPS18,RPS19,RPS21,RPS29,UBA52,RPL35,RPL36
1_Member	Reactome Gene Sets	R-HSA-72766	Translation	-16.6571	-14.4541	27/292	327,1933,1937,6130,6132,6137,6141,6142,6159,6168,6181,6187,6189,6193,6203,6204,6207,6222,6223,6227,6235,7311,8665,8892,11224,25873,122704	APEH,EEF1B2,EEF1G,RPL7A,RPL8,RPL13,RPL18,RPL18A,RPL29,RPL37A,RPLP2,RPS2,RPS3A,RPS5,RPS9,RPS10,RPS13,RPS18,RPS19,RPS21,RPS29,UBA52,EIF3F,EIF2B2,RPL35,RPL36,MRPL52
1_Member	Reactome Gene Sets	R-HSA-376176	Signaling by ROBO receptors	-15.4695	-13.3198	23/219	5699,6130,6132,6137,6141,6142,6159,6168,6181,6187,6189,6193,6203,6204,6207,6222,6223,6227,6235,6923,7311,11224,25873	PSMB10,RPL7A,RPL8,RPL13,RPL18,RPL18A,RPL29,RPL37A,RPLP2,RPS2,RPS3A,RPS5,RPS9,RPS10,RPS13,RPS18,RPS19,RPS21,RPS29,ELOB,UBA52,RPL35,RPL36
1_Member	KEGG Pathway	hsa05171	Coronavirus disease - COVID-19	-14.9183	-12.785	23/232	717,733,6130,6132,6137,6141,6142,6159,6168,6181,6187,6189,6193,6203,6204,6207,6222,6223,6227,6235,7311,11224,25873	C2,C8G,RPL7A,RPL8,RPL13,RPL18,RPL18A,RPL29,RPL37A,RPLP2,RPS2,RPS3A,RPS5,RPS9,RPS10,RPS13,RPS18,RPS19,RPS21,RPS29,UBA52,RPL35,RPL36
1_Member	Reactome Gene Sets	R-HSA-6791226	Major pathway of rRNA processing in the nucleolus and cytosol	-14.8548	-12.7373	21/185	6130,6132,6137,6141,6142,6159,6168,6181,6187,6189,6193,6203,6204,6207,6222,6223,6227,6235,7311,11224,25873	RPL7A,RPL8,RPL13,RPL18,RPL18A,RPL29,RPL37A,RPLP2,RPS2,RPS3A,RPS5,RPS9,RPS10,RPS13,RPS18,RPS19,RPS21,RPS29,UBA52,RPL35,RPL36
1_Member	Reactome Gene Sets	R-HSA-8868773	rRNA processing in the nucleus and cytosol	-14.3898	-12.2875	21/195	6130,6132,6137,6141,6142,6159,6168,6181,6187,6189,6193,6203,6204,6207,6222,6223,6227,6235,7311,11224,25873	RPL7A,RPL8,RPL13,RPL18,RPL18A,RPL29,RPL37A,RPLP2,RPS2,RPS3A,RPS5,RPS9,RPS10,RPS13,RPS18,RPS19,RPS21,RPS29,UBA52,RPL35,RPL36
1_Member	Reactome Gene Sets	R-HSA-9675108	Nervous system development	-14.0343	-11.961	33/578	1175,4099,4313,5605,5699,6130,6132,6137,6141,6142,6159,6168,6181,6187,6189,6193,6203,6204,6207,6222,6223,6227,6235,6721,6923,7305,7311,7846,7903,11224,22885,25873,54209	AP2S1,MAG,MMP2,MAP2K2,PSMB10,RPL7A,RPL8,RPL13,RPL18,RPL18A,RPL29,RPL37A,RPLP2,RPS2,RPS3A,RPS5,RPS9,RPS10,RPS13,RPS18,RPS19,RPS21,RPS29,SREBF2,ELOB,TYROBP,UBA52,TUBA1A,ST8SIA4,RPL35,ABLIM3,RPL36,TREM2
1_Member	Reactome Gene Sets	R-HSA-72312	rRNA processing	-13.9515	-11.892	21/205	6130,6132,6137,6141,6142,6159,6168,6181,6187,6189,6193,6203,6204,6207,6222,6223,6227,6235,7311,11224,25873	RPL7A,RPL8,RPL13,RPL18,RPL18A,RPL29,RPL37A,RPLP2,RPS2,RPS3A,RPS5,RPS9,RPS10,RPS13,RPS18,RPS19,RPS21,RPS29,UBA52,RPL35,RPL36
1_Member	Reactome Gene Sets	R-HSA-71291	Metabolism of amino acids and derivatives	-13.9227	-11.8765	27/376	435,593,2593,5699,6130,6132,6137,6141,6142,6159,6168,6181,6187,6189,6193,6203,6204,6207,6222,6223,6227,6235,7311,8659,11224,23474,25873	ASL,BCKDHA,GAMT,PSMB10,RPL7A,RPL8,RPL13,RPL18,RPL18A,RPL29,RPL37A,RPLP2,RPS2,RPS3A,RPS5,RPS9,RPS10,RPS13,RPS18,RPS19,RPS21,RPS29,UBA52,ALDH4A1,RPL35,ETHE1,RPL36
1_Member	Reactome Gene Sets	R-HSA-422475	Axon guidance	-12.9936	-10.9604	31/553	1175,4313,5605,5699,6130,6132,6137,6141,6142,6159,6168,6181,6187,6189,6193,6203,6204,6207,6222,6223,6227,6235,6923,7305,7311,7846,7903,11224,22885,25873,54209	AP2S1,MMP2,MAP2K2,PSMB10,RPL7A,RPL8,RPL13,RPL18,RPL18A,RPL29,RPL37A,RPLP2,RPS2,RPS3A,RPS5,RPS9,RPS10,RPS13,RPS18,RPS19,RPS21,RPS29,ELOB,TYROBP,UBA52,TUBA1A,ST8SIA4,RPL35,ABLIM3,RPL36,TREM2
1_Member	Reactome Gene Sets	R-HSA-2262752	Cellular responses to stress	-11.6683	-9.68342	35/789	527,533,1327,1351,1535,2876,4689,5699,6130,6132,6137,6141,6142,6159,6168,6181,6187,6189,6193,6203,6204,6207,6222,6223,6227,6235,6923,7311,7846,9114,10897,11224,11258,25873,116138	ATP6V0C,ATP6V0B,COX4I1,COX8A,CYBA,GPX1,NCF4,PSMB10,RPL7A,RPL8,RPL13,RPL18,RPL18A,RPL29,RPL37A,RPLP2,RPS2,RPS3A,RPS5,RPS9,RPS10,RPS13,RPS18,RPS19,RPS21,RPS29,ELOB,UBA52,TUBA1A,ATP6V0D1,YIF1A,RPL35,DCTN3,RPL36,KLHDC3
1_Member	Reactome Gene Sets	R-HSA-9735869	SARS-CoV-1 modulates host translation machinery	-11.2822	-9.31957	10/37	6187,6189,6193,6203,6204,6207,6222,6223,6227,6235	RPS2,RPS3A,RPS5,RPS9,RPS10,RPS13,RPS18,RPS19,RPS21,RPS29
1_Member	Reactome Gene Sets	R-HSA-72695	Formation of the ternary complex, and subsequently, the 43S complex	-11.0808	-9.12895	11/52	6187,6189,6193,6203,6204,6207,6222,6223,6227,6235,8665	RPS2,RPS3A,RPS5,RPS9,RPS10,RPS13,RPS18,RPS19,RPS21,RPS29,EIF3F
1_Member	Reactome Gene Sets	R-HSA-72649	Translation initiation complex formation	-10.4442	-8.53276	11/59	6187,6189,6193,6203,6204,6207,6222,6223,6227,6235,8665	RPS2,RPS3A,RPS5,RPS9,RPS10,RPS13,RPS18,RPS19,RPS21,RPS29,EIF3F
1_Member	Reactome Gene Sets	R-HSA-72702	Ribosomal scanning and start codon recognition	-10.4442	-8.53276	11/59	6187,6189,6193,6203,6204,6207,6222,6223,6227,6235,8665	RPS2,RPS3A,RPS5,RPS9,RPS10,RPS13,RPS18,RPS19,RPS21,RPS29,EIF3F
1_Member	Reactome Gene Sets	R-HSA-72662	Activation of the mRNA upon binding of the cap-binding complex and eIFs, and subsequent binding to 43S	-10.3604	-8.45854	11/60	6187,6189,6193,6203,6204,6207,6222,6223,6227,6235,8665	RPS2,RPS3A,RPS5,RPS9,RPS10,RPS13,RPS18,RPS19,RPS21,RPS29,EIF3F
1_Member	Reactome Gene Sets	R-HSA-9754678	SARS-CoV-2 modulates host translation machinery	-9.77597	-7.91887	10/51	6187,6189,6193,6203,6204,6207,6222,6223,6227,6235	RPS2,RPS3A,RPS5,RPS9,RPS10,RPS13,RPS18,RPS19,RPS21,RPS29
1_Member	Reactome Gene Sets	R-HSA-9692914	SARS-CoV-1-host interactions	-9.22737	-7.40307	12/96	6187,6189,6193,6203,6204,6207,6222,6223,6227,6235,7311,26007	RPS2,RPS3A,RPS5,RPS9,RPS10,RPS13,RPS18,RPS19,RPS21,RPS29,UBA52,TKFC
1_Member	Reactome Gene Sets	R-HSA-9678108	SARS-CoV-1 Infection	-8.25515	-6.48287	13/142	6187,6189,6193,6203,6204,6207,6222,6223,6227,6235,7311,26007,29082	RPS2,RPS3A,RPS5,RPS9,RPS10,RPS13,RPS18,RPS19,RPS21,RPS29,UBA52,TKFC,CHMP4A
1_Member	Reactome Gene Sets	R-HSA-8953854	Metabolism of RNA	-6.45469	-4.77652	25/716	2068,5699,6130,6132,6137,6141,6142,6159,6168,6181,6187,6189,6193,6203,6204,6207,6222,6223,6227,6235,7311,8741,11224,25873,55954	ERCC2,PSMB10,RPL7A,RPL8,RPL13,RPL18,RPL18A,RPL29,RPL37A,RPLP2,RPS2,RPS3A,RPS5,RPS9,RPS10,RPS13,RPS18,RPS19,RPS21,RPS29,UBA52,TNFSF13,RPL35,RPL36,ZMAT5
1_Member	Reactome Gene Sets	R-HSA-9705683	SARS-CoV-2-host interactions	-6.41824	-4.74567	13/203	6187,6189,6193,6203,6204,6207,6222,6223,6227,6235,7311,26007,55823	RPS2,RPS3A,RPS5,RPS9,RPS10,RPS13,RPS18,RPS19,RPS21,RPS29,UBA52,TKFC,VPS11
1_Member	Reactome Gene Sets	R-HSA-9694516	SARS-CoV-2 Infection	-5.95424	-4.29267	15/299	6187,6189,6193,6203,6204,6207,6222,6223,6227,6235,7311,26007,29082,55741,55823	RPS2,RPS3A,RPS5,RPS9,RPS10,RPS13,RPS18,RPS19,RPS21,RPS29,UBA52,TKFC,CHMP4A,EDEM2,VPS11
1_Member	Reactome Gene Sets	R-HSA-9679506	SARS-CoV Infections	-5.47721	-3.85206	17/414	1175,6187,6189,6193,6203,6204,6207,6222,6223,6227,6235,7311,26007,29082,53826,55741,55823	AP2S1,RPS2,RPS3A,RPS5,RPS9,RPS10,RPS13,RPS18,RPS19,RPS21,RPS29,UBA52,TKFC,CHMP4A,FXYD6,EDEM2,VPS11
2_Summary	Reactome Gene Sets	R-HSA-6798695	Neutrophil degranulation	-17.3053	-14.7406	42/482	221,327,353,527,978,1509,1512,1535,2207,2357,2517,2548,3687,3728,4758,5023,5199,5211,5328,5329,5473,5476,6280,7077,7226,7305,8694,8904,9588,10043,10120,10493,10533,11314,25798,29952,53831,53916,57153,79895,222487,326624	ALDH3B1,APEH,APRT,ATP6V0C,CDA,CTSD,CTSH,CYBA,FCER1G,FPR1,FUCA1,GAA,ITGAX,JUP,NEU1,P2RX1,CFP,PFKL,PLAU,PLAUR,PPBP,CTSA,S100A9,TIMP2,TRPM2,TYROBP,DGAT1,CPNE1,PRDX6,TOM1,ACTR1B,VAT1,ATG7,CD300A,BRI3,DPP7,GPR84,RAB4B,SLC44A2,ATP8B4,ADGRG3,RAB37
2_Member	Reactome Gene Sets	R-HSA-6798695	Neutrophil degranulation	-17.3053	-14.7406	42/482	221,327,353,527,978,1509,1512,1535,2207,2357,2517,2548,3687,3728,4758,5023,5199,5211,5328,5329,5473,5476,6280,7077,7226,7305,8694,8904,9588,10043,10120,10493,10533,11314,25798,29952,53831,53916,57153,79895,222487,326624	ALDH3B1,APEH,APRT,ATP6V0C,CDA,CTSD,CTSH,CYBA,FCER1G,FPR1,FUCA1,GAA,ITGAX,JUP,NEU1,P2RX1,CFP,PFKL,PLAU,PLAUR,PPBP,CTSA,S100A9,TIMP2,TRPM2,TYROBP,DGAT1,CPNE1,PRDX6,TOM1,ACTR1B,VAT1,ATG7,CD300A,BRI3,DPP7,GPR84,RAB4B,SLC44A2,ATP8B4,ADGRG3,RAB37
3_Summary	WikiPathways	WP4718	Cholesterol metabolism with Bloch and Kandutsch-Russell pathways	-15.99	-13.8233	11/47	39,1717,2222,2224,3992,4597,6307,6319,6721,9415,10682,1595,4598,6604,51171,3155,3949	ACAT2,DHCR7,FDFT1,FDPS,FADS1,MVD,MSMO1,SCD,SREBF2,FADS2,EBP,CYP51A1,MVK,SMARCD3,HSD17B14,HMGCL,LDLR
3_Member	WikiPathways	WP4718	Cholesterol metabolism with Bloch and Kandutsch-Russell pathways	-15.99	-13.8233	11/47	39,1717,2222,2224,3992,4597,6307,6319,6721,9415,10682	ACAT2,DHCR7,FDFT1,FDPS,FADS1,MVD,MSMO1,SCD,SREBF2,FADS2,EBP
3_Member	Reactome Gene Sets	R-HSA-191273	Cholesterol biosynthesis	-12.6776	-10.6693	8/27	39,1717,2222,2224,4597,6307,6721,10682	ACAT2,DHCR7,FDFT1,FDPS,MVD,MSMO1,SREBF2,EBP
3_Member	WikiPathways	WP5193	Cholesterol synthesis disorders	-10.9032	-8.96178	8/18	1595,1717,2222,2224,4597,4598,6307,10682	CYP51A1,DHCR7,FDFT1,FDPS,MVD,MVK,MSMO1,EBP
3_Member	WikiPathways	WP197	Cholesterol biosynthesis pathway	-9.78457	-7.91888	7/15	1595,1717,2222,2224,4597,4598,6307	CYP51A1,DHCR7,FDFT1,FDPS,MVD,MVK,MSMO1
3_Member	Reactome Gene Sets	R-HSA-2426168	Activation of gene expression by SREBF (SREBP)	-8.94108	-7.1246	9/42	1595,1717,2222,2224,4597,4598,6319,6604,6721	CYP51A1,DHCR7,FDFT1,FDPS,MVD,MVK,SCD,SMARCD3,SREBF2
3_Member	Reactome Gene Sets	R-HSA-8957322	Metabolism of steroids	-8.8196	-7.02579	10/154	39,1717,2222,2224,4597,6307,6319,6721,10682,51171	ACAT2,DHCR7,FDFT1,FDPS,MVD,MSMO1,SCD,SREBF2,EBP,HSD17B14
3_Member	WikiPathways	WP4190	Mevalonate arm of cholesterol biosynthesis pathway	-8.41311	-6.6266	6/13	39,2222,2224,3155,4597,4598	ACAT2,FDFT1,FDPS,HMGCL,MVD,MVK
3_Member	Reactome Gene Sets	R-HSA-1655829	Regulation of cholesterol biosynthesis by SREBP (SREBF)	-7.84485	-6.08636	9/55	1595,1717,2222,2224,4597,4598,6319,6604,6721	CYP51A1,DHCR7,FDFT1,FDPS,MVD,MVK,SCD,SMARCD3,SREBF2
3_Member	WikiPathways	WP1982	Sterol regulatory element-binding proteins (SREBP) signaling	-6.16934	-4.5023	6/71	2222,2224,3949,4597,6319,6721	FDFT1,FDPS,LDLR,MVD,SCD,SREBF2
3_Member	WikiPathways	WP2011	SREBF and miR33 in cholesterol and lipid homeostasis	-4.20643	-2.76043	3/18	3949,6319,6721	LDLR,SCD,SREBF2
3_Member	KEGG Pathway	hsa00900	Terpenoid backbone biosynthesis	-3.8768	-2.4705	3/23	39,2224,4597	ACAT2,FDPS,MVD
4_Summary	Reactome Gene Sets	R-HSA-556833	Metabolism of lipids	-12.8413	-10.8207	37/743	39,221,241,246,1595,1717,2222,2224,2678,2876,3155,3992,4597,4598,4758,5476,5833,6307,6319,6576,6604,6609,6721,8310,8694,8904,9415,9524,9536,10682,25870,51171,55697,57153,57761,58526,254531	ACAT2,ALDH3B1,ALOX5AP,ALOX15,CYP51A1,DHCR7,FDFT1,FDPS,GGT1,GPX1,HMGCL,FADS1,MVD,MVK,NEU1,CTSA,PCYT2,MSMO1,SCD,SLC25A1,SMARCD3,SMPD1,SREBF2,ACOX3,DGAT1,CPNE1,FADS2,TECR,PTGES,EBP,SUMF2,HSD17B14,VAC14,SLC44A2,TRIB3,MID1IP1,LPCAT4
4_Member	Reactome Gene Sets	R-HSA-556833	Metabolism of lipids	-12.8413	-10.8207	37/743	39,221,241,246,1595,1717,2222,2224,2678,2876,3155,3992,4597,4598,4758,5476,5833,6307,6319,6576,6604,6609,6721,8310,8694,8904,9415,9524,9536,10682,25870,51171,55697,57153,57761,58526,254531	ACAT2,ALDH3B1,ALOX5AP,ALOX15,CYP51A1,DHCR7,FDFT1,FDPS,GGT1,GPX1,HMGCL,FADS1,MVD,MVK,NEU1,CTSA,PCYT2,MSMO1,SCD,SLC25A1,SMARCD3,SMPD1,SREBF2,ACOX3,DGAT1,CPNE1,FADS2,TECR,PTGES,EBP,SUMF2,HSD17B14,VAC14,SLC44A2,TRIB3,MID1IP1,LPCAT4
5_Summary	KEGG Pathway	hsa00190	Oxidative phosphorylation	-10.6845	-8.75335	15/134	513,517,527,533,1327,1347,1351,4695,4713,4728,7384,9114,51079,126328,374291,293,1509,1535,4313,4689,5605,9446,10327,7351,733,6352,7846,1175,2876,11258,3418,6199,6604,7249,25915,64223,123096,7311	ATP5F1D,ATP5MC2,ATP6V0C,ATP6V0B,COX4I1,COX7A2,COX8A,NDUFA2,NDUFB7,NDUFS8,UQCRC1,ATP6V0D1,NDUFA13,NDUFA11,NDUFS7,SLC25A6,CTSD,CYBA,MMP2,NCF4,MAP2K2,GSTO1,AKR1A1,UCP2,C8G,CCL5,TUBA1A,AP2S1,GPX1,DCTN3,IDH2,RPS6KB2,SMARCD3,TSC2,NDUFAF3,MLST8,SLC25A29,UBA52
5_Member	KEGG Pathway	hsa00190	Oxidative phosphorylation	-10.6845	-8.75335	15/134	513,517,527,533,1327,1347,1351,4695,4713,4728,7384,9114,51079,126328,374291	ATP5F1D,ATP5MC2,ATP6V0C,ATP6V0B,COX4I1,COX7A2,COX8A,NDUFA2,NDUFB7,NDUFS8,UQCRC1,ATP6V0D1,NDUFA13,NDUFA11,NDUFS7
5_Member	KEGG Pathway	hsa05415	Diabetic cardiomyopathy	-10.0008	-8.11736	17/203	293,513,517,1327,1347,1351,1509,1535,4313,4689,4695,4713,4728,7384,51079,126328,374291	SLC25A6,ATP5F1D,ATP5MC2,COX4I1,COX7A2,COX8A,CTSD,CYBA,MMP2,NCF4,NDUFA2,NDUFB7,NDUFS8,UQCRC1,NDUFA13,NDUFA11,NDUFS7
5_Member	KEGG Pathway	hsa05208	Chemical carcinogenesis - reactive oxygen species	-9.36418	-7.52379	17/223	293,513,517,1327,1347,1351,1535,4695,4713,4728,5605,7384,9446,10327,51079,126328,374291	SLC25A6,ATP5F1D,ATP5MC2,COX4I1,COX7A2,COX8A,CYBA,NDUFA2,NDUFB7,NDUFS8,MAP2K2,UQCRC1,GSTO1,AKR1A1,NDUFA13,NDUFA11,NDUFS7
5_Member	WikiPathways	WP111	Electron transport chain: OXPHOS system in mitochondria	-8.86793	-7.06153	12/103	293,513,517,1327,1347,1351,4695,4713,4728,7351,7384,374291	SLC25A6,ATP5F1D,ATP5MC2,COX4I1,COX7A2,COX8A,NDUFA2,NDUFB7,NDUFS8,UCP2,UQCRC1,NDUFS7
5_Member	KEGG Pathway	hsa05020	Prion disease	-8.86277	-7.06153	18/273	293,513,517,733,1327,1347,1351,1535,4689,4695,4713,4728,6352,7384,7846,51079,126328,374291	SLC25A6,ATP5F1D,ATP5MC2,C8G,COX4I1,COX7A2,COX8A,CYBA,NCF4,NDUFA2,NDUFB7,NDUFS8,CCL5,UQCRC1,TUBA1A,NDUFA13,NDUFA11,NDUFS7
5_Member	Reactome Gene Sets	R-HSA-163200	Respiratory electron transport, ATP synthesis by chemiosmotic coupling, and heat production by uncoupling proteins.	-7.82052	-6.06877	12/127	513,517,1327,1351,4695,4713,4728,7351,7384,51079,126328,374291	ATP5F1D,ATP5MC2,COX4I1,COX8A,NDUFA2,NDUFB7,NDUFS8,UCP2,UQCRC1,NDUFA13,NDUFA11,NDUFS7
5_Member	KEGG Pathway	hsa05016	Huntington disease	-7.30432	-5.5785	17/306	293,513,517,1175,1327,1347,1351,2876,4695,4713,4728,7384,7846,11258,51079,126328,374291	SLC25A6,ATP5F1D,ATP5MC2,AP2S1,COX4I1,COX7A2,COX8A,GPX1,NDUFA2,NDUFB7,NDUFS8,UQCRC1,TUBA1A,DCTN3,NDUFA13,NDUFA11,NDUFS7
5_Member	Reactome Gene Sets	R-HSA-1428517	The citric acid (TCA) cycle and respiratory electron transport	-7.07978	-5.36021	13/178	513,517,1327,1351,3418,4695,4713,4728,7351,7384,51079,126328,374291	ATP5F1D,ATP5MC2,COX4I1,COX8A,IDH2,NDUFA2,NDUFB7,NDUFS8,UCP2,UQCRC1,NDUFA13,NDUFA11,NDUFS7
5_Member	KEGG Pathway	hsa04714	Thermogenesis	-6.96965	-5.14535	18/232	513,517,1327,1347,1351,4695,4713,4728,6199,6604,7249,7384,25915,51079,64223,123096,126328,374291	ATP5F1D,ATP5MC2,COX4I1,COX7A2,COX8A,NDUFA2,NDUFB7,NDUFS8,RPS6KB2,SMARCD3,TSC2,UQCRC1,NDUFAF3,NDUFA13,MLST8,SLC25A29,NDUFA11,NDUFS7
5_Member	KEGG Pathway	hsa05012	Parkinson disease	-6.59657	-4.91271	15/266	293,513,517,1327,1347,1351,4695,4713,4728,7311,7384,7846,51079,126328,374291	SLC25A6,ATP5F1D,ATP5MC2,COX4I1,COX7A2,COX8A,NDUFA2,NDUFB7,NDUFS8,UBA52,UQCRC1,TUBA1A,NDUFA13,NDUFA11,NDUFS7
5_Member	Reactome Gene Sets	R-HSA-611105	Respiratory electron transport	-5.72267	-4.08228	9/103	1327,1351,4695,4713,4728,7384,51079,126328,374291	COX4I1,COX8A,NDUFA2,NDUFB7,NDUFS8,UQCRC1,NDUFA13,NDUFA11,NDUFS7
5_Member	WikiPathways	WP623	Oxidative phosphorylation	-5.41125	-3.79597	7/60	513,517,4695,4713,4728,126328,374291	ATP5F1D,ATP5MC2,NDUFA2,NDUFB7,NDUFS8,NDUFA11,NDUFS7
5_Member	KEGG Pathway	hsa05022	Pathways of neurodegeneration - multiple diseases	-5.26861	-3.66299	18/476	293,513,517,1327,1347,1351,2876,4695,4713,4728,5605,7311,7384,7846,11258,51079,126328,374291	SLC25A6,ATP5F1D,ATP5MC2,COX4I1,COX7A2,COX8A,GPX1,NDUFA2,NDUFB7,NDUFS8,MAP2K2,UBA52,UQCRC1,TUBA1A,DCTN3,NDUFA13,NDUFA11,NDUFS7
5_Member	WikiPathways	WP4396	Nonalcoholic fatty liver disease	-5.09881	-3.52091	10/155	1327,1347,1351,4695,4713,4728,7384,51079,126328,374291	COX4I1,COX7A2,COX8A,NDUFA2,NDUFB7,NDUFS8,UQCRC1,NDUFA13,NDUFA11,NDUFS7
5_Member	KEGG Pathway	hsa04932	Non-alcoholic fatty liver disease	-5.09881	-3.52091	10/155	1327,1347,1351,4695,4713,4728,7384,51079,126328,374291	COX4I1,COX7A2,COX8A,NDUFA2,NDUFB7,NDUFS8,UQCRC1,NDUFA13,NDUFA11,NDUFS7
5_Member	KEGG Pathway	hsa05014	Amyotrophic lateral sclerosis	-4.91843	-3.35376	15/364	513,517,1327,1347,1351,2876,4695,4713,4728,7384,7846,11258,51079,126328,374291	ATP5F1D,ATP5MC2,COX4I1,COX7A2,COX8A,GPX1,NDUFA2,NDUFB7,NDUFS8,UQCRC1,TUBA1A,DCTN3,NDUFA13,NDUFA11,NDUFS7
5_Member	KEGG Pathway	hsa05010	Alzheimer disease	-4.6474	-3.12413	15/384	293,513,517,1327,1347,1351,4695,4713,4728,5605,7384,7846,51079,126328,374291	SLC25A6,ATP5F1D,ATP5MC2,COX4I1,COX7A2,COX8A,NDUFA2,NDUFB7,NDUFS8,MAP2K2,UQCRC1,TUBA1A,NDUFA13,NDUFA11,NDUFS7
5_Member	Reactome Gene Sets	R-HSA-6799198	Complex I biogenesis	-4.45327	-2.95679	6/57	4695,4713,4728,51079,126328,374291	NDUFA2,NDUFB7,NDUFS8,NDUFA13,NDUFA11,NDUFS7
6_Summary	Reactome Gene Sets	R-HSA-1280218	Adaptive Immune System	-7.76799	-5.87542	37/769	909,911,920,933,1175,1509,1512,1535,2209,3383,3835,4689,5476,5699,6280,6923,7305,7311,7846,10120,10533,11024,11258,11314,23308,27040,30835,54209,54210,54461,57761,64223,84261,90135,124599,353514,653361,2207,1436,3726,7124,284266	CD1A,CD1C,CD4,CD22,AP2S1,CTSD,CTSH,CYBA,FCGR1A,ICAM1,KIF22,NCF4,CTSA,PSMB10,S100A9,ELOB,TYROBP,UBA52,TUBA1A,ACTR1B,ATG7,LILRA1,DCTN3,CD300A,ICOSLG,LAT,CD209,TREM2,TREM1,FBXW5,TRIB3,MLST8,FBXW9,BTBD6,CD300LB,LILRA5,NCF1,FCER1G,CSF1R,JUNB,TNF,SIGLEC15
6_Member	Reactome Gene Sets	R-HSA-1280218	Adaptive Immune System	-7.76799	-5.87542	37/769	909,911,920,933,1175,1509,1512,1535,2209,3383,3835,4689,5476,5699,6280,6923,7305,7311,7846,10120,10533,11024,11258,11314,23308,27040,30835,54209,54210,54461,57761,64223,84261,90135,124599,353514,653361	CD1A,CD1C,CD4,CD22,AP2S1,CTSD,CTSH,CYBA,FCGR1A,ICAM1,KIF22,NCF4,CTSA,PSMB10,S100A9,ELOB,TYROBP,UBA52,TUBA1A,ACTR1B,ATG7,LILRA1,DCTN3,CD300A,ICOSLG,LAT,CD209,TREM2,TREM1,FBXW5,TRIB3,MLST8,FBXW9,BTBD6,CD300LB,LILRA5,NCF1
6_Member	WikiPathways	WP3937	Microglia pathogen phagocytosis pathway	-7.73076	-5.84734	9/40	1535,2207,2209,4689,7305,27040,54209,54210,653361	CYBA,FCER1G,FCGR1A,NCF4,TYROBP,LAT,TREM2,TREM1,NCF1
6_Member	Reactome Gene Sets	R-HSA-198933	Immunoregulatory interactions between a Lymphoid and a non-Lymphoid cell	-5.4899	-3.74478	12/134	909,911,933,2209,3383,7305,11024,11314,54209,54210,124599,353514	CD1A,CD1C,CD22,FCGR1A,ICAM1,TYROBP,LILRA1,CD300A,TREM2,TREM1,CD300LB,LILRA5
6_Member	KEGG Pathway	hsa04380	Osteoclast differentiation	-4.91064	-3.21521	11/128	1436,1535,2209,3726,4689,7124,7305,11024,54209,353514,653361	CSF1R,CYBA,FCGR1A,JUNB,NCF4,TNF,TYROBP,LILRA1,TREM2,LILRA5,NCF1
6_Member	Reactome Gene Sets	R-HSA-2172127	DAP12 interactions	-4.87343	-3.31736	6/45	7305,27040,54209,54210,124599,284266	TYROBP,LAT,TREM2,TREM1,CD300LB,SIGLEC15
7_Summary	KEGG Pathway	hsa04142	Lysosome	-7.63114	-5.88602	12/132	53,527,533,1509,1512,2517,2548,5476,6609,9114,51172,84572,1535,2209,3678,4689,7846,8685,11151,30835,653361,1175,1960,3726,5046,5605,6285,7311,10252,10608,11033,53916	ACP2,ATP6V0C,ATP6V0B,CTSD,CTSH,FUCA1,GAA,CTSA,SMPD1,ATP6V0D1,NAGPA,GNPTG,CYBA,FCGR1A,ITGA5,NCF4,TUBA1A,MARCO,CORO1A,CD209,NCF1,AP2S1,EGR3,JUNB,PCSK6,MAP2K2,S100B,UBA52,SPRY1,MXD4,ADAP1,RAB4B
7_Member	KEGG Pathway	hsa04142	Lysosome	-7.63114	-5.88602	12/132	53,527,533,1509,1512,2517,2548,5476,6609,9114,51172,84572	ACP2,ATP6V0C,ATP6V0B,CTSD,CTSH,FUCA1,GAA,CTSA,SMPD1,ATP6V0D1,NAGPA,GNPTG
7_Member	KEGG Pathway	hsa04145	Phagosome	-4.92557	-3.22423	12/152	527,533,1535,2209,3678,4689,7846,8685,9114,11151,30835,653361	ATP6V0C,ATP6V0B,CYBA,FCGR1A,ITGA5,NCF4,TUBA1A,MARCO,ATP6V0D1,CORO1A,CD209,NCF1
7_Member	Reactome Gene Sets	R-HSA-1222556	ROS and RNS production in phagocytes	-4.53372	-2.88287	6/36	527,533,1535,4689,9114,653361	ATP6V0C,ATP6V0B,CYBA,NCF4,ATP6V0D1,NCF1
7_Member	Reactome Gene Sets	R-HSA-9006934	Signaling by Receptor Tyrosine Kinases	-4.17116	-2.73035	17/524	527,533,1175,1509,1535,1960,3726,4689,5046,5605,6285,7311,9114,10252,10608,11033,53916	ATP6V0C,ATP6V0B,AP2S1,CTSD,CYBA,EGR3,JUNB,NCF4,PCSK6,MAP2K2,S100B,UBA52,ATP6V0D1,SPRY1,MXD4,ADAP1,RAB4B
7_Member	Reactome Gene Sets	R-HSA-77387	Insulin receptor recycling	-3.52757	-2.15881	4/30	527,533,1509,9114	ATP6V0C,ATP6V0B,CTSD,ATP6V0D1
8_Summary	Reactome Gene Sets	R-HSA-446219	Synthesis of substrates in N-glycan biosythesis	-6.98586	-5.15359	10/63	4597,4758,5372,5476,5973,7264,7903,51005,54344,197258,381,2517,7311,7846,11258,11316,51693,55741	MVD,NEU1,PMM1,CTSA,RENBP,GFUS,ST8SIA4,AMDHD2,DPM3,FCSK,ARF5,FUCA1,UBA52,TUBA1A,DCTN3,COPE,TRAPPC2L,EDEM2
8_Member	Reactome Gene Sets	R-HSA-446219	Synthesis of substrates in N-glycan biosythesis	-6.98586	-5.15359	10/63	4597,4758,5372,5476,5973,7264,7903,51005,54344,197258	MVD,NEU1,PMM1,CTSA,RENBP,GFUS,ST8SIA4,AMDHD2,DPM3,FCSK
8_Member	Reactome Gene Sets	R-HSA-446193	Biosynthesis of the N-glycan precursor (dolichol lipid-linked oligosaccharide, LLO) and transfer to a nascent protein	-6.09126	-4.32594	10/78	4597,4758,5372,5476,5973,7264,7903,51005,54344,197258	MVD,NEU1,PMM1,CTSA,RENBP,GFUS,ST8SIA4,AMDHD2,DPM3,FCSK
8_Member	Reactome Gene Sets	R-HSA-446203	Asparagine N-linked glycosylation	-5.27189	-3.53973	18/304	381,2517,4597,4758,5372,5476,5973,7264,7311,7846,7903,11258,11316,51005,51693,54344,55741,197258	ARF5,FUCA1,MVD,NEU1,PMM1,CTSA,RENBP,GFUS,UBA52,TUBA1A,ST8SIA4,DCTN3,COPE,AMDHD2,TRAPPC2L,DPM3,EDEM2,FCSK
9_Summary	Reactome Gene Sets	R-HSA-8978868	Fatty acid metabolism	-5.89712	-4.24094	12/177	241,246,2678,2876,3992,6319,6576,8310,9415,9524,9536,58526,2687	ALOX5AP,ALOX15,GGT1,GPX1,FADS1,SCD,SLC25A1,ACOX3,FADS2,TECR,PTGES,MID1IP1,GGT5
9_Member	Reactome Gene Sets	R-HSA-8978868	Fatty acid metabolism	-5.89712	-4.24094	12/177	241,246,2678,2876,3992,6319,6576,8310,9415,9524,9536,58526	ALOX5AP,ALOX15,GGT1,GPX1,FADS1,SCD,SLC25A1,ACOX3,FADS2,TECR,PTGES,MID1IP1
9_Member	WikiPathways	WP167	Eicosanoid synthesis	-3.8692	-2.46888	4/23	241,246,2678,9536	ALOX5AP,ALOX15,GGT1,PTGES
9_Member	Reactome Gene Sets	R-HSA-2142753	Arachidonic acid metabolism	-3.31235	-1.83405	6/59	241,246,2678,2687,2876,9536	ALOX5AP,ALOX15,GGT1,GGT5,GPX1,PTGES
10_Summary	KEGG Pathway	hsa00100	Steroid biosynthesis	-5.80801	-4.15716	4/20	1717,2222,6307,10682,1595	DHCR7,FDFT1,MSMO1,EBP,CYP51A1
10_Member	KEGG Pathway	hsa00100	Steroid biosynthesis	-5.80801	-4.15716	4/20	1717,2222,6307,10682	DHCR7,FDFT1,MSMO1,EBP
10_Member	WikiPathways	WP4804	Cholesterol biosynthesis with skeletal dysplasias	-4.27433	-2.81688	3/7	1595,1717,10682	CYP51A1,DHCR7,EBP
11_Summary	KEGG Pathway	hsa01200	Carbon metabolism	-5.35895	-3.62036	11/115	39,48,3418,4191,5091,5095,5211,8310,25796,26007,55902,5106,10327,2548,2584,6576,9435,9956,51084,51181	ACAT2,ACO1,IDH2,MDH2,PC,PCCA,PFKL,ACOX3,PGLS,TKFC,ACSS2,PCK2,AKR1A1,GAA,GALK1,SLC25A1,CHST2,HS3ST2,CRYL1,DCXR
11_Member	KEGG Pathway	hsa01200	Carbon metabolism	-5.35895	-3.62036	11/115	39,48,3418,4191,5091,5095,5211,8310,25796,26007,55902	ACAT2,ACO1,IDH2,MDH2,PC,PCCA,PFKL,ACOX3,PGLS,TKFC,ACSS2
11_Member	KEGG Pathway	hsa00620	Pyruvate metabolism	-4.76193	-3.22665	6/47	39,4191,5091,5106,10327,55902	ACAT2,MDH2,PC,PCK2,AKR1A1,ACSS2
11_Member	KEGG Pathway	hsa00020	Citrate cycle (TCA cycle)	-4.62866	-3.10932	5/30	48,3418,4191,5091,5106	ACO1,IDH2,MDH2,PC,PCK2
11_Member	Reactome Gene Sets	R-HSA-71387	Metabolism of carbohydrates	-4.31	-2.84225	13/295	2548,2584,4191,5091,5106,5211,6576,9435,9956,10327,25796,51084,51181	GAA,GALK1,MDH2,PC,PCK2,PFKL,SLC25A1,CHST2,HS3ST2,AKR1A1,PGLS,CRYL1,DCXR
11_Member	KEGG Pathway	hsa00630	Glyoxylate and dicarboxylate metabolism	-3.85929	-2.32805	5/30	39,48,4191,5095,55902	ACAT2,ACO1,MDH2,PCCA,ACSS2
11_Member	Reactome Gene Sets	R-HSA-70263	Gluconeogenesis	-3.19397	-1.90347	4/34	4191,5091,5106,6576	MDH2,PC,PCK2,SLC25A1
12_Summary	WikiPathways	WP2806	Complement system	-5.21619	-3.49037	10/97	717,2357,3383,3687,5199,5329,6223,6404,11326,27202,733,5328,7450,10544	C2,FPR1,ICAM1,ITGAX,CFP,PLAUR,RPS19,SELPLG,VSIG4,C5AR2,C8G,PLAU,VWF,PROCR
12_Member	WikiPathways	WP2806	Complement system	-5.21619	-3.49037	10/97	717,2357,3383,3687,5199,5329,6223,6404,11326,27202	C2,FPR1,ICAM1,ITGAX,CFP,PLAUR,RPS19,SELPLG,VSIG4,C5AR2
12_Member	KEGG Pathway	hsa04610	Complement and coagulation cascades	-3.96587	-2.4012	8/86	717,733,3687,5328,5329,7450,10544,11326	C2,C8G,ITGAX,PLAU,PLAUR,VWF,PROCR,VSIG4
13_Summary	WikiPathways	WP3945	TYROBP causal network in microglia	-5.15339	-3.56185	7/61	822,920,2876,3687,7305,9056,58191	CAPG,CD4,GPX1,ITGAX,TYROBP,SLC7A7,CXCL16
13_Member	WikiPathways	WP3945	TYROBP causal network in microglia	-5.15339	-3.56185	7/61	822,920,2876,3687,7305,9056,58191	CAPG,CD4,GPX1,ITGAX,TYROBP,SLC7A7,CXCL16
14_Summary	Reactome Gene Sets	R-HSA-9612973	Autophagy	-4.95466	-3.24733	12/151	6035,7249,7311,7846,10533,11337,29082,51160,55048,64223,84749,93343,293,920,1175,2068,5699,6923	RNASE1,TSC2,UBA52,TUBA1A,ATG7,GABARAP,CHMP4A,VPS28,VPS37C,MLST8,USP30,MVB12A,SLC25A6,CD4,AP2S1,ERCC2,PSMB10,ELOB
14_Member	Reactome Gene Sets	R-HSA-9612973	Autophagy	-4.95466	-3.24733	12/151	6035,7249,7311,7846,10533,11337,29082,51160,55048,64223,84749,93343	RNASE1,TSC2,UBA52,TUBA1A,ATG7,GABARAP,CHMP4A,VPS28,VPS37C,MLST8,USP30,MVB12A
14_Member	Reactome Gene Sets	R-HSA-9615710	Late endosomal microautophagy	-4.60667	-2.94509	6/35	6035,7311,29082,51160,55048,93343	RNASE1,UBA52,CHMP4A,VPS28,VPS37C,MVB12A
14_Member	Reactome Gene Sets	R-HSA-174490	Membrane binding and targetting of GAG proteins	-4.14523	-2.54905	4/14	7311,51160,55048,93343	UBA52,VPS28,VPS37C,MVB12A
14_Member	Reactome Gene Sets	R-HSA-174495	Synthesis And Processing Of GAG, GAGPOL Polyproteins	-4.14523	-2.54905	4/14	7311,51160,55048,93343	UBA52,VPS28,VPS37C,MVB12A
14_Member	Reactome Gene Sets	R-HSA-162588	Budding and maturation of HIV virion	-3.93241	-2.38058	5/29	7311,29082,51160,55048,93343	UBA52,CHMP4A,VPS28,VPS37C,MVB12A
14_Member	Reactome Gene Sets	R-HSA-175474	Assembly Of The HIV Virion	-3.8973	-2.34967	4/16	7311,51160,55048,93343	UBA52,VPS28,VPS37C,MVB12A
14_Member	Reactome Gene Sets	R-HSA-917729	Endosomal Sorting Complex Required For Transport (ESCRT)	-3.72124	-2.20579	5/32	7311,29082,51160,55048,93343	UBA52,CHMP4A,VPS28,VPS37C,MVB12A
14_Member	Reactome Gene Sets	R-HSA-162906	HIV Infection	-3.6362	-2.25906	10/231	293,920,1175,2068,5699,6923,7311,29082,51160,93343	SLC25A6,CD4,AP2S1,ERCC2,PSMB10,ELOB,UBA52,CHMP4A,VPS28,MVB12A
15_Summary	Reactome Gene Sets	R-HSA-5661270	Formation of xylulose-5-phosphate	-4.90657	-3.34623	3/5	10327,51084,51181	AKR1A1,CRYL1,DCXR
15_Member	Reactome Gene Sets	R-HSA-5661270	Formation of xylulose-5-phosphate	-4.90657	-3.34623	3/5	10327,51084,51181	AKR1A1,CRYL1,DCXR
16_Summary	KEGG Pathway	hsa01040	Biosynthesis of unsaturated fatty acids	-4.86299	-3.31116	5/27	3992,6319,8310,9415,9524,246,39	FADS1,SCD,ACOX3,FADS2,TECR,ALOX15,ACAT2
16_Member	KEGG Pathway	hsa01040	Biosynthesis of unsaturated fatty acids	-4.86299	-3.31116	5/27	3992,6319,8310,9415,9524	FADS1,SCD,ACOX3,FADS2,TECR
16_Member	WikiPathways	WP4724	Omega-9 fatty acid synthesis	-4.5515	-3.03605	3/14	3992,6319,9415	FADS1,SCD,FADS2
16_Member	WikiPathways	WP4586	Metabolism of alpha-linolenic acid	-4.5136	-3.00963	3/6	246,3992,9415	ALOX15,FADS1,FADS2
16_Member	KEGG Pathway	hsa01212	Fatty acid metabolism	-4.2756	-2.81688	6/57	39,3992,6319,8310,9415,9524	ACAT2,FADS1,SCD,ACOX3,FADS2,TECR
16_Member	WikiPathways	WP4723	Omega-3 / omega-6 fatty acid synthesis	-3.19053	-1.90232	3/15	3992,8310,9415	FADS1,ACOX3,FADS2
17_Summary	WikiPathways	WP4963	p53 transcriptional gene network	-4.76497	-3.22665	8/96	2876,3383,7124,7249,7832,8659,27113,64223,241,2678,3949	GPX1,ICAM1,TNF,TSC2,BTG2,ALDH4A1,BBC3,MLST8,ALOX5AP,GGT1,LDLR
17_Member	WikiPathways	WP4963	p53 transcriptional gene network	-4.76497	-3.22665	8/96	2876,3383,7124,7249,7832,8659,27113,64223	GPX1,ICAM1,TNF,TSC2,BTG2,ALDH4A1,BBC3,MLST8
17_Member	WikiPathways	WP15	Selenium micronutrient network	-3.28596	-1.96538	6/86	241,2678,2876,3383,3949,7124	ALOX5AP,GGT1,GPX1,ICAM1,LDLR,TNF
18_Summary	WikiPathways	WP3888	VEGFA-VEGFR2 signaling pathway	-4.72583	-3.05326	21/432	1175,1960,2876,3383,3418,4313,4319,4323,5328,5329,5605,6142,6181,8665,8985,9114,9588,64223,83442,326624,653361	AP2S1,EGR3,GPX1,ICAM1,IDH2,MMP2,MMP10,MMP14,PLAU,PLAUR,MAP2K2,RPL18A,RPLP2,EIF3F,PLOD3,ATP6V0D1,PRDX6,MLST8,SH3BGRL3,RAB37,NCF1
18_Member	WikiPathways	WP3888	VEGFA-VEGFR2 signaling pathway	-4.72583	-3.05326	21/432	1175,1960,2876,3383,3418,4313,4319,4323,5328,5329,5605,6142,6181,8665,8985,9114,9588,64223,83442,326624,653361	AP2S1,EGR3,GPX1,ICAM1,IDH2,MMP2,MMP10,MMP14,PLAU,PLAUR,MAP2K2,RPL18A,RPLP2,EIF3F,PLOD3,ATP6V0D1,PRDX6,MLST8,SH3BGRL3,RAB37,NCF1
19_Summary	Reactome Gene Sets	R-HSA-983712	Ion channel transport	-4.71571	-3.04867	13/186	41,486,527,533,1186,7226,7311,9114,51248,51393,53373,53826,79895,48,293,1175,3949,5002,5046,5699,6574,8501,9056,57153,91689,123096,124935,284129	ASIC1,FXYD2,ATP6V0C,ATP6V0B,CLCN7,TRPM2,UBA52,ATP6V0D1,PDZD11,TRPV2,TPCN1,FXYD6,ATP8B4,ACO1,SLC25A6,AP2S1,LDLR,SLC22A18,PCSK6,PSMB10,SLC20A1,SLC43A1,SLC7A7,SLC44A2,SMDT1,SLC25A29,SLC43A2,SLC26A11
19_Member	Reactome Gene Sets	R-HSA-983712	Ion channel transport	-4.71571	-3.04867	13/186	41,486,527,533,1186,7226,7311,9114,51248,51393,53373,53826,79895	ASIC1,FXYD2,ATP6V0C,ATP6V0B,CLCN7,TRPM2,UBA52,ATP6V0D1,PDZD11,TRPV2,TPCN1,FXYD6,ATP8B4
19_Member	Reactome Gene Sets	R-HSA-382551	Transport of small molecules	-4.22717	-2.61675	28/728	41,48,293,486,527,533,1175,1186,3949,5002,5046,5699,6574,7226,7311,8501,9056,9114,51248,51393,53373,53826,57153,79895,91689,123096,124935,284129	ASIC1,ACO1,SLC25A6,FXYD2,ATP6V0C,ATP6V0B,AP2S1,CLCN7,LDLR,SLC22A18,PCSK6,PSMB10,SLC20A1,TRPM2,UBA52,SLC43A1,SLC7A7,ATP6V0D1,PDZD11,TRPV2,TPCN1,FXYD6,SLC44A2,ATP8B4,SMDT1,SLC25A29,SLC43A2,SLC26A11
20_Summary	KEGG Pathway	hsa04640	Hematopoietic cell lineage	-4.31348	-2.68713	9/99	909,911,920,933,951,1436,2209,3678,7124	CD1A,CD1C,CD4,CD22,CD37,CSF1R,FCGR1A,ITGA5,TNF
20_Member	KEGG Pathway	hsa04640	Hematopoietic cell lineage	-4.31348	-2.68713	9/99	909,911,920,933,951,1436,2209,3678,7124	CD1A,CD1C,CD4,CD22,CD37,CSF1R,FCGR1A,ITGA5,TNF
